# Supplementary material for: Influence of 16S rRNA target region on the outcome of microbiome studies in soil and saliva samples
Source: Sci Rep. 2020 Aug 12;10:13637. doi: 10.1038/s41598-020-70141-8 (PMC7423937; doi:10.1038/s41598-020-70141-8)
Supplement: Supplementary file 1 — Supplementary Dataset 1. [file 41598_2020_70141_MOESM1_ESM.xlsx]

## Sheet: Hoja1
Sample	Raw sequences	After 1st quality filtering (ambiguous bases, homopolymers, length)	After 2nd quality filtering (poorly aligned sequences)	After chimeric removal
SL1_V1V3	28559	22506	22365	14891
SL10_V1V3	37696	28164	21094	19975
SL11_V1V3	35768	28262	28114	17804
SL2_V1V3	32334	25843	25704	18170
SL3_V1V3	30932	23676	23548	15941
SL4_V1V3	27818	20222	20029	14191
SL5_V1V3	47366	37748	37627	26011
SL6_V1V3	32245	24663	24414	16992
SL7_V1V3	33683	26441	26258	17520
SL8_V1V3	23423	17876	17755	12693
SL9_V1V3	38368	30184	29976	21506
S1a_V1V3	95834	67412	66725	47023
S1b_V1V3	63401	43289	42621	33212
S1c_V1V3	30030	8217	7739	7137
S1d_V1V3	63401	43289	42621	33212
S2a_V1V3	64587	43003	42189	38769
S2b_V1V3	48319	33088	32662	28931
S2c_V1V3	33082	20234	19784	16107
S2d_V1V3	38002	25535	24985	19376
S3a_V1V3	55692	37026	36660	30664
S3b_V1V3	40291	28239	27615	24063
S3c_V1V3	63615	38925	38572	30268
S3d_V1V3	55967	38772	38386	30353
S4a_V1V3	66606	44551	44075	32804
S4b_V1V3	70211	48413	47924	41297
S4c_V1V3	54750	38511	37888	29547
S4d_V1V3	46113	31341	30250	24259
S5a_V1V3	84066	56430	55868	42249
S5b_V1V3	88406	62710	62246	47042
S5c_V1V3	58320	39380	38986	27306
S5d_V1V3	73843	50683	50015	36093
S6a_V1V3	92551	67560	66964	43480
S6b_V1V3	99020	69863	69215	45219
S6c_V1V3	52094	36709	36127	32975
S6d_V1V3	35026	24345	23843	21712
S7a_V1V3	74961	52556	52046	43879
S7b_V1V3	78232	55185	54651	41982
S7c_V1V3	68732	46234	45897	32173
S7d_V1V3	41283	29622	29216	22084
S8a_V1V3	51047	35508	34986	30311
S8b_V1V3	69533	49337	48610	41734
S8c_V1V3	40119	28037	27449	23738
S8d_V1V3	25324	17291	16810	14138
Mock_V1V3	62652	51595	51237	24292
SL1_V3V4	68728	62256	61783	47296
SL10_V3V4	42597	38479	38126	29945
SL11_V3V4	62205	56187	55840	40901
SL2_V3V4	62058	56585	56136	44247
SL3_V3V4	55588	50468	50063	37667
SL4_V3V4	28762	25983	25732	20893
SL5_V3V4	62693	57090	56716	42251
SL6_V3V4	36082	32567	32266	25746
SL7_V3V4	39368	35948	35693	27139
SL8_V3V4	32970	29990	29736	24075
SL9_V3V4	43629	39433	39072	33287
S1a_V3V4	74488	66704	66132	40355
S1b_V3V4	64773	57515	57048	37020
S1c_V3V4	75916	67499	66920	43944
S1d_V3V4	37594	33137	32860	21770
S2a_V3V4	33310	29307	29061	19453
S2b_V3V4	61846	54979	54516	34847
S2c_V3V4	23102	19970	19783	17178
S2d_V3V4	57432	51330	50834	30819
S3a_V3V4	55203	48945	48565	30694
S3b_V3V4	33158	29383	29154	19670
S3c_V3V4	35911	31648	31328	22330
S3d_V3V4	29363	25795	25570	19864
S4a_V3V4	54774	48361	47889	30592
S4b_V3V4	42412	37401	37145	25606
S4c_V3V4	50234	44498	44216	28608
S4d_V3V4	44056	39090	38750	25428
S5a_V3V4	65820	59080	58637	37942
S5b_V3V4	50462	44481	44059	28327
S5c_V3V4	20501	17288	17123	14711
S5d_V3V4	31422	27764	27522	17900
S6a_V3V4	63954	57183	56657	35921
S6b_V3V4	54824	48460	48096	32625
S6c_V3V4	46982	41805	41445	28642
S6d_V3V4	42720	38083	37786	24775
S7a_V3V4	38891	34523	32298	22305
S7b_V3V4	50045	44787	44471	30278
S7c_V3V4	32810	29134	28914	19485
S7d_V3V4	56005	50196	49790	36281
S8a_V3V4	32640	28862	28621	19071
S8b_V3V4	64640	57724	57290	38295
S8c_V3V4	25601	22337	22150	14810
S8d_V3V4	40564	36209	35984	27269
Mock_V3V4	64593	44367	43989	23113
SL1_V4V5	57222	45908	45143	37644
SL10_V4V5	55561	41933	38418	33969
SL11_V4V5	78310	67283	66835	52060
SL2_V4V5	44858	36275	35628	31547
SL3_V4V5	91226	53740	52162	49371
SL4_V4V5	39702	32334	30278	27261
SL5_V4V5	74576	64239	63474	49383
SL6_V4V5	44884	36856	34922	30876
SL7_V4V5	41252	34404	33588	27083
SL8_V4V5	51635	42985	42231	34937
SL9_V4V5	46824	36446	35180	30496
S1a_V4V5	48204	42011	41838	31309
S1b_V4V5	28193	23839	23734	18389
S1c_V4V5	47508	37607	37464	29597
S1d_V4V5	45739	35182	35036	27785
S2a_V4V5	78775	62158	61953	50282
S2b_V4V5	27064	23223	23122	18707
S2c_V4V5	31369	24902	24807	23078
S2d_V4V5	37517	29593	29475	24329
S3a_V4V5	58745	47323	47147	38124
S3b_V4V5	49498	42389	42270	33297
S3c_V4V5	66685	53330	53178	40665
S3d_V4V5	68926	55268	55086	43222
S4a_V4V5	100690	79698	79430	63358
S4b_V4V5	39284	33000	32857	25980
S4c_V4V5	83490	67138	66911	52215
S4d_V4V5	91579	71947	71667	55658
S5a_V4V5	48347	42553	42228	30113
S5b_V4V5	29342	25258	25194	20844
S5c_V4V5	41479	32909	32796	29090
S5d_V4V5	36195	28378	28270	24826
S6a_V4V5	38891	34047	33902	24552
S6b_V4V5	22089	17959	17883	13996
S6c_V4V5	70552	56525	56332	45079
S6d_V4V5	73865	58275	58067	45794
S7a_V4V5	60308	48554	48396	40589
S7b_V4V5	28192	24408	24331	20016
S7c_V4V5	60829	48466	48283	42655
S7d_V4V5	70548	55646	55475	45542
S8a_V4V5	88940	69965	69663	54733
S8b_V4V5	28889	23837	23746	18605
S8c_V4V5	47180	37576	37455	29568
S8d_V4V5	48061	38006	37865	31162
Mock_V4V5	112940	93887	93280	45432
SL1_V6V8	113143	99261	99082	65835
SL10_V6V8	64204	48259	46042	33016
SL11_V6V8	65921	58426	58298	37880
SL2_V6V8	87367	73645	73264	53136
SL3_V6V8	69242	58918	58294	40331
SL4_V6V8	53124	44299	43655	32130
SL5_V6V8	80468	71297	71116	46333
SL6_V6V8	75358	59737	58239	41112
SL7_V6V8	79555	68857	68454	47009
SL8_V6V8	50479	42938	42425	29607
SL9_V6V8	57635	48954	48546	35652
S1a_V6V8	57649	48244	47886	35232
S1b_V6V8	35799	29213	28972	20331
S1c_V6V8	52702	43479	43147	30650
S1d_V6V8	54073	42609	42266	29489
S2a_V6V8	25444	19959	19802	14945
S2b_V6V8	32886	26559	26362	20019
S2c_V6V8	48360	38460	38152	29658
S2d_V6V8	38199	31679	31488	23628
S3a_V6V8	37793	31523	31299	22611
S3b_V6V8	31791	25109	24916	17048
S3c_V6V8	43475	35711	35424	25801
S3d_V6V8	40622	33765	33483	24011
S4a_V6V8	48048	38621	38303	27212
S4b_V6V8	62925	51113	50709	36290
S4c_V6V8	52643	41944	41636	29246
S4d_V6V8	50282	41591	41287	29040
S5a_V6V8	48061	40127	39815	27127
S5b_V6V8	42361	34673	34390	24789
S5c_V6V8	60096	50436	50088	33891
S5d_V6V8	40855	31083	30857	23595
S6a_V6V8	50739	41817	41460	28616
S6b_V6V8	46958	37923	37604	26641
S6c_V6V8	41605	34113	33875	24565
S6d_V6V8	39551	32160	31914	23551
S7a_V6V8	34414	28580	28356	20980
S7b_V6V8	45962	36651	36374	25210
S7c_V6V8	50274	41568	41023	30298
S7d_V6V8	49265	37138	36861	27837
S8a_V6V8	53926	45092	44720	30756
S8b_V6V8	52239	42396	42053	29218
S8c_V6V8	54378	45694	45322	31841
S8d_V6V8	57129	47968	47620	34529
Mock_V6V8	82846	72865	72462	31280
