# Supplementary material for: Influence of 16S rRNA target region on the outcome of microbiome studies in soil and saliva samples
Source: Sci Rep. 2020 Aug 12;10:13637. doi: 10.1038/s41598-020-70141-8 (PMC7423937; doi:10.1038/s41598-020-70141-8)
Supplement: Supplementary file 2 — Supplementary Dataset 2. [file 41598_2020_70141_MOESM2_ESM.xlsx]

## Sheet: Suelos_generos005_3
Linear discriminant analysis Effect size (LEfSe): Microbial taxa showing statistical differences (p<0.05, LDA >2) between 16S rRNA target regions in soil samples
Domain	Phylum	Class	Order	Family	Genus	Highest mean	Biomarker	log LDA	p
Bacteria	Acidobacteria	Blastocatellia__Subgroup_4_	Blastocatellales	Blastocatellaceae	Stenotrophobacter	3.5302	V1V3	2.93453	3.58553e-07
Bacteria	Acidobacteria	Blastocatellia__Subgroup_4_	Pyrinomonadales	Pyrinomonadaceae	Pyrinomonadaceae_unclassified	3.41538	V1V3	2.98611	0.000687622
Bacteria	Acidobacteria	Blastocatellia__Subgroup_4_	Pyrinomonadales	Pyrinomonadaceae		4.85881	V1V3	4.00699	0.0480639
Bacteria	Acidobacteria	Blastocatellia__Subgroup_4_	Pyrinomonadales			4.85881	V1V3	4.00699	0.0480639
Bacteria	Acidobacteria	Blastocatellia__Subgroup_4_				4.96631	V1V3	4.07991	0.0263138
Bacteria	Actinobacteria	0319_7L14	0319_7L14_or	0319_7L14_fa	0319_7L14_ge	3.765	V1V3	3.29009	0.00202895
Bacteria	Actinobacteria	0319_7L14	0319_7L14_or	0319_7L14_fa		3.765	V1V3	3.29009	0.00202895
Bacteria	Actinobacteria	0319_7L14	0319_7L14_or			3.765	V1V3	3.29009	0.00202895
Bacteria	Actinobacteria	0319_7L14				3.765	V1V3	3.29009	0.00202895
Bacteria	Actinobacteria	Acidimicrobiia	IMCC26256	IMCC26256_fa	IMCC26256_ge	3.87342	V1V3	3.47226	1.08842e-18
Bacteria	Actinobacteria	Acidimicrobiia	IMCC26256	IMCC26256_fa		3.87342	V1V3	3.47226	1.08842e-18
Bacteria	Actinobacteria	Acidimicrobiia	IMCC26256			3.87342	V1V3	3.47226	1.08842e-18
Bacteria	Actinobacteria	Acidimicrobiia	Microtrichales	Iamia	Iamia	3.67558	V1V3	3.27184	6.92659e-13
Bacteria	Actinobacteria	Acidimicrobiia	Microtrichales	Iamia		3.67558	V1V3	3.27184	6.92659e-13
Bacteria	Actinobacteria	Actinobacteria	Micrococcales	Micrococcaceae	Pseudarthrobacter	3.53672	V1V3	3.21222	4.61051e-15
Bacteria	Actinobacteria	Actinobacteria	Micromonosporales	Micromonosporaceae	Actinoplanes	3.27979	V1V3	2.93853	2.11915e-10
Bacteria	Actinobacteria	Actinobacteria	Micromonosporales	Micromonosporaceae	Virgisporangium	3.03591	V1V3	2.72453	7.63691e-10
Bacteria	Actinobacteria	Actinobacteria	Propionibacteriales	Nocardioidaceae	Aeromicrobium	3.12797	V1V3	2.72587	4.32714e-05
Bacteria	Actinobacteria	Actinobacteria	Propionibacteriales	Nocardioidaceae	Marmoricola	3.27003	V1V3	2.90255	1.61331e-10
Bacteria	Actinobacteria	Actinobacteria	Propionibacteriales	Nocardioidaceae	Nocardioides	3.93921	V1V3	3.44971	4.77977e-08
Bacteria	Actinobacteria	Actinobacteria	Propionibacteriales	Nocardioidaceae		4.21667	V1V3	3.74265	1.95685e-08
Bacteria	Actinobacteria	Actinobacteria	Propionibacteriales	Propionibacteriaceae	Microlunatus	4.10244	V1V3	3.74898	2.15293e-14
Bacteria	Actinobacteria	Actinobacteria	Propionibacteriales	Propionibacteriaceae	Propionibacteriaceae_unclassified	3.23342	V1V3	2.92697	1.70998e-11
Bacteria	Actinobacteria	Actinobacteria	Propionibacteriales	Propionibacteriaceae		4.15751	V1V3	3.79584	2.63125e-14
Bacteria	Actinobacteria	Actinobacteria	Propionibacteriales			4.48913	V1V3	4.0416	5.58913e-13
Bacteria	Actinobacteria	Actinobacteria	Pseudonocardiales	Pseudonocardiaceae	Actinophytocola	3.18621	V1V3	2.73859	9.46775e-05
Bacteria	Actinobacteria	Actinobacteria	Pseudonocardiales	Pseudonocardiaceae	Crossiella	3.54569	V1V3	3.1598	3.72276e-05
Bacteria	Actinobacteria	Actinobacteria	Pseudonocardiales	Pseudonocardiaceae	Kibdelosporangium	3.05645	V1V3	2.72193	3.10766e-05
Bacteria	Actinobacteria	Actinobacteria	Pseudonocardiales	Pseudonocardiaceae	Lechevalieria	3.07055	V1V3	2.81235	1.23863e-07
Bacteria	Actinobacteria	Actinobacteria	Streptomycetales	Streptomycetaceae	Streptomyces	3.74884	V1V3	3.32836	1.61994e-07
Bacteria	Actinobacteria	Actinobacteria	Streptomycetales	Streptomycetaceae		3.74884	V1V3	3.32836	1.61994e-07
Bacteria	Actinobacteria	Actinobacteria	Streptomycetales			3.74884	V1V3	3.32836	1.61994e-07
Bacteria	Actinobacteria	Actinobacteria				5.02988	V1V3	4.58868	2.41293e-15
Bacteria	Actinobacteria	Thermoleophilia	Solirubrobacterales	Solirubrobacteraceae	Parviterribacter	3.22352	V1V3	2.95273	4.22225e-17
Bacteria	Actinobacteria	Thermoleophilia	Solirubrobacterales	Solirubrobacteraceae	Solirubrobacteraceae_uncultured	3.69687	V1V3	3.14121	6.03217e-05
Bacteria	Armatimonadetes	Fimbriimonadia	Fimbriimonadales	Fimbriimonadaceae	Fimbriimonadaceae_ge	3.25502	V1V3	3.04786	3.42394e-18
Bacteria	Armatimonadetes	Fimbriimonadia	Fimbriimonadales	Fimbriimonadaceae		3.25502	V1V3	3.04786	3.42394e-18
Bacteria	Armatimonadetes	Fimbriimonadia	Fimbriimonadales			3.25502	V1V3	3.04786	3.42394e-18
Bacteria	Armatimonadetes	Fimbriimonadia				3.25502	V1V3	3.04786	3.42394e-18
Bacteria	Chloroflexi	Dehalococcoidia	S085	S085_fa	S085_ge	3.34715	V1V3	2.93334	1.37741e-13
Bacteria	Chloroflexi	Dehalococcoidia	S085	S085_fa		3.34715	V1V3	2.93334	1.37741e-13
Bacteria	Chloroflexi	Dehalococcoidia	S085			3.34715	V1V3	2.93334	1.37741e-13
Bacteria	Chloroflexi	Dehalococcoidia				3.34715	V1V3	2.93334	1.37741e-13
Bacteria	Chloroflexi	JG30_KF_CM66	JG30_KF_CM66_or	JG30_KF_CM66_fa	JG30_KF_CM66_ge	3.1184	V1V3	2.75094	5.19217e-13
Bacteria	Chloroflexi	JG30_KF_CM66	JG30_KF_CM66_or	JG30_KF_CM66_fa		3.1184	V1V3	2.75094	5.19217e-13
Bacteria	Chloroflexi	JG30_KF_CM66	JG30_KF_CM66_or			3.1184	V1V3	2.75094	5.19217e-13
Bacteria	Chloroflexi	JG30_KF_CM66				3.1184	V1V3	2.75094	5.19217e-13
Bacteria	Firmicutes	Bacilli	Bacillales	Bacillaceae	Bacillus	3.41946	V1V3	3.02605	6.56237e-07
Bacteria	Firmicutes	Bacilli	Bacillales	Bacillaceae		3.41946	V1V3	3.02605	6.56237e-07
Bacteria	Firmicutes	Bacilli	Bacillales			3.41946	V1V3	3.02605	6.56237e-07
Bacteria	Firmicutes	Bacilli				3.41946	V1V3	3.02605	6.56237e-07
Bacteria	Firmicutes					3.41946	V1V3	3.02605	6.56237e-07
Bacteria	Gemmatimonadetes	Gemmatimonadetes	Gemmatimonadales	Gemmatimonadaceae	Gemmatimonadaceae_unclassified	4.22217	V1V3	3.74803	1.05059e-09
Bacteria	Gemmatimonadetes	Gemmatimonadetes	Gemmatimonadales	Gemmatimonadaceae		4.72357	V1V3	4.02986	4.25509e-05
Bacteria	Gemmatimonadetes	Gemmatimonadetes	Gemmatimonadales			4.72357	V1V3	4.02986	4.25509e-05
Bacteria	Gemmatimonadetes	Gemmatimonadetes				4.72357	V1V3	4.02986	4.25509e-05
Bacteria	Gemmatimonadetes	Longimicrobia	Longimicrobiales	Longimicrobiaceae	Longimicrobiaceae_ge	3.63654	V1V3	2.95513	4.90316e-06
Bacteria	Gemmatimonadetes	Longimicrobia	Longimicrobiales	Longimicrobiaceae		3.63654	V1V3	2.95513	4.90316e-06
Bacteria	Gemmatimonadetes	Longimicrobia	Longimicrobiales			3.63654	V1V3	2.95513	4.90316e-06
Bacteria	Gemmatimonadetes	Longimicrobia				3.63654	V1V3	2.95513	4.90316e-06
Bacteria	Gemmatimonadetes	S0134_terrestrial_group	S0134_terrestrial_group_or	S0134_terrestrial_group_fa	S0134_terrestrial_group_ge	3.5215	V1V3	2.78572	0.00319407
Bacteria	Gemmatimonadetes	S0134_terrestrial_group	S0134_terrestrial_group_or	S0134_terrestrial_group_fa		3.5215	V1V3	2.78572	0.00319407
Bacteria	Gemmatimonadetes	S0134_terrestrial_group	S0134_terrestrial_group_or			3.5215	V1V3	2.78572	0.00319407
Bacteria	Gemmatimonadetes	S0134_terrestrial_group				3.5215	V1V3	2.78572	0.00319407
Bacteria	Gemmatimonadetes					4.78223	V1V3	4.08307	3.79311e-05
Bacteria	Planctomycetes	Planctomycetacia	Isosphaerales	Isosphaeraceae	Isosphaeraceae_uncultured	3.77899	V1V3	3.48963	1.48162e-21
Bacteria	Proteobacteria	Alphaproteobacteria	Acetobacterales	Acetobacteraceae	Roseomonas	3.05373	V1V3	2.72107	1.60995e-05
Bacteria	Proteobacteria	Alphaproteobacteria	Acetobacterales	Acetobacteraceae		3.6333	V1V3	2.88583	0.0148744
Bacteria	Proteobacteria	Alphaproteobacteria	Acetobacterales			3.6333	V1V3	2.88583	0.0148744
Bacteria	Proteobacteria	Alphaproteobacteria	Caulobacterales	Caulobacteraceae	Caulobacter	3.32058	V1V3	2.87387	3.15976e-05
Bacteria	Proteobacteria	Alphaproteobacteria	Caulobacterales	Caulobacteraceae	PMMR1	3.22086	V1V3	2.80271	5.61862e-05
Bacteria	Proteobacteria	Alphaproteobacteria	Elsterales	uncultured	Elsterales_uncultured_ge	3.57186	V1V3	3.01084	1.06652e-07
Bacteria	Proteobacteria	Alphaproteobacteria	Elsterales	uncultured		3.57186	V1V3	3.01084	1.06652e-07
Bacteria	Proteobacteria	Alphaproteobacteria	Elsterales			3.57186	V1V3	3.01084	1.06652e-07
Bacteria	Proteobacteria	Alphaproteobacteria	Rhizobiales	Devosiaceae	Devosia	3.02408	V1V3	2.77094	4.85663e-11
Bacteria	Proteobacteria	Alphaproteobacteria	Rhizobiales	Hyphomicrobiaceae	Pedomicrobium	3.28057	V1V3	2.82776	7.89782e-05
Bacteria	Proteobacteria	Alphaproteobacteria	Rhizobiales	Hyphomicrobiaceae		3.28057	V1V3	2.82776	7.89782e-05
Bacteria	Proteobacteria	Alphaproteobacteria	Rhizobiales	Rhizobiaceae	Mesorhizobium	3.28884	V1V3	3.00423	9.66848e-15
Bacteria	Proteobacteria	Alphaproteobacteria	Rhizobiales	Rhizobiaceae		3.4934	V1V3	2.87291	0.0130708
Bacteria	Proteobacteria	Alphaproteobacteria	Rhizobiales	Rhizobiales_unclassified	Rhizobiales_unclassified	3.79449	V1V3	3.22706	1.52232e-07
Bacteria	Proteobacteria	Alphaproteobacteria	Rhizobiales	Rhizobiales_unclassified		3.79449	V1V3	3.22706	1.52232e-07
Bacteria	Proteobacteria	Alphaproteobacteria	Rhizobiales	Rhodomicrobiaceae	Rhodomicrobium	3.00874	V1V3	2.55902	0.0136148
Bacteria	Proteobacteria	Alphaproteobacteria	Rhizobiales	Rhodomicrobiaceae		3.00874	V1V3	2.55902	0.0136148
Bacteria	Proteobacteria	Alphaproteobacteria	Rhizobiales	Xanthobacteraceae	Pseudolabrys	3.12239	V1V3	2.50297	0.00740555
Bacteria	Proteobacteria	Alphaproteobacteria	Rhizobiales	Xanthobacteraceae	Xanthobacteraceae_uncultured	3.98516	V1V3	3.5561	7.18771e-09
Bacteria	Proteobacteria	Alphaproteobacteria	Rhizobiales			4.83417	V1V3	3.98282	0.00180979
Bacteria	Proteobacteria	Alphaproteobacteria	Sphingomonadales	Sphingomonadaceae	Altererythrobacter	3.45088	V1V3	2.7364	0.0134912
Bacteria	Proteobacteria	Alphaproteobacteria	Sphingomonadales	Sphingomonadaceae	Sphingomonadaceae_unclassified	4.43054	V1V3	3.98667	2.73854e-15
Bacteria	Proteobacteria	Alphaproteobacteria	Tistrellales	Geminicoccaceae	Candidatus_Alysiosphaera	3.38443	V1V3	2.89878	1.51324e-08
Bacteria	Proteobacteria	Alphaproteobacteria	Tistrellales	Geminicoccaceae		3.38443	V1V3	2.89878	1.51324e-08
Bacteria	Proteobacteria	Alphaproteobacteria	Tistrellales			3.38443	V1V3	2.89878	1.51324e-08
Bacteria	Proteobacteria	Deltaproteobacteria	Myxococcales	Polyangiaceae	Pajaroellobacter	2.98566	V1V3	2.69063	2.00774e-08
Bacteria	Proteobacteria	Gammaproteobacteria	Betaproteobacteriales	Burkholderiaceae	Rhizobacter	3.49259	V1V3	3.0873	1.33714e-09
Bacteria	Proteobacteria	Gammaproteobacteria	Betaproteobacteriales	Burkholderiaceae_uncultured	Burkholderiaceae_uncultured	3.75812	V1V3	3.4562	1.87692e-15
Bacteria	Proteobacteria	Gammaproteobacteria	Betaproteobacteriales	Burkholderiaceae_uncultured		3.75812	V1V3	3.45651	1.87692e-15
Bacteria	Proteobacteria	Gammaproteobacteria	Betaproteobacteriales	Nitrosomonadaceae	Ellin6067	3.84416	V1V3	3.18594	0.0286735
Bacteria	Proteobacteria	Gammaproteobacteria	Betaproteobacteriales	Nitrosomonadaceae		4.18355	V1V3	3.51418	1.26299e-06
Bacteria	Proteobacteria	Gammaproteobacteria	Betaproteobacteriales	SC_I_84	SC_I_84_ge	3.35875	V1V3	3.03378	3.92389e-15
Bacteria	Proteobacteria	Gammaproteobacteria	Betaproteobacteriales	SC_I_84		3.35875	V1V3	3.03378	3.92389e-15
Bacteria	Proteobacteria	Gammaproteobacteria	Betaproteobacteriales	TRA3_20	TRA3_20_ge	4.37337	V1V3	3.73673	8.76177e-08
Bacteria	Proteobacteria	Gammaproteobacteria	Betaproteobacteriales	TRA3_20		4.37337	V1V3	3.73673	8.76177e-08
Bacteria	Acidobacteria	Acidobacteriia	Solibacterales	Solibacteraceae__Subgroup_3_	Solibacteraceae__Subgroup_3__unclassified	3.43882	V3V4	2.83466	1.14371e-05
Bacteria	Acidobacteria	Blastocatellia__Subgroup_4_	Blastocatellales	Blastocatellaceae	Blastocatellaceae_unclassified	3.76835	V3V4	2.87973	0.0103308
Bacteria	Acidobacteria	Blastocatellia__Subgroup_4_	Blastocatellales	Blastocatellaceae	JGI_0001001_H03	3.17043	V3V4	2.71527	0.00034962
Bacteria	Actinobacteria	Acidimicrobiia	Acidimicrobiia_unclassified	Acidimicrobiia_unclassified	Acidimicrobiia_unclassified	3.91484	V3V4	3.50245	5.27708e-17
Bacteria	Actinobacteria	Acidimicrobiia	Acidimicrobiia_unclassified	Acidimicrobiia_unclassified		3.91484	V3V4	3.50245	5.27708e-17
Bacteria	Actinobacteria	Acidimicrobiia	Acidimicrobiia_unclassified			3.91484	V3V4	3.50245	5.27708e-17
Bacteria	Actinobacteria	Acidimicrobiia	Microtrichales	Ilumatobacter	Ilumatobacter	3.03694	V3V4	2.74837	2.07959e-08
Bacteria	Actinobacteria	Acidimicrobiia	Microtrichales	Ilumatobacter		3.03694	V3V4	2.74837	2.07959e-08
Bacteria	Actinobacteria	Acidimicrobiia	Microtrichales	Ilumatobacteraceae	CL500_29_marine_group	3.46977	V3V4	3.02575	4.54069e-10
Bacteria	Actinobacteria	Acidimicrobiia	Microtrichales	Ilumatobacteraceae		3.46977	V3V4	3.02575	4.54069e-10
Bacteria	Actinobacteria	Acidimicrobiia	Microtrichales	Ilumatobacteraceae_uncultured	Ilumatobacteraceae_uncultured	3.62376	V3V4	3.23179	9.92443e-19
Bacteria	Actinobacteria	Acidimicrobiia	Microtrichales	Ilumatobacteraceae_uncultured		3.62376	V3V4	3.23179	9.92443e-19
Bacteria	Actinobacteria	Acidimicrobiia	Microtrichales	Microtrichales_unclassified	Microtrichales_unclassified	3.41533	V3V4	3.06899	9.45924e-18
Bacteria	Actinobacteria	Acidimicrobiia	Microtrichales	Microtrichales_unclassified		3.41533	V3V4	3.06899	9.45924e-18
Bacteria	Actinobacteria	Acidimicrobiia	Microtrichales	uncultured	Microtrichales_uncultured_ge	3.55991	V3V4	3.16462	1.78256e-18
Bacteria	Actinobacteria	Acidimicrobiia	Microtrichales	uncultured		3.55991	V3V4	3.16462	1.78256e-18
Bacteria	Actinobacteria	Acidimicrobiia	Microtrichales			4.26036	V3V4	3.82367	5.57607e-19
Bacteria	Actinobacteria	Acidimicrobiia	uncultured	uncultured_fa	Acidimicrobiia_uncultured_ge	3.54976	V3V4	3.13491	1.88768e-15
Bacteria	Actinobacteria	Acidimicrobiia	uncultured	uncultured_fa		3.54976	V3V4	3.13491	1.88768e-15
Bacteria	Actinobacteria	Acidimicrobiia	uncultured			3.54976	V3V4	3.13491	1.88768e-15
Bacteria	Actinobacteria	Acidimicrobiia				4.55234	V3V4	4.12028	1.752e-22
Bacteria	Actinobacteria	Actinobacteria	Actinobacteria_unclassified	Actinobacteria_unclassified	Actinobacteria_unclassified	3.98776	V3V4	3.60517	4.13429e-14
Bacteria	Actinobacteria	Actinobacteria	Actinobacteria_unclassified	Actinobacteria_unclassified		3.98776	V3V4	3.60517	4.13429e-14
Bacteria	Actinobacteria	Actinobacteria	Actinobacteria_unclassified			3.98776	V3V4	3.60517	4.13429e-14
Bacteria	Actinobacteria	Actinobacteria	Corynebacteriales	Mycobacteriaceae	Mycobacterium	4.0539	V3V4	3.61983	3.57335e-08
Bacteria	Actinobacteria	Actinobacteria	Corynebacteriales	Mycobacteriaceae		4.0539	V3V4	3.61983	3.57335e-08
Bacteria	Actinobacteria	Actinobacteria	Corynebacteriales			4.0539	V3V4	3.61983	3.57335e-08
Bacteria	Actinobacteria	Actinobacteria	Frankiales	Frankiales_unclassified	Frankiales_unclassified	3.1554	V3V4	2.8817	4.27388e-16
Bacteria	Actinobacteria	Actinobacteria	Frankiales	Frankiales_unclassified		3.1554	V3V4	2.8817	4.27388e-16
Bacteria	Actinobacteria	Actinobacteria	Frankiales	Geodermatophilaceae	Blastococcus	3.90063	V3V4	3.47946	7.1032e-08
Bacteria	Actinobacteria	Actinobacteria	Frankiales	Geodermatophilaceae		3.9777	V3V4	3.55804	5.1922e-09
Bacteria	Actinobacteria	Actinobacteria	Frankiales	Sporichthyaceae_uncultured	Sporichthyaceae_uncultured	3.30597	V3V4	2.92579	4.86193e-09
Bacteria	Actinobacteria	Actinobacteria	Frankiales	Sporichthyaceae_uncultured		3.30597	V3V4	2.92579	4.86193e-09
Bacteria	Actinobacteria	Actinobacteria	Frankiales	uncultured	Frankiales_uncultured_ge	3.20968	V3V4	2.78192	7.44217e-07
Bacteria	Actinobacteria	Actinobacteria	Frankiales	uncultured		3.20968	V3V4	2.78192	7.44217e-07
Bacteria	Actinobacteria	Actinobacteria	Frankiales			4.16355	V3V4	3.74419	6.93964e-12
Bacteria	Actinobacteria	Actinobacteria	Micrococcales	Microbacteriaceae	Agromyces	3.2547	V3V4	2.86516	0.000370169
Bacteria	Actinobacteria	Actinobacteria	Micrococcales	Microbacteriaceae	Microbacteriaceae_unclassified	3.59002	V3V4	3.20523	4.02392e-10
Bacteria	Actinobacteria	Actinobacteria	Micrococcales	Microbacteriaceae		3.75498	V3V4	3.35771	6.98868e-09
Bacteria	Actinobacteria	Actinobacteria	Micrococcales	Micrococcaceae		3.70523	V3V4	3.26636	0.00488604
Bacteria	Actinobacteria	Actinobacteria	Micrococcales			4.03185	V3V4	3.61312	4.56215e-09
Bacteria	Actinobacteria	Actinobacteria	Micromonosporales	Micromonosporaceae	Asanoa	3.1881	V3V4	2.83578	5.84011e-05
Bacteria	Actinobacteria	Actinobacteria	Micromonosporales	Micromonosporaceae	Krasilnikovia	3.17612	V3V4	2.9121	3.92794e-16
Bacteria	Actinobacteria	Actinobacteria	Micromonosporales	Micromonosporaceae	Micromonosporaceae_unclassified	4.08318	V3V4	3.68116	5.9763e-14
Bacteria	Actinobacteria	Actinobacteria	Micromonosporales	Micromonosporaceae		4.23792	V3V4	3.83731	8.66282e-14
Bacteria	Actinobacteria	Actinobacteria	Micromonosporales			4.23792	V3V4	3.83731	8.66282e-14
Bacteria	Actinobacteria	Actinobacteria	Propionibacteriales	Nocardioidaceae	Kribbella	3.68687	V3V4	3.25066	0.000205551
Bacteria	Actinobacteria	Actinobacteria	Propionibacteriales	Nocardioidaceae	Nocardioidaceae_unclassified	3.09014	V3V4	2.8687	3.64158e-11
Bacteria	Actinobacteria	Actinobacteria	Pseudonocardiales	Pseudonocardiaceae	Pseudonocardia	3.99616	V3V4	3.55475	4.86064e-09
Bacteria	Actinobacteria	Actinobacteria	Pseudonocardiales	Pseudonocardiaceae	Pseudonocardiaceae_unclassified	3.4272	V3V4	3.07156	5.66142e-16
Bacteria	Actinobacteria	Actinobacteria	Pseudonocardiales	Pseudonocardiaceae		4.27572	V3V4	3.83872	3.55539e-12
Bacteria	Actinobacteria	Actinobacteria	Pseudonocardiales			4.27572	V3V4	3.83872	3.55539e-12
Bacteria	Actinobacteria	Thermoleophilia	Gaiellales	Gaiellaceae	Gaiella	3.86194	V3V4	3.345	2.77791e-10
Bacteria	Actinobacteria	Thermoleophilia	Gaiellales	Gaiellaceae		3.86194	V3V4	3.345	2.77791e-10
Bacteria	Actinobacteria	Thermoleophilia	Gaiellales	Gaiellales_unclassified	Gaiellales_unclassified	3.71469	V3V4	3.20839	0.000254752
Bacteria	Actinobacteria	Thermoleophilia	Gaiellales	Gaiellales_unclassified		3.71469	V3V4	3.20839	0.000254752
Bacteria	Actinobacteria	Thermoleophilia	Gaiellales			4.4022	V3V4	3.89224	1.17916e-07
Bacteria	Actinobacteria	Thermoleophilia	Solirubrobacterales	Solirubrobacteraceae	Conexibacter	3.15675	V3V4	2.75762	3.94761e-07
Bacteria	Actinobacteria	Thermoleophilia	Solirubrobacterales	Solirubrobacteraceae	Solirubrobacter	4.01327	V3V4	3.46924	1.37403e-06
Bacteria	Actinobacteria	Thermoleophilia	Solirubrobacterales	Solirubrobacteraceae		4.31516	V3V4	3.77347	4.08188e-10
Bacteria	Actinobacteria	Thermoleophilia	Solirubrobacterales	Solirubrobacterales_unclassified	Solirubrobacterales_unclassified	3.60182	V3V4	3.11861	2.71116e-11
Bacteria	Actinobacteria	Thermoleophilia	Solirubrobacterales	Solirubrobacterales_unclassified		3.60182	V3V4	3.11861	2.71116e-11
Bacteria	Actinobacteria	Thermoleophilia	Solirubrobacterales			4.72213	V3V4	4.20542	1.15225e-12
Bacteria	Actinobacteria	Thermoleophilia	Thermoleophilia_unclassified	Thermoleophilia_unclassified	Thermoleophilia_unclassified	3.95454	V3V4	3.59837	4.12295e-20
Bacteria	Actinobacteria	Thermoleophilia	Thermoleophilia_unclassified	Thermoleophilia_unclassified		3.95454	V3V4	3.59837	4.12295e-20
Bacteria	Actinobacteria	Thermoleophilia	Thermoleophilia_unclassified			3.95454	V3V4	3.59837	4.12295e-20
Bacteria	Actinobacteria	Thermoleophilia				4.93948	V3V4	4.42845	1.38155e-12
Bacteria	Actinobacteria					5.417	V3V4	4.96485	8.1231e-16
Bacteria	Chloroflexi	Chloroflexia	Kallotenuales	AKIW781	AKIW781_ge	3.36627	V3V4	2.78627	0.00849321
Bacteria	Chloroflexi	Chloroflexia	Kallotenuales	AKIW781		3.36627	V3V4	2.78627	0.00849321
Bacteria	Chloroflexi	Chloroflexia	Kallotenuales			3.36627	V3V4	2.78627	0.00849321
Bacteria	Chloroflexi	Gitt_GS_136	Gitt_GS_136_or	Gitt_GS_136_fa	Gitt_GS_136_ge	3.48841	V3V4	3.07979	2.53119e-15
Bacteria	Chloroflexi	Gitt_GS_136	Gitt_GS_136_or	Gitt_GS_136_fa		3.48841	V3V4	3.07979	2.53119e-15
Bacteria	Chloroflexi	Gitt_GS_136	Gitt_GS_136_or			3.48841	V3V4	3.07979	2.53119e-15
Bacteria	Chloroflexi	Gitt_GS_136				3.48841	V3V4	3.07979	2.53119e-15
Bacteria	Chloroflexi	KD4_96	KD4_96_or	KD4_96_fa	KD4_96_ge	3.97886	V3V4	3.5276	2.91814e-15
Bacteria	Chloroflexi	KD4_96	KD4_96_or	KD4_96_fa		3.97886	V3V4	3.5276	2.91814e-15
Bacteria	Chloroflexi	KD4_96	KD4_96_or			3.97886	V3V4	3.5276	2.91814e-15
Bacteria	Chloroflexi	KD4_96				3.97886	V3V4	3.5276	2.91814e-15
Bacteria	Entotheonellaeota	Entotheonellia	Entotheonellales	Entotheonellaceae	Candidatus_Entotheonella	3.19452	V3V4	2.87009	4.51529e-07
Bacteria	Gemmatimonadetes	Gemmatimonadetes	Gemmatimonadales	Gemmatimonadaceae	Gemmatimonas	3.95279	V3V4	3.35068	1.42618e-08
Bacteria	Patescibacteria	Saccharimonadia	Saccharimonadales	Saccharimonadales_fa	Saccharimonadales_ge	3.62228	V3V4	3.27649	2.13872e-20
Bacteria	Patescibacteria	Saccharimonadia	Saccharimonadales	Saccharimonadales_fa		3.62228	V3V4	3.27649	2.13872e-20
Bacteria	Patescibacteria	Saccharimonadia	Saccharimonadales			3.62228	V3V4	3.27649	2.13872e-20
Bacteria	Patescibacteria	Saccharimonadia				3.62228	V3V4	3.27649	2.13872e-20
Bacteria	Patescibacteria					3.62228	V3V4	3.27649	2.13872e-20
Bacteria	Proteobacteria	Alphaproteobacteria	Alphaproteobacteria_unclassified	Alphaproteobacteria_unclassified	Alphaproteobacteria_unclassified	3.93449	V3V4	3.40677	1.34191e-08
Bacteria	Proteobacteria	Alphaproteobacteria	Alphaproteobacteria_unclassified	Alphaproteobacteria_unclassified		3.93449	V3V4	3.40677	1.34191e-08
Bacteria	Proteobacteria	Alphaproteobacteria	Alphaproteobacteria_unclassified			3.93449	V3V4	3.40677	1.34191e-08
Bacteria	Proteobacteria	Alphaproteobacteria	Rhizobiales	Beijerinckiaceae	Beijerinckiaceae_unclassified	3.77675	V3V4	3.31183	8.17755e-10
Bacteria	Proteobacteria	Alphaproteobacteria	Rhizobiales	Beijerinckiaceae	Psychroglaciecola	3.49269	V3V4	2.88172	0.00208835
Bacteria	Proteobacteria	Alphaproteobacteria	Rhizobiales	Beijerinckiaceae		4.18981	V3V4	3.50263	0.0224941
Bacteria	Proteobacteria	Alphaproteobacteria	Rhizobiales	Devosiaceae	Devosiaceae_unclassified	3.43542	V3V4	3.08659	1.46866e-14
Bacteria	Proteobacteria	Alphaproteobacteria	Rhizobiales	Devosiaceae		3.47253	V3V4	2.90651	0.000203654
Bacteria	Proteobacteria	Alphaproteobacteria	Rhizobiales	uncultured	Rhizobiales_uncultured_ge	3.72005	V3V4	3.02189	9.95773e-05
Bacteria	Proteobacteria	Alphaproteobacteria	Rhizobiales	uncultured		3.72005	V3V4	3.02189	9.95773e-05
Bacteria	Proteobacteria	Alphaproteobacteria	Rhizobiales	Xanthobacteraceae	Xanthobacteraceae_unclassified	4.19594	V3V4	3.58073	0.00618089
Bacteria	Proteobacteria	Alphaproteobacteria	Sphingomonadales	Sphingomonadaceae	Ellin6055	4.13886	V3V4	3.60274	9.90214e-10
Bacteria	Proteobacteria	Alphaproteobacteria	Sphingomonadales	Sphingomonadaceae		4.83846	V3V4	4.24106	2.88995e-11
Bacteria	Proteobacteria	Alphaproteobacteria	Sphingomonadales			4.83846	V3V4	4.24106	2.88995e-11
Bacteria	Proteobacteria	Alphaproteobacteria				5.23996	V3V4	4.46796	3.88828e-08
Bacteria	Proteobacteria	Deltaproteobacteria	Bdellovibrionales	Bdellovibrio	Bdellovibrio	3.01798	V3V4	2.59269	5.53798e-08
Bacteria	Proteobacteria	Deltaproteobacteria	Bdellovibrionales	Bdellovibrio		3.01798	V3V4	2.59269	5.53798e-08
Bacteria	Proteobacteria	Deltaproteobacteria	Bdellovibrionales			3.01798	V3V4	2.59269	5.53798e-08
Bacteria	Proteobacteria	Deltaproteobacteria	Myxococcales	Myxococcales_unclassified	Myxococcales_unclassified	3.48118	V3V4	2.79051	1.69153e-07
Bacteria	Proteobacteria	Deltaproteobacteria	Myxococcales	Myxococcales_unclassified		3.48118	V3V4	2.79051	1.69153e-07
Bacteria	Proteobacteria	Deltaproteobacteria	Myxococcales	Phaselicystidaceae	Phaselicystis	3.14001	V3V4	2.81934	3.33825e-09
Bacteria	Proteobacteria	Deltaproteobacteria	Myxococcales	Phaselicystidaceae		3.14001	V3V4	2.81934	3.33825e-09
Bacteria	Proteobacteria	Deltaproteobacteria	Myxococcales	Polyangiaceae	Polyangiaceae_unclassified	3.11883	V3V4	2.74804	3.23299e-07
Bacteria	Proteobacteria	Deltaproteobacteria	Myxococcales	Polyangiaceae		3.49962	V3V4	2.96846	1.57126e-08
Bacteria	Proteobacteria	Gammaproteobacteria	Betaproteobacteriales	Burkholderiaceae	Ramlibacter	3.13124	V3V4	2.59915	0.0196497
Bacteria	Proteobacteria	Proteobacteria_unclassified	Proteobacteria_unclassified	Proteobacteria_unclassified	Proteobacteria_unclassified	3.62402	V3V4	3.02742	1.16692e-07
Bacteria	Proteobacteria	Proteobacteria_unclassified	Proteobacteria_unclassified	Proteobacteria_unclassified		3.62402	V3V4	3.02742	1.16692e-07
Bacteria	Proteobacteria	Proteobacteria_unclassified	Proteobacteria_unclassified			3.62402	V3V4	3.02742	1.16692e-07
Bacteria	Proteobacteria	Proteobacteria_unclassified				3.62402	V3V4	3.02742	1.16692e-07
Bacteria	Proteobacteria					5.4818	V3V4	4.42339	0.00870116
Bacteria	Verrucomicrobia	Verrucomicrobiae	Chthoniobacterales	Chthoniobacteraceae	Candidatus_Udaeobacter	4.15159	V3V4	3.60388	2.08237e-05
Bacteria	Verrucomicrobia	Verrucomicrobiae	Chthoniobacterales	Chthoniobacteraceae	Chthoniobacter	4.08773	V3V4	3.60338	1.77506e-14
Bacteria	Verrucomicrobia	Verrucomicrobiae	Chthoniobacterales	Chthoniobacteraceae		4.08773	V3V4	3.60338	1.77506e-14
Bacteria	Verrucomicrobia	Verrucomicrobiae	Chthoniobacterales	Chthoniobacteraceae		4.1918	V3V4	3.642	1.09861e-05
Bacteria	Verrucomicrobia	Verrucomicrobiae	Chthoniobacterales			4.44391	V3V4	3.92329	7.92908e-11
Bacteria	Verrucomicrobia	Verrucomicrobiae	Verrucomicrobiae_unclassified	Verrucomicrobiae_unclassified	Verrucomicrobiae_unclassified	3.13352	V3V4	2.75077	1.47981e-08
Bacteria	Verrucomicrobia	Verrucomicrobiae	Verrucomicrobiae_unclassified	Verrucomicrobiae_unclassified		3.13352	V3V4	2.75077	1.47981e-08
Bacteria	Verrucomicrobia	Verrucomicrobiae	Verrucomicrobiae_unclassified			3.13352	V3V4	2.75077	1.47981e-08
Bacteria	Verrucomicrobia	Verrucomicrobiae				4.66522	V3V4	4.08284	7.40543e-13
Bacteria	Verrucomicrobia					4.66522	V3V4	4.08284	7.40543e-13
Bacteria	Acidobacteria	Acidobacteriia	Solibacterales	Solibacteraceae__Subgroup_3_	Bryobacter	4.42441	V4V5	3.86568	5.76371e-12
Bacteria	Acidobacteria	Acidobacteriia	Solibacterales	Solibacteraceae__Subgroup_3_		4.50047	V4V5	3.87721	9.55396e-13
Bacteria	Acidobacteria	Acidobacteriia	Solibacterales			4.50047	V4V5	3.87721	9.55396e-13
Bacteria	Acidobacteria	Acidobacteriia				4.50047	V4V5	3.87721	9.55396e-13
Bacteria	Acidobacteria	Blastocatellia__Subgroup_4_	11_24	11_24_fa	11_24_ge	3.41286	V4V5	2.89528	0.00218831
Bacteria	Acidobacteria	Blastocatellia__Subgroup_4_	11_24	11_24_fa		3.41286	V4V5	2.89528	0.00218831
Bacteria	Acidobacteria	Blastocatellia__Subgroup_4_	11_24			3.41286	V4V5	2.89528	0.00218831
Bacteria	Acidobacteria	Blastocatellia__Subgroup_4_	Blastocatellia__Subgroup_4__unclassified	Blastocatellia__Subgroup_4__unclassified	Blastocatellia__Subgroup_4__unclassified	3.24078	V4V5	2.90611	2.84141e-11
Bacteria	Acidobacteria	Blastocatellia__Subgroup_4_	Blastocatellia__Subgroup_4__unclassified	Blastocatellia__Subgroup_4__unclassified		3.24078	V4V5	2.90611	2.84141e-11
Bacteria	Acidobacteria	Blastocatellia__Subgroup_4_	Blastocatellia__Subgroup_4__unclassified			3.24078	V4V5	2.90611	2.84141e-11
Bacteria	Acidobacteria	Subgroup_17	Subgroup_17_or	Subgroup_17_fa	Subgroup_17_ge	3.57309	V4V5	3.10171	4.24022e-12
Bacteria	Acidobacteria	Subgroup_17	Subgroup_17_or	Subgroup_17_fa		3.57309	V4V5	3.10171	4.24022e-12
Bacteria	Acidobacteria	Subgroup_17	Subgroup_17_or			3.57309	V4V5	3.10171	4.24022e-12
Bacteria	Acidobacteria	Subgroup_17				3.57309	V4V5	3.10171	4.24022e-12
Bacteria	Acidobacteria	Subgroup_5	Subgroup_5_or	Subgroup_5_fa	Subgroup_5_ge	3.5798	V4V5	3.07323	5.04388e-07
Bacteria	Acidobacteria	Subgroup_5	Subgroup_5_or	Subgroup_5_fa		3.5798	V4V5	3.07323	5.04388e-07
Bacteria	Acidobacteria	Subgroup_5	Subgroup_5_or			3.5798	V4V5	3.07323	5.04388e-07
Bacteria	Acidobacteria	Subgroup_5				3.5798	V4V5	3.07323	5.04388e-07
Bacteria	Acidobacteria	Subgroup_6	Subgroup_6_unclassified	Subgroup_6_unclassified	Subgroup_6_unclassified	4.32311	V4V5	4.00306	4.7759e-19
Bacteria	Acidobacteria	Subgroup_6	Subgroup_6_unclassified	Subgroup_6_unclassified		4.32311	V4V5	4.00306	4.7759e-19
Bacteria	Acidobacteria	Subgroup_6	Subgroup_6_unclassified			4.32311	V4V5	4.00306	4.7759e-19
Bacteria	Acidobacteria	Subgroup_6	Unknown_Order	Unknown_Family	Luteitalea	3.04752	V4V5	2.57754	0.00107218
Bacteria	Acidobacteria	Subgroup_6	Unknown_Order	Unknown_Family	Vicinamibacter	3.08881	V4V5	2.81221	2.03355e-09
Bacteria	Acidobacteria	Subgroup_6	Unknown_Order	Unknown_Family		3.36968	V4V5	2.85427	4.68153e-09
Bacteria	Acidobacteria	Subgroup_6	Unknown_Order			3.36968	V4V5	2.85427	4.68153e-09
Bacteria	Acidobacteria	Subgroup_6				4.36895	V4V5	4.02398	5.63983e-17
Bacteria	Acidobacteria	Thermoanaerobaculia	Thermoanaerobaculales	Thermoanaerobaculaceae	Subgroup_10	4.0844	V4V5	3.54255	2.56039e-08
Bacteria	Acidobacteria	Thermoanaerobaculia	Thermoanaerobaculales	Thermoanaerobaculaceae		4.0844	V4V5	3.54255	2.56039e-08
Bacteria	Acidobacteria	Thermoanaerobaculia	Thermoanaerobaculales			4.0844	V4V5	3.54255	2.56039e-08
Bacteria	Acidobacteria	Thermoanaerobaculia				4.0844	V4V5	3.54255	2.56039e-08
Bacteria	Acidobacteria					5.26428	V4V5	4.49276	5.32379e-08
Bacteria	Armatimonadetes	Armatimonadia	Armatimonadales	Armatimonadales_fa	Armatimonadales_ge	3.27405	V4V5	2.98118	5.38735e-17
Bacteria	Armatimonadetes	Armatimonadia	Armatimonadales	Armatimonadales_fa		3.27405	V4V5	2.98118	5.38735e-17
Bacteria	Armatimonadetes	Armatimonadia	Armatimonadales			3.27405	V4V5	2.98118	5.38735e-17
Bacteria	Armatimonadetes	Armatimonadia				3.27405	V4V5	2.98118	5.38735e-17
Bacteria	Armatimonadetes	uncultured	uncultured_or	uncultured_fa	Armatimonadetes_uncultured_ge	3.73844	V4V5	3.44669	1.00263e-21
Bacteria	Armatimonadetes	uncultured	uncultured_or	uncultured_fa		3.73844	V4V5	3.44669	1.00263e-21
Bacteria	Armatimonadetes	uncultured	uncultured_or			3.73844	V4V5	3.44669	1.00263e-21
Bacteria	Armatimonadetes	uncultured				3.73844	V4V5	3.44669	1.00263e-21
Bacteria	Armatimonadetes					3.93198	V4V5	3.63104	3.58609e-21
Bacteria	Bacteroidetes	Bacteroidia	Chitinophagales	Chitinophagaceae	Chitinophagaceae_unclassified	4.82402	V4V5	4.40996	8.84974e-22
Bacteria	Bacteroidetes	Bacteroidia	Chitinophagales	Chitinophagaceae	Chitinophagaceae_uncultured	4.08936	V4V5	3.25205	0.000935872
Bacteria	Bacteroidetes	Bacteroidia	Chitinophagales	Chitinophagaceae	Ferruginibacter	3.99582	V4V5	3.51672	1.1267e-10
Bacteria	Bacteroidetes	Bacteroidia	Chitinophagales	Chitinophagaceae	Flavisolibacter	4.27363	V4V5	3.78648	3.86639e-13
Bacteria	Bacteroidetes	Bacteroidia	Chitinophagales	Chitinophagaceae	Flavitalea	3.8511	V4V5	3.39494	3.45602e-14
Bacteria	Bacteroidetes	Bacteroidia	Chitinophagales	Chitinophagaceae	Niastella	3.48405	V4V5	3.10858	3.266e-15
Bacteria	Bacteroidetes	Bacteroidia	Chitinophagales	Chitinophagaceae	Parasegetibacter	3.03934	V4V5	2.66504	0.00399071
Bacteria	Bacteroidetes	Bacteroidia	Chitinophagales	Chitinophagaceae	Segetibacter	3.9648	V4V5	3.47736	3.73113e-11
Bacteria	Bacteroidetes	Bacteroidia	Chitinophagales	Chitinophagaceae	Terrimonas	4.15831	V4V5	3.7449	2.78642e-09
Bacteria	Bacteroidetes	Bacteroidia	Chitinophagales	Chitinophagaceae		5.15384	V4V5	4.66527	6.49659e-20
Bacteria	Bacteroidetes	Bacteroidia	Chitinophagales	Saprospiraceae_uncultured	Saprospiraceae_uncultured	3.64028	V4V5	2.92392	0.0179076
Bacteria	Bacteroidetes	Bacteroidia	Chitinophagales	Saprospiraceae_uncultured		3.64028	V4V5	2.92392	0.0179076
Bacteria	Bacteroidetes	Bacteroidia	Chitinophagales			5.16696	V4V5	4.67263	1.70088e-19
Bacteria	Bacteroidetes	Bacteroidia	Cytophagales	Microscillaceae	Chryseolinea	3.61929	V4V5	3.133	2.60073e-05
Bacteria	Bacteroidetes	Bacteroidia	Cytophagales	Microscillaceae	Microscillaceae_uncultured	4.02444	V4V5	3.42698	0.0113172
Bacteria	Bacteroidetes	Bacteroidia	Cytophagales	Microscillaceae	Ohtaekwangia	3.91056	V4V5	3.50896	1.01678e-11
Bacteria	Bacteroidetes	Bacteroidia	Cytophagales	Microscillaceae		4.53529	V4V5	3.99561	8.69539e-08
Bacteria	Bacteroidetes	Bacteroidia	Cytophagales	Spirosomaceae	Dyadobacter	3.10589	V4V5	2.56135	0.00391313
Bacteria	Bacteroidetes	Bacteroidia	Cytophagales	Spirosomaceae		3.10589	V4V5	2.56135	0.00391313
Bacteria	Bacteroidetes	Bacteroidia	Flavobacteriales	Flavobacteriaceae	Flavobacterium	3.54271	V4V5	2.97942	0.00437505
Bacteria	Bacteroidetes	Bacteroidia	Flavobacteriales	Flavobacteriaceae		3.54271	V4V5	2.97942	0.00437505
Bacteria	Bacteroidetes	Bacteroidia	Flavobacteriales	NS9_marine_group	NS9_marine_group_ge	3.20047	V4V5	2.82533	1.49015e-05
Bacteria	Bacteroidetes	Bacteroidia	Flavobacteriales	NS9_marine_group		3.20047	V4V5	2.82533	1.49015e-05
Bacteria	Bacteroidetes	Bacteroidia	Flavobacteriales			3.70549	V4V5	3.18898	0.000381306
Bacteria	Bacteroidetes	Bacteroidia	Sphingobacteriales	AKYH767	AKYH767_ge	3.35825	V4V5	2.71019	0.00613226
Bacteria	Bacteroidetes	Bacteroidia	Sphingobacteriales	AKYH767		3.35825	V4V5	2.71019	0.00613226
Bacteria	Bacteroidetes	Bacteroidia	Sphingobacteriales	env_OPS_17	env_OPS_17_ge	3.60746	V4V5	3.042	2.99862e-10
Bacteria	Bacteroidetes	Bacteroidia	Sphingobacteriales	env_OPS_17		3.60746	V4V5	3.042	2.99862e-10
Bacteria	Bacteroidetes	Bacteroidia	Sphingobacteriales	Sphingobacteriales_unclassified	Sphingobacteriales_unclassified	3.1641	V4V5	2.69066	1.98552e-06
Bacteria	Bacteroidetes	Bacteroidia	Sphingobacteriales	Sphingobacteriales_unclassified		3.1641	V4V5	2.69066	1.98552e-06
Bacteria	Bacteroidetes	Bacteroidia				5.32294	V4V5	4.78998	3.69828e-18
Bacteria	Bacteroidetes					5.32652	V4V5	4.79323	2.90769e-18
Bacteria	Chloroflexi	Anaerolineae	Anaerolineales	Anaerolineaceae	UTCFX1	3.43676	V4V5	3.09387	9.18147e-17
Bacteria	Chloroflexi	Anaerolineae	Anaerolineales	Anaerolineaceae		3.43676	V4V5	3.09387	9.18147e-17
Bacteria	Chloroflexi	Anaerolineae	Anaerolineales			3.43676	V4V5	3.09387	9.18147e-17
Bacteria	Chloroflexi	Anaerolineae	SBR1031	A4b	A4b_ge	3.70331	V4V5	3.33709	1.05385e-18
Bacteria	Chloroflexi	Anaerolineae	SBR1031	A4b		3.70331	V4V5	3.33709	1.05385e-18
Bacteria	Chloroflexi	Anaerolineae	SBR1031			3.78461	V4V5	3.32468	1.27706e-13
Bacteria	Chloroflexi	Anaerolineae				3.99342	V4V5	3.44746	2.56366e-15
Bacteria	Cyanobacteria	Oxyphotobacteria	Chloroplast	Chloroplast_fa	Chloroplast_ge	3.31438	V4V5	2.78517	0.0375986
Bacteria	Cyanobacteria	Oxyphotobacteria	Chloroplast	Chloroplast_fa		3.31438	V4V5	2.78517	0.0375986
Bacteria	Cyanobacteria	Oxyphotobacteria	Chloroplast			3.31438	V4V5	2.78517	0.0375986
Bacteria	Elusimicrobia	Lineage_IIa	Lineage_IIa_or	Lineage_IIa_fa	Lineage_IIa_ge	3.21169	V4V5	2.6283	0.0232739
Bacteria	Elusimicrobia	Lineage_IIa	Lineage_IIa_or	Lineage_IIa_fa		3.21169	V4V5	2.6283	0.0232739
Bacteria	Elusimicrobia	Lineage_IIa	Lineage_IIa_or			3.21169	V4V5	2.6283	0.0232739
Bacteria	Elusimicrobia	Lineage_IIa				3.21169	V4V5	2.6283	0.0232739
Bacteria	Elusimicrobia	Lineage_IIb	Lineage_IIb_or	Lineage_IIb_fa	Lineage_IIb_ge	3.26941	V4V5	2.92291	1.14985e-15
Bacteria	Elusimicrobia	Lineage_IIb	Lineage_IIb_or	Lineage_IIb_fa		3.26941	V4V5	2.92291	1.14985e-15
Bacteria	Elusimicrobia	Lineage_IIb	Lineage_IIb_or			3.26941	V4V5	2.92291	1.14985e-15
Bacteria	Elusimicrobia	Lineage_IIb				3.26941	V4V5	2.92291	1.14985e-15
Bacteria	Elusimicrobia					3.54254	V4V5	3.04208	4.84247e-08
Bacteria	Entotheonellaeota	Entotheonellia	Entotheonellales	Entotheonellaceae	Entotheonellaceae_ge	3.40866	V4V5	3.04579	1.2323e-09
Bacteria	Entotheonellaeota	Entotheonellia	Entotheonellales	Entotheonellaceae		3.42655	V4V5	2.63004	0.0300981
Bacteria	Entotheonellaeota	Entotheonellia	Entotheonellales			3.42655	V4V5	2.63004	0.0300981
Bacteria	Entotheonellaeota	Entotheonellia				3.42655	V4V5	2.63004	0.0300981
Bacteria	Entotheonellaeota					3.42655	V4V5	2.63004	0.0300981
Bacteria	FBP	FBP_cl	FBP_or	FBP_fa	FBP_ge	3.81625	V4V5	3.45292	4.73891e-08
Bacteria	FBP	FBP_cl	FBP_or	FBP_fa		3.81625	V4V5	3.45292	4.73891e-08
Bacteria	FBP	FBP_cl	FBP_or			3.81625	V4V5	3.45292	4.73891e-08
Bacteria	FBP	FBP_cl				3.81625	V4V5	3.45292	4.73891e-08
Bacteria	FBP					3.81625	V4V5	3.45292	4.73891e-08
Bacteria	Planctomycetes	OM190	OM190_or	OM190_fa	OM190_ge	3.35808	V4V5	2.86597	1.08117e-05
Bacteria	Planctomycetes	OM190	OM190_or	OM190_fa		3.35808	V4V5	2.86597	1.08117e-05
Bacteria	Planctomycetes	OM190	OM190_or			3.35808	V4V5	2.86597	1.08117e-05
Bacteria	Planctomycetes	OM190				3.35808	V4V5	2.86597	1.08117e-05
Bacteria	Planctomycetes	Phycisphaerae	Tepidisphaerales	WD2101_soil_group	WD2101_soil_group_ge	4.56636	V4V5	3.90728	6.441e-08
Bacteria	Planctomycetes	Phycisphaerae	Tepidisphaerales	WD2101_soil_group		4.56636	V4V5	3.90728	6.441e-08
Bacteria	Planctomycetes	Phycisphaerae	Tepidisphaerales			4.58005	V4V5	3.92817	1.37991e-08
Bacteria	Planctomycetes	Phycisphaerae				4.5884	V4V5	3.93443	4.92502e-09
Bacteria	Planctomycetes	Planctomycetacia	Gemmatales	Gemmataceae	Fimbriiglobus	3.37162	V4V5	3.12076	7.70841e-19
Bacteria	Planctomycetes	Planctomycetacia	Gemmatales	Gemmataceae	Gemmata	3.99314	V4V5	3.68896	5.2408e-21
Bacteria	Planctomycetes	Planctomycetacia	Gemmatales	Gemmataceae	Gemmataceae_unclassified	3.78869	V4V5	3.50756	5.63885e-24
Bacteria	Planctomycetes	Planctomycetacia	Gemmatales	Gemmataceae	Gemmataceae_uncultured	4.31263	V4V5	4.01715	2.22918e-21
Bacteria	Planctomycetes	Planctomycetacia	Gemmatales	Gemmataceae		4.58979	V4V5	4.28618	1.79339e-22
Bacteria	Planctomycetes	Planctomycetacia	Gemmatales			4.58979	V4V5	4.28618	1.79339e-22
Bacteria	Planctomycetes	Planctomycetacia	Isosphaerales	Isosphaeraceae	Isosphaeraceae_unclassified	3.67356	V4V5	3.391	3.64276e-24
Bacteria	Planctomycetes	Planctomycetacia	Isosphaerales	Isosphaeraceae	Singulisphaera	3.55502	V4V5	3.22662	1.08316e-19
Bacteria	Planctomycetes	Planctomycetacia	Isosphaerales	Isosphaeraceae		4.12673	V4V5	3.81745	1.20518e-22
Bacteria	Planctomycetes	Planctomycetacia	Isosphaerales			4.12673	V4V5	3.81745	1.20518e-22
Bacteria	Planctomycetes	Planctomycetacia	Pirellulales	Pirellulaceae	Pir4_lineage	4.0681	V4V5	3.77959	3.90212e-24
Bacteria	Planctomycetes	Planctomycetacia	Pirellulales	Pirellulaceae	Pirellula	4.22537	V4V5	3.9304	1.61592e-23
Bacteria	Planctomycetes	Planctomycetacia	Pirellulales	Pirellulaceae	Pirellulaceae_unclassified	3.52832	V4V5	3.26191	1.35054e-21
Bacteria	Planctomycetes	Planctomycetacia	Pirellulales	Pirellulaceae	Pirellulaceae_uncultured	3.9746	V4V5	3.68932	4.34689e-22
Bacteria	Planctomycetes	Planctomycetacia	Pirellulales	Pirellulaceae		4.61603	V4V5	4.32256	3.50891e-23
Bacteria	Planctomycetes	Planctomycetacia	Pirellulales			4.61603	V4V5	4.32256	3.50891e-23
Bacteria	Planctomycetes	Planctomycetacia	Planctomycetales	Rubinisphaeraceae	SH_PL14	3.27792	V4V5	3.04291	3.57898e-20
Bacteria	Planctomycetes	Planctomycetacia	Planctomycetales	Rubinisphaeraceae		3.27792	V4V5	3.04306	3.57898e-20
Bacteria	Planctomycetes	Planctomycetacia	Planctomycetales	uncultured	Planctomycetales_uncultured_ge	3.70176	V4V5	3.41604	4.58378e-23
Bacteria	Planctomycetes	Planctomycetacia	Planctomycetales	uncultured		3.70176	V4V5	3.41604	4.58378e-23
Bacteria	Planctomycetes	Planctomycetacia	Planctomycetales			3.84065	V4V5	3.54496	6.93223e-23
Bacteria	Planctomycetes	Planctomycetacia	uncultured	uncultured_fa	Planctomycetacia_uncultured_ge	3.12362	V4V5	2.94948	9.14022e-22
Bacteria	Planctomycetes	Planctomycetacia	uncultured	uncultured_fa		3.12362	V4V5	2.94898	9.14022e-22
Bacteria	Planctomycetes	Planctomycetacia	uncultured			3.12362	V4V5	2.94963	9.14022e-22
Bacteria	Planctomycetes	Planctomycetacia				5.00791	V4V5	4.70738	8.26132e-24
Bacteria	Planctomycetes	vadinHA49	vadinHA49_or	vadinHA49_fa	vadinHA49_ge	3.07415	V4V5	2.64792	0.00147341
Bacteria	Planctomycetes	vadinHA49	vadinHA49_or	vadinHA49_fa		3.07415	V4V5	2.64792	0.00147341
Bacteria	Planctomycetes	vadinHA49	vadinHA49_or			3.07415	V4V5	2.64792	0.00147341
Bacteria	Planctomycetes	vadinHA49				3.07415	V4V5	2.64792	0.00147341
Bacteria	Planctomycetes					5.15857	V4V5	4.72452	1.12874e-22
Bacteria	Proteobacteria	Alphaproteobacteria	Rhizobiales	KF_JG30_B3	KF_JG30_B3_ge	3.56899	V4V5	2.93282	0.0363381
Bacteria	Proteobacteria	Alphaproteobacteria	Rhizobiales	KF_JG30_B3		3.56899	V4V5	2.93282	0.0363381
Bacteria	Proteobacteria	Deltaproteobacteria	Deltaproteobacteria_unclassified	Deltaproteobacteria_unclassified	Deltaproteobacteria_unclassified	4.07545	V4V5	3.65171	0.000256517
Bacteria	Proteobacteria	Deltaproteobacteria	Deltaproteobacteria_unclassified	Deltaproteobacteria_unclassified		4.07545	V4V5	3.65171	0.000256517
Bacteria	Proteobacteria	Deltaproteobacteria	Deltaproteobacteria_unclassified			4.07545	V4V5	3.65171	0.000256517
Bacteria	Proteobacteria	Deltaproteobacteria	Myxococcales	bacteriap25	bacteriap25_ge	3.37567	V4V5	2.92531	0.000119616
Bacteria	Proteobacteria	Deltaproteobacteria	Myxococcales	bacteriap25		3.37567	V4V5	2.92531	0.000119616
Bacteria	Proteobacteria	Gammaproteobacteria	Betaproteobacteriales	Burkholderiaceae	Burkholderiaceae_unclassified	4.26388	V4V5	3.60287	5.15167e-06
Bacteria	Proteobacteria	Gammaproteobacteria	Betaproteobacteriales	Burkholderiaceae	Caenimonas	3.40813	V4V5	2.79716	4.49728e-05
Bacteria	Proteobacteria	Gammaproteobacteria	Betaproteobacteriales	Burkholderiaceae	Massilia	3.48997	V4V5	2.90751	1.78898e-07
Bacteria	Proteobacteria	Gammaproteobacteria	Betaproteobacteriales	Burkholderiaceae		4.41264	V4V5	3.68966	9.81021e-05
Bacteria	Proteobacteria	Gammaproteobacteria	Betaproteobacteriales	Nitrosomonadaceae	MND1	3.91894	V4V5	3.26995	0.00121045
Bacteria	Proteobacteria	Gammaproteobacteria	Betaproteobacteriales			4.85377	V4V5	4.1407	2.69144e-09
Bacteria	Proteobacteria	Gammaproteobacteria	Gammaproteobacteria_Incertae_Sedis	Unknown_Family	Acidibacter	3.72757	V4V5	3.05283	0.0143234
Bacteria	Proteobacteria	Gammaproteobacteria	Gammaproteobacteria_Incertae_Sedis	Unknown_Family		3.72757	V4V5	3.05283	0.0143234
Bacteria	Proteobacteria	Gammaproteobacteria	Gammaproteobacteria_Incertae_Sedis			3.72757	V4V5	3.05283	0.0143234
Bacteria	Proteobacteria	Gammaproteobacteria	R7C24	R7C24_fa	R7C24_ge	3.07018	V4V5	2.51567	0.0321652
Bacteria	Proteobacteria	Gammaproteobacteria	R7C24	R7C24_fa		3.07018	V4V5	2.51567	0.0321652
Bacteria	Proteobacteria	Gammaproteobacteria	R7C24			3.07018	V4V5	2.51567	0.0321652
Bacteria	Proteobacteria	Gammaproteobacteria	Steroidobacterales	Steroidobacteraceae	Steroidobacter	3.8783	V4V5	3.38806	2.8149e-05
Bacteria	Proteobacteria	Gammaproteobacteria	Steroidobacterales	Steroidobacteraceae	Steroidobacteraceae_unclassified	3.07053	V4V5	2.79395	7.5028e-08
Bacteria	Proteobacteria	Gammaproteobacteria	Steroidobacterales	Steroidobacteraceae		3.94113	V4V5	3.4454	3.62949e-06
Bacteria	Proteobacteria	Gammaproteobacteria	Steroidobacterales			3.94113	V4V5	3.4454	3.62949e-06
Bacteria	Proteobacteria	Gammaproteobacteria				4.9814	V4V5	4.24626	8.41796e-07
Bacteria	Rokubacteria	NC10	Rokubacteriales	Rokubacteriales_fa	Rokubacteriales_ge	3.47032	V4V5	3.0817	3.36805e-10
Bacteria	Rokubacteria	NC10	Rokubacteriales	Rokubacteriales_fa		3.47032	V4V5	3.0817	3.36805e-10
Bacteria	Rokubacteria	NC10	Rokubacteriales			3.47032	V4V5	3.0817	3.36805e-10
Bacteria	Rokubacteria	NC10				3.47032	V4V5	3.0817	3.36805e-10
Bacteria	Rokubacteria					3.47032	V4V5	3.0817	3.36805e-10
Bacteria	Verrucomicrobia	Verrucomicrobiae	Pedosphaerales	Pedosphaeraceae	Pedosphaeraceae_unclassified	3.33315	V4V5	2.97963	2.98111e-12
Bacteria	Acidobacteria	Acidobacteria_unclassified	Acidobacteria_unclassified	Acidobacteria_unclassified	Acidobacteria_unclassified	3.37982	V6V8	2.58589	0.0162362
Bacteria	Acidobacteria	Acidobacteria_unclassified	Acidobacteria_unclassified	Acidobacteria_unclassified		3.37982	V6V8	2.58589	0.0162362
Bacteria	Acidobacteria	Acidobacteria_unclassified	Acidobacteria_unclassified			3.37982	V6V8	2.58589	0.0162362
Bacteria	Acidobacteria	Acidobacteria_unclassified				3.37982	V6V8	2.58589	0.0162362
Bacteria	Acidobacteria	Blastocatellia__Subgroup_4_	Blastocatellales	Blastocatellaceae	Aridibacter	3.32996	V6V8	2.68748	0.000290004
Bacteria	Acidobacteria	Holophagae	Subgroup_7	Subgroup_7_fa	Subgroup_7_ge	4.27498	V6V8	3.53427	9.40241e-06
Bacteria	Acidobacteria	Holophagae	Subgroup_7	Subgroup_7_fa		4.27498	V6V8	3.53427	9.40241e-06
Bacteria	Acidobacteria	Holophagae	Subgroup_7			4.27498	V6V8	3.53427	9.40241e-06
Bacteria	Acidobacteria	Holophagae				4.27498	V6V8	3.53427	9.40241e-06
Bacteria	Actinobacteria	Actinobacteria	Frankiales	Geodermatophilaceae	Geodermatophilaceae_unclassified	3.36742	V6V8	3.0445	1.16917e-12
Bacteria	Actinobacteria	MB_A2_108	MB_A2_108_or	MB_A2_108_fa	MB_A2_108_ge	3.68041	V6V8	3.26113	8.73579e-07
Bacteria	Actinobacteria	MB_A2_108	MB_A2_108_or	MB_A2_108_fa		3.68041	V6V8	3.26113	8.73579e-07
Bacteria	Actinobacteria	MB_A2_108	MB_A2_108_or			3.68041	V6V8	3.26113	8.73579e-07
Bacteria	Actinobacteria	MB_A2_108				3.68041	V6V8	3.26113	8.73579e-07
Bacteria	Actinobacteria	Rubrobacteria	Rubrobacterales	Rubrobacteriaceae	Rubrobacter	4.6237	V6V8	4.3014	3.04406e-15
Bacteria	Actinobacteria	Rubrobacteria	Rubrobacterales	Rubrobacteriaceae		4.6237	V6V8	4.3014	3.04406e-15
Bacteria	Actinobacteria	Rubrobacteria	Rubrobacterales			4.6237	V6V8	4.3014	3.04406e-15
Bacteria	Actinobacteria	Rubrobacteria				4.6237	V6V8	4.3014	3.04406e-15
Bacteria	Actinobacteria	Thermoleophilia	Gaiellales	Gaiellales_uncultured	Gaiellales_uncultured_ge	4.16139	V6V8	3.69097	2.26034e-07
Bacteria	Actinobacteria	Thermoleophilia	Gaiellales	Gaiellales_uncultured		4.16139	V6V8	3.69097	2.26034e-07
Bacteria	Actinobacteria	Thermoleophilia	Solirubrobacterales	67_14	67_14_ge	4.46504	V6V8	3.95759	9.7482e-13
Bacteria	Actinobacteria	Thermoleophilia	Solirubrobacterales	67_14		4.46504	V6V8	3.95759	9.7482e-13
Bacteria	Actinobacteria	Thermoleophilia	Solirubrobacterales	Solirubrobacteraceae	Solirubrobacteraceae_unclassified	3.89089	V6V8	3.52892	3.14952e-20
Bacteria	Bacteroidetes	Bacteroidia	Bacteroidia_unclassified	Bacteroidia_unclassified	Bacteroidia_unclassified	3.4873	V6V8	3.05063	3.90902e-11
Bacteria	Bacteroidetes	Bacteroidia	Bacteroidia_unclassified	Bacteroidia_unclassified		3.4873	V6V8	3.05063	3.90902e-11
Bacteria	Bacteroidetes	Bacteroidia	Bacteroidia_unclassified			3.4873	V6V8	3.05063	3.90902e-11
Bacteria	Bacteroidetes	Bacteroidia	Cytophagales	Cytophagaceae	Rhodocytophaga	3.22205	V6V8	2.76224	0.00415525
Bacteria	Bacteroidetes	Bacteroidia	Cytophagales	Cytophagaceae	Sporocytophaga	2.96334	V6V8	2.63367	1.37526e-07
Bacteria	Bacteroidetes	Bacteroidia	Cytophagales	Cytophagaceae		3.41271	V6V8	2.92127	0.000143197
Bacteria	Bacteroidetes	Bacteroidia	Cytophagales	Cytophagales_unclassified	Cytophagales_unclassified	3.34761	V6V8	2.8663	7.43584e-10
Bacteria	Bacteroidetes	Bacteroidia	Cytophagales	Cytophagales_unclassified		3.34761	V6V8	2.8663	7.43584e-10
Bacteria	Bacteroidetes	Bacteroidia	Cytophagales	Hymenobacter	Hymenobacter	3.28779	V6V8	2.82962	0.0148714
Bacteria	Bacteroidetes	Bacteroidia	Cytophagales	Hymenobacter		3.28779	V6V8	2.82962	0.0148714
Bacteria	Bacteroidetes	Bacteroidia	Cytophagales	Hymenobacteraceae	Adhaeribacter	3.76584	V6V8	3.25693	0.00517395
Bacteria	Bacteroidetes	Bacteroidia	Cytophagales	Hymenobacteraceae		3.76584	V6V8	3.25693	0.00517395
Bacteria	Bacteroidetes	Bacteroidia	Cytophagales	Microscillaceae	Microscillaceae_unclassified	4.2482	V6V8	3.84144	1.68003e-15
Bacteria	Bacteroidetes	Bacteroidia	Cytophagales	Spirosoma	Spirosoma	2.94561	V6V8	2.56034	0.0021137
Bacteria	Bacteroidetes	Bacteroidia	Cytophagales	Spirosoma		2.94561	V6V8	2.56034	0.0021137
Bacteria	Bacteroidetes	Bacteroidia	Cytophagales			4.66989	V6V8	4.11302	1.27145e-10
Bacteria	Bacteroidetes	Bacteroidia	Sphingobacteriales	NS11_12_marine_group	NS11_12_marine_group_ge	3.06311	V6V8	2.73004	3.46059e-09
Bacteria	Bacteroidetes	Bacteroidia	Sphingobacteriales	NS11_12_marine_group		3.06311	V6V8	2.73004	3.46059e-09
Bacteria	Bacteroidetes	Bacteroidia	Sphingobacteriales	Sphingobacteriaceae	Pedobacter	3.06476	V6V8	2.44819	0.0216392
Bacteria	Bacteroidetes	Bacteroidia	Sphingobacteriales	Sphingobacteriaceae	Sphingobacteriaceae_unclassified	3.35914	V6V8	3.03154	3.25983e-17
Bacteria	Bacteroidetes	Bacteroidia	Sphingobacteriales	Sphingobacteriaceae		3.53746	V6V8	3.00237	3.86202e-06
Bacteria	Bacteroidetes	Bacteroidia	Sphingobacteriales			4.04852	V6V8	3.39383	3.27706e-10
Bacteria	Bacteroidetes	Ignavibacteria	OPB56	OPB56_fa	OPB56_ge	3.26074	V6V8	2.82629	5.67846e-15
Bacteria	Bacteroidetes	Ignavibacteria	OPB56	OPB56_fa		3.26074	V6V8	2.82629	5.67846e-15
Bacteria	Bacteroidetes	Ignavibacteria	OPB56			3.26074	V6V8	2.82629	5.67846e-15
Bacteria	Bacteroidetes	Ignavibacteria				3.26074	V6V8	2.82629	5.67846e-15
Bacteria	Chloroflexi	Anaerolineae	Caldilineales	Caldilineaceae_uncultured	Caldilineaceae_uncultured	3.28916	V6V8	2.7625	2.8938e-06
Bacteria	Chloroflexi	Anaerolineae	Caldilineales	Caldilineaceae_uncultured		3.28916	V6V8	2.7625	2.8938e-06
Bacteria	Chloroflexi	Anaerolineae	Caldilineales			3.28916	V6V8	2.7625	2.8938e-06
Bacteria	Chloroflexi	Anaerolineae	SBR1031	SBR1031_fa	SBR1031_ge	3.03924	V6V8	2.59104	0.000388827
Bacteria	Chloroflexi	Anaerolineae	SBR1031	SBR1031_fa		3.03924	V6V8	2.59104	0.000388827
Bacteria	Chloroflexi	Chloroflexi_unclassified	Chloroflexi_unclassified	Chloroflexi_unclassified	Chloroflexi_unclassified	3.40714	V6V8	3.0185	2.89805e-13
Bacteria	Chloroflexi	Chloroflexi_unclassified	Chloroflexi_unclassified	Chloroflexi_unclassified		3.40714	V6V8	3.0185	2.89805e-13
Bacteria	Chloroflexi	Chloroflexi_unclassified	Chloroflexi_unclassified			3.40714	V6V8	3.0185	2.89805e-13
Bacteria	Chloroflexi	Chloroflexi_unclassified				3.40714	V6V8	3.0185	2.89805e-13
Bacteria	Chloroflexi	Chloroflexia	Chloroflexales	Roseiflexaceae	Roseiflexaceae_uncultured	3.4887	V6V8	3.02678	9.48754e-08
Bacteria	Chloroflexi	Chloroflexia	Chloroflexales	Roseiflexaceae		3.4887	V6V8	3.02678	9.48754e-08
Bacteria	Chloroflexi	Chloroflexia	Chloroflexales			3.4887	V6V8	3.02678	9.48754e-08
Bacteria	Chloroflexi	Chloroflexia	Thermomicrobiales	JG30_KF_CM45	JG30_KF_CM45_ge	4.01917	V6V8	3.42275	0.000167313
Bacteria	Chloroflexi	Chloroflexia	Thermomicrobiales	JG30_KF_CM45		4.01917	V6V8	3.42275	0.000167313
Bacteria	Chloroflexi	Chloroflexia	Thermomicrobiales			4.01917	V6V8	3.42275	0.000167313
Bacteria	Chloroflexi	Chloroflexia				4.16567	V6V8	3.51753	0.000193046
Bacteria	Chloroflexi	Ktedonobacteria	C0119	C0119_fa	C0119_ge	3.79914	V6V8	3.37515	0.000190083
Bacteria	Chloroflexi	Ktedonobacteria	C0119	C0119_fa		3.79914	V6V8	3.37515	0.000190083
Bacteria	Chloroflexi	Ktedonobacteria	C0119			3.79914	V6V8	3.37515	0.000190083
Bacteria	Chloroflexi	Ktedonobacteria				3.79914	V6V8	3.37515	0.000190083
Bacteria	Chloroflexi	TK10	TK10_or	TK10_fa	TK10_ge	3.92692	V6V8	3.40745	3.84227e-13
Bacteria	Chloroflexi	TK10	TK10_or	TK10_fa		3.92692	V6V8	3.40745	3.84227e-13
Bacteria	Chloroflexi	TK10	TK10_or			3.92692	V6V8	3.40745	3.84227e-13
Bacteria	Chloroflexi	TK10				3.92692	V6V8	3.40745	3.84227e-13
Bacteria	Chloroflexi					4.66692	V6V8	3.93488	5.57794e-08
Bacteria	Gemmatimonadetes	Gemmatimonadetes	Gemmatimonadales	Gemmatimonadaceae	Gemmatimonadaceae_uncultured	4.36303	V6V8	3.67247	0.000484526
Bacteria	Planctomycetes	Phycisphaerae	Phycisphaerales	Phycisphaeraceae	SM1A02	3.04404	V6V8	2.59572	0.00191487
Bacteria	Planctomycetes	Phycisphaerae	Phycisphaerales	Phycisphaeraceae		3.04404	V6V8	2.59572	0.00191487
Bacteria	Planctomycetes	Phycisphaerae	Phycisphaerales			3.04404	V6V8	2.59572	0.00191487
Bacteria	Planctomycetes	Phycisphaerae	Tepidisphaerales	Tepidisphaerales_unclassified	Tepidisphaerales_unclassified	3.27102	V6V8	3.03399	4.22152e-22
Bacteria	Planctomycetes	Phycisphaerae	Tepidisphaerales	Tepidisphaerales_unclassified		3.27102	V6V8	3.03399	4.22152e-22
Bacteria	Proteobacteria	Alphaproteobacteria	Acetobacterales	Acetobacteraceae	Acetobacteraceae_unclassified	3.38152	V6V8	2.59724	0.020288
Bacteria	Proteobacteria	Alphaproteobacteria	Caulobacterales	Caulobacteraceae	Brevundimonas	3.12527	V6V8	2.73995	5.57944e-05
Bacteria	Proteobacteria	Alphaproteobacteria	Caulobacterales	Caulobacteraceae	Caulobacteraceae_unclassified	3.66043	V6V8	3.28599	1.53833e-14
Bacteria	Proteobacteria	Alphaproteobacteria	Caulobacterales	Caulobacteraceae	Phenylobacterium	3.76487	V6V8	3.30262	4.13247e-06
Bacteria	Proteobacteria	Alphaproteobacteria	Caulobacterales	Caulobacteraceae		4.11348	V6V8	3.6217	2.51999e-10
Bacteria	Proteobacteria	Alphaproteobacteria	Caulobacterales	Caulobacteraceae_uncultured	Caulobacteraceae_uncultured	3.53633	V6V8	3.11453	2.13613e-09
Bacteria	Proteobacteria	Alphaproteobacteria	Caulobacterales	Caulobacteraceae_uncultured		3.53633	V6V8	3.11453	2.13613e-09
Bacteria	Proteobacteria	Alphaproteobacteria	Caulobacterales	Hyphomonadaceae	Hirschia	3.52458	V6V8	3.11167	0.00404711
Bacteria	Proteobacteria	Alphaproteobacteria	Caulobacterales	Hyphomonadaceae		3.67716	V6V8	3.22819	0.00900189
Bacteria	Proteobacteria	Alphaproteobacteria	Caulobacterales			4.32592	V6V8	3.8161	1.9944e-07
Bacteria	Proteobacteria	Alphaproteobacteria	Dongiales	Dongiaceae	Dongia	3.03244	V6V8	2.72658	1.67667e-07
Bacteria	Proteobacteria	Alphaproteobacteria	Dongiales	Dongiaceae		3.03244	V6V8	2.72658	1.67667e-07
Bacteria	Proteobacteria	Alphaproteobacteria	Dongiales			3.03244	V6V8	2.72658	1.67667e-07
Bacteria	Proteobacteria	Alphaproteobacteria	Rhizobiales	D05_2	D05_2_ge	3.0692	V6V8	2.56081	0.0189674
Bacteria	Proteobacteria	Alphaproteobacteria	Rhizobiales	D05_2		3.0692	V6V8	2.56081	0.0189674
Bacteria	Proteobacteria	Alphaproteobacteria	Rhizobiales	Rhizobiaceae	Rhizobiaceae_unclassified	3.42655	V6V8	2.91872	1.01424e-05
Bacteria	Proteobacteria	Alphaproteobacteria	Rhizobiales	Rhizobiales_Incertae_Sedis	Nordella	3.1432	V6V8	2.60056	0.00171971
Bacteria	Proteobacteria	Alphaproteobacteria	Rhizobiales	Rhizobiales_Incertae_Sedis		3.1432	V6V8	2.60056	0.00171971
Bacteria	Proteobacteria	Alphaproteobacteria	Rhizobiales	Xanthobacteraceae	Bradyrhizobium	3.61028	V6V8	3.2937	8.9343e-15
Bacteria	Proteobacteria	Alphaproteobacteria	Rhizobiales	Xanthobacteraceae	Xanthobacteraceae_ge	2.94079	V6V8	2.73083	8.79918e-10
Bacteria	Proteobacteria	Alphaproteobacteria	Rhodobacterales	Rhodobacteraceae	Rubellimicrobium	3.33197	V6V8	2.95188	0.000422745
Bacteria	Proteobacteria	Alphaproteobacteria	Rhodobacterales	Rhodobacteraceae		3.33197	V6V8	2.95188	0.000422745
Bacteria	Proteobacteria	Alphaproteobacteria	Rhodobacterales			3.33197	V6V8	2.95188	0.000422745
Bacteria	Proteobacteria	Alphaproteobacteria	Sphingomonadales	Sphingomonadaceae	Sphingomonas	4.48086	V6V8	3.94091	1.27163e-08
Bacteria	Proteobacteria	Deltaproteobacteria	Myxococcales	BIrii41	BIrii41_ge	3.48611	V6V8	2.93833	5.60677e-06
Bacteria	Proteobacteria	Deltaproteobacteria	Myxococcales	BIrii41		3.48611	V6V8	2.93833	5.60677e-06
Bacteria	Proteobacteria	Deltaproteobacteria	Myxococcales	Haliangiaceae	Haliangium	3.95171	V6V8	3.42656	2.05293e-10
Bacteria	Proteobacteria	Deltaproteobacteria	Myxococcales	Haliangiaceae		3.95171	V6V8	3.42656	2.05293e-10
Bacteria	Proteobacteria	Deltaproteobacteria	Myxococcales	Polyangiaceae	Polyangiaceae_uncultured	3.10256	V6V8	2.72784	1.95718e-06
Bacteria	Proteobacteria	Deltaproteobacteria	Myxococcales	Sandaracinaceae	Sandaracinaceae_unclassified	3.20003	V6V8	2.84198	1.479e-12
Bacteria	Proteobacteria	Deltaproteobacteria	Myxococcales	Sandaracinaceae	Sandaracinaceae_uncultured	3.85519	V6V8	3.33766	5.04466e-06
Bacteria	Proteobacteria	Deltaproteobacteria	Myxococcales	Sandaracinaceae		3.94199	V6V8	3.42998	8.02e-07
Bacteria	Proteobacteria	Deltaproteobacteria	Myxococcales			4.46074	V6V8	3.84317	8.22897e-10
Bacteria	Proteobacteria	Deltaproteobacteria	Oligoflexales	0319_6G20	0319_6G20_ge	3.25317	V6V8	2.80996	2.93122e-12
Bacteria	Proteobacteria	Deltaproteobacteria	Oligoflexales	0319_6G20		3.25317	V6V8	2.80996	2.93122e-12
Bacteria	Proteobacteria	Deltaproteobacteria	Oligoflexales			3.25317	V6V8	2.80996	2.93122e-12
Bacteria	Proteobacteria	Deltaproteobacteria				4.67898	V6V8	3.80587	7.87244e-05
Bacteria	Proteobacteria	Gammaproteobacteria	Betaproteobacteriales	Betaproteobacteriales_unclassified	Betaproteobacteriales_unclassified	3.72996	V6V8	2.96492	0.00185913
Bacteria	Proteobacteria	Gammaproteobacteria	Betaproteobacteriales	Betaproteobacteriales_unclassified		3.72996	V6V8	2.96492	0.00185913
Bacteria	Proteobacteria	Gammaproteobacteria	Xanthomonadales	Xanthomonadaceae	Xanthomonadaceae_unclassified	2.95768	V6V8	2.62964	0.0322892
Bacteria	Verrucomicrobia	Verrucomicrobiae	Chthoniobacterales	Chthoniobacteraceae	Chthoniobacteraceae_unclassified	3.28193	V6V8	2.89093	1.22229e-11
Bacteria	Verrucomicrobia	Verrucomicrobiae	Opitutales	Opitutaceae	Opitutaceae_unclassified	3.04699	V6V8	2.577	0.000525642
Bacteria	Verrucomicrobia	Verrucomicrobiae	Opitutales	Opitutaceae	Opitutus	3.70002	V6V8	3.17355	7.02786e-09
Bacteria	Verrucomicrobia	Verrucomicrobiae	Opitutales	Opitutaceae		3.78721	V6V8	3.23001	2.47383e-08
Bacteria	Verrucomicrobia	Verrucomicrobiae	Opitutales			3.78721	V6V8	3.23001	2.47383e-08
Bacteria	Verrucomicrobia	Verrucomicrobiae	Pedosphaerales	Pedosphaeraceae	Pedosphaeraceae_ge	4.15259	V6V8	3.64454	4.49627e-10
Bacteria	Verrucomicrobia	Verrucomicrobiae	Pedosphaerales	Pedosphaeraceae		4.18195	V6V8	3.66656	8.62835e-10
Bacteria	Verrucomicrobia	Verrucomicrobiae	Pedosphaerales			4.18195	V6V8	3.66656	8.62835e-10
Bacteria	Verrucomicrobia	Verrucomicrobiae	Verrucomicrobiales	Verrucomicrobiaceae_uncultured	Verrucomicrobiaceae_uncultured	3.05977	V6V8	2.63554	0.00158886
Bacteria	Verrucomicrobia	Verrucomicrobiae	Verrucomicrobiales	Verrucomicrobiaceae_uncultured		3.05977	V6V8	2.63554	0.00158886
Bacteria	Verrucomicrobia	Verrucomicrobiae	Verrucomicrobiales			3.05977	V6V8	2.63554	0.00158886
Bacteria						6			-
