# Supplementary material for: Influence of 16S rRNA target region on the outcome of microbiome studies in soil and saliva samples
Source: Sci Rep. 2020 Aug 12;10:13637. doi: 10.1038/s41598-020-70141-8 (PMC7423937; doi:10.1038/s41598-020-70141-8)
Supplement: Supplementary file 3 — Supplementary Dataset 3. [file 41598_2020_70141_MOESM3_ESM.xlsx]

## Sheet: Salivas_generos005_2
Linear discriminant analysis Effect size (LEfSe): Microbial taxa showing statistical differences (p<0.05, LDA >2) between 16S rRNA target regions in saliva samples
Domain	Phylum	Class	Order	Family	Genus	Highest mean	Biomarker	log LDA	p
Bacteria	Bacteroidetes	Bacteroidia	Bacteroidia_unclassified	Bacteroidia_unclassified	Bacteroidia_unclassified	3.35695	V1V3	3.00328	6.8027e-05
Bacteria	Bacteroidetes	Bacteroidia	Bacteroidia_unclassified	Bacteroidia_unclassified		3.35695	V1V3	3.00328	6.8027e-05
Bacteria	Bacteroidetes	Bacteroidia	Bacteroidia_unclassified			3.35695	V1V3	3.00328	6.8027e-05
Bacteria	Firmicutes	Bacilli	Bacilli_unclassified	Bacilli_unclassified	Bacilli_unclassified	3.27132	V1V3	2.92328	0.000106448
Bacteria	Firmicutes	Bacilli	Bacilli_unclassified	Bacilli_unclassified		3.27132	V1V3	2.92328	0.000106448
Bacteria	Firmicutes	Bacilli	Bacilli_unclassified			3.27132	V1V3	2.92328	0.000106448
Bacteria	Fusobacteria	Fusobacteriia	Fusobacteriales	Leptotrichiaceae	Leptotrichia	3.88268	V1V3	3.08183	0.0251406
Bacteria	Patescibacteria	Saccharimonadia	Saccharimonadales	Saccharimonadaceae	Candidatus_Saccharimonas	3.075	V1V3	2.90165	0.000416466
Bacteria	Proteobacteria	Gammaproteobacteria	Betaproteobacteriales	Betaproteobacteriales_unclassified	Betaproteobacteriales_unclassified	3.65701	V1V3	3.36306	2.11645e-05
Bacteria	Proteobacteria	Gammaproteobacteria	Betaproteobacteriales	Betaproteobacteriales_unclassified		3.65701	V1V3	3.36306	2.11645e-05
Bacteria	Epsilonbacteraeota	Campylobacteria	Campylobacterales	Campylobacteraceae	Campylobacter	3.77099	V3V4	3.22151	0.0405578
Bacteria	Epsilonbacteraeota	Campylobacteria	Campylobacterales	Campylobacteraceae		3.77099	V3V4	3.22151	0.0405578
Bacteria	Epsilonbacteraeota	Campylobacteria	Campylobacterales			3.77099	V3V4	3.22151	0.0405578
Bacteria	Epsilonbacteraeota	Campylobacteria				3.77099	V3V4	3.22151	0.0405578
Bacteria	Epsilonbacteraeota					3.77099	V3V4	3.22151	0.0405578
Bacteria	Patescibacteria	Gracilibacteria	Absconditabacteriales__SR1_	Absconditabacteriales__SR1__fa	Absconditabacteriales__SR1__ge	3.24012	V3V4	3.12596	0.00104404
Bacteria	Patescibacteria	Gracilibacteria	Absconditabacteriales__SR1_	Absconditabacteriales__SR1__fa		3.24012	V3V4	3.13391	0.00104404
Bacteria	Patescibacteria	Gracilibacteria	Absconditabacteriales__SR1_			3.24012	V3V4	3.13322	0.00104404
Bacteria	Patescibacteria	Gracilibacteria				3.24012	V3V4	3.15388	0.00104404
Bacteria	Patescibacteria					3.86777	V3V4	3.5239	5.56885e-05
Bacteria	Firmicutes	Negativicutes	Selenomonadales	Veillonellaceae	Veillonellaceae_unclassified	3.35996	V4V5	2.90703	0.00456801
Bacteria	Fusobacteria	Fusobacteriia	Fusobacteriales	Fusobacteriaceae	Fusobacterium	4.75814	V4V5	4.08913	0.0102786
Bacteria	Fusobacteria	Fusobacteriia	Fusobacteriales	Fusobacteriaceae		4.76434	V4V5	4.09559	0.00945965
Bacteria	Fusobacteria	Fusobacteriia	Fusobacteriales			4.80429	V4V5	4.08671	0.022488
Bacteria	Fusobacteria	Fusobacteriia				4.80429	V4V5	4.08671	0.022488
Bacteria	Fusobacteria					4.80429	V4V5	4.08671	0.022488
Bacteria	Bacteroidetes	Bacteroidia	Bacteroidales	Bacteroidales_unclassified	Bacteroidales_unclassified	3.74688	V6V8	3.33947	0.000126455
Bacteria	Bacteroidetes	Bacteroidia	Bacteroidales	Bacteroidales_unclassified		3.74688	V6V8	3.33947	0.000126455
Bacteria	Bacteroidetes	Bacteroidia	Bacteroidales	Prevotellaceae	Prevotellaceae_unclassified	3.94113	V6V8	3.48612	0.00187987
Bacteria	Firmicutes	Bacilli	Lactobacillales	Lactobacillales_unclassified	Lactobacillales_unclassified	3.51661	V6V8	3.04254	0.0432384
Bacteria	Firmicutes	Bacilli	Lactobacillales	Lactobacillales_unclassified		3.51661	V6V8	3.04254	0.0432384
Bacteria	Firmicutes	Bacilli	Lactobacillales	Streptococcaceae	Streptococcaceae_unclassified	3.55284	V6V8	3.1542	0.000461178
Bacteria	Firmicutes	Bacilli	Lactobacillales	Streptococcaceae		3.55284	V6V8	3.1542	0.000461178
Bacteria	Firmicutes	Erysipelotrichia	Erysipelotrichales	Erysipelotrichaceae	Solobacterium	3.59882	V6V8	3.24521	0.000101336
Bacteria	Firmicutes	Erysipelotrichia	Erysipelotrichales	Erysipelotrichaceae		3.59882	V6V8	3.24521	0.000101336
Bacteria	Firmicutes	Erysipelotrichia	Erysipelotrichales			3.59882	V6V8	3.24521	0.000101336
Bacteria	Firmicutes	Erysipelotrichia				3.59882	V6V8	3.24521	0.000101336
Bacteria	Firmicutes	Firmicutes_unclassified	Firmicutes_unclassified	Firmicutes_unclassified	Firmicutes_unclassified	3.35382	V6V8	2.7937	0.0392497
Bacteria	Firmicutes	Firmicutes_unclassified	Firmicutes_unclassified	Firmicutes_unclassified		3.35382	V6V8	2.7937	0.0392497
Bacteria	Firmicutes	Firmicutes_unclassified	Firmicutes_unclassified			3.35382	V6V8	2.7937	0.0392497
Bacteria	Firmicutes	Firmicutes_unclassified				3.35382	V6V8	2.7937	0.0392497
Bacteria	Patescibacteria	Saccharimonadia	Saccharimonadales	Saccharimonadaceae	Saccharimonadaceae_ge	3.57791	V6V8	3.26922	0.000171933
Bacteria	Patescibacteria	Saccharimonadia	Saccharimonadales	Saccharimonadaceae		3.69608	V6V8	3.36131	5.79177e-05
Bacteria	Patescibacteria	Saccharimonadia	Saccharimonadales			3.79087	V6V8	3.49298	4.08671e-05
Bacteria	Patescibacteria	Saccharimonadia				3.79087	V6V8	3.49298	4.08671e-05
Bacteria	Proteobacteria	Gammaproteobacteria	Betaproteobacteriales	Neisseriaceae	Neisseriaceae_unclassified	3.97101	V6V8	3.56914	0.000826016
Bacteria	Proteobacteria	Gammaproteobacteria	Gammaproteobacteria_unclassified	Gammaproteobacteria_unclassified	Gammaproteobacteria_unclassified	3.77293	V6V8	3.43807	4.27517e-05
Bacteria	Proteobacteria	Gammaproteobacteria	Gammaproteobacteria_unclassified	Gammaproteobacteria_unclassified		3.77293	V6V8	3.43807	4.27517e-05
Bacteria	Proteobacteria	Gammaproteobacteria	Gammaproteobacteria_unclassified			3.77293	V6V8	3.43807	4.27517e-05
