# Supplementary material for: Influence of 16S rRNA target region on the outcome of microbiome studies in soil and saliva samples
Source: Sci Rep. 2020 Aug 12;10:13637. doi: 10.1038/s41598-020-70141-8 (PMC7423937; doi:10.1038/s41598-020-70141-8)
Supplement: Supplementary file 4 — Supplementary Dataset 4. [file 41598_2020_70141_MOESM4_ESM.xlsx]

## Sheet: Diversity&taxonomic analysis
Diversity variables: mean and standard deviation
	Region	Soil	Mean	Standard deviation	N
Coverage	V1V3	S1	52.5763	6.07714	4
		S2	68.4866	1.25297	4
		S3	63.6188	2.65559	4
		S4	63.0498	3.79929	4
		S5	61.7764	4.38582	4
		S6	59.7313	9.75271	4
		S7	63.4064	4.27126	4
		S8	68.9356	1.91793	4
		Total	62.6977	6.55681	32
	V3V4	S1	63.8283	4.34061	4
		S2	68.2061	8.46966	4
		S3	67.6402	4.42729	4
		S4	65.8495	3.34111	4
		S5	67.7381	9.61338	4
		S6	64.8072	2.98304	4
		S7	67.2783	3.45581	4
		S8	68.3032	7.0266	4
		Total	66.7063	5.47917	32
	V4V5	S1	76.1306	0.881547	4
		S2	81.2469	2.39295	4
		S3	77.0138	1.41103	4
		S4	77.9645	2.01323	4
		S5	79.1723	5.94886	4
		S6	75.6287	2.51541	4
		S7	80.3019	2.02846	4
		S8	79.1028	1.39837	4
		Total	78.3202	3.06813	32
	V6V8	S1	73.4875	2.68498	4
		S2	77.9613	3.72153	4
		S3	72.8049	2.90727	4
		S4	74.68	2.49646	4
		S5	74.0376	5.57229	4
		S6	72.6227	3.05277	4
		S7	75.4206	3.29306	4
		S8	75.7688	3.11604	4
		Total	74.5979	3.49249	32
	Total	S1	66.5057	10.2033	16
		S2	73.9753	7.3364	16
		S3	70.2694	5.90774	16
		S4	70.3859	6.87381	16
		S5	70.6811	9.01689	16
		S6	68.1975	8.12766	16
		S7	71.6018	7.48315	16
		S8	73.0276	5.93349	16
		Total	70.5805	7.85471	128
Observed OTUs	V1V3	S1	3887.61	342.478	4
		S2	2892.03	138.577	4
		S3	3255.11	156.01	4
		S4	3302.49	237.882	4
		S5	3308.46	335.009	4
		S6	3460.59	531.188	4
		S7	3238.67	242.602	4
		S8	2946.08	110.348	4
		Total	3286.38	390.084	32
	V3V4	S1	3124.95	259.586	4
		S2	2797.74	513.605	4
		S3	2885.98	288.79	4
		S4	2985.82	226.946	4
		S5	2835.77	673.059	4
		S6	3041.19	194.111	4
		S7	2897.37	223.465	4
		S8	2823.84	441.148	4
		Total	2924.08	358.282	32
	V4V5	S1	2342.95	58.8725	4
		S2	1931.66	160.131	4
		S3	2256.62	66.0149	4
		S4	2204.01	119.803	4
		S5	2107.09	445.765	4
		S6	2397.77	216.632	4
		S7	2033.38	129.641	4
		S8	2113.62	117.586	4
		Total	2173.39	231.693	32
	V6V8	S1	2550.36	176.533	4
		S2	2196.88	262.475	4
		S3	2585.05	162.33	4
		S4	2449.19	182.353	4
		S5	2449.23	430.42	4
		S6	2597.87	190.145	4
		S7	2408.43	196.517	4
		S8	2365.91	206.962	4
		Total	2450.36	246.247	32
	Total	S1	2976.47	653.12	16
		S2	2454.58	498.562	16
		S3	2745.69	415.699	16
		S4	2735.38	480.382	16
		S5	2675.14	635.089	16
		S6	2874.36	510.498	16
		S7	2644.46	508.422	16
		S8	2562.36	417.345	16
		Total	2708.55	530.259	128
Chao 1	V1V3	S1	17141.6	4004.89	4
		S2	8616.63	96.7156	4
		S3	10397.7	1278.32	4
		S4	10620.8	1636.38	4
		S5	11792.4	1526.92	4
		S6	13531.2	6205.17	4
		S7	10787.2	2036.33	4
		S8	8104.54	764.52	4
		Total	11374	3727.77	32
	V3V4	S1	12028.8	2250.54	4
		S2	10999.1	4323.66	4
		S3	10236.2	2161.51	4
		S4	11048	1376.75	4
		S5	10455.9	4015.79	4
		S6	11890.2	1340.15	4
		S7	10469.9	1650.68	4
		S8	10318.2	3500.81	4
		Total	10930.8	2561.81	32
	V4V5	S1	6140.17	665.636	4
		S2	4735.85	860.345	4
		S3	6089.42	722.074	4
		S4	5751.85	765.361	4
		S5	5204.58	1725.24	4
		S6	6111.93	765.419	4
		S7	4935.07	766.615	4
		S8	5393.91	563.178	4
		Total	5545.35	967.103	32
	V6V8	S1	7230.94	910.571	4
		S2	5747.95	1261.24	4
		S3	7519.94	1286.57	4
		S4	6929.54	881.609	4
		S5	7341.34	1843.7	4
		S6	7642.7	1363.94	4
		S7	6615.43	1359.5	4
		S8	6784.58	1076.89	4
		Total	6976.55	1267.75	32
	Total	S1	10635.4	4975.99	16
		S2	7524.89	3264.93	16
		S3	8560.81	2294.01	16
		S4	8587.55	2604.11	16
		S5	8698.55	3476.98	16
		S6	9794	4277.25	16
		S7	8201.91	2921.07	16
		S8	7650.31	2524.69	16
		Total	8706.67	3453.41	128
InvSimpson	V1V3	S1	1022.96	365.366	4
		S2	375.71	135.026	4
		S3	664.566	21.4203	4
		S4	783.337	157.754	4
		S5	573.745	253.689	4
		S6	667.937	183.33	4
		S7	582.877	87.7932	4
		S8	562.268	172.577	4
		Total	654.175	250.141	32
	V3V4	S1	428.762	134.885	4
		S2	357.544	63.9887	4
		S3	495.644	70.186	4
		S4	447.157	103.943	4
		S5	338.389	204.354	4
		S6	351.924	104.705	4
		S7	376.718	99.1998	4
		S8	348.222	133.628	4
		Total	393.045	120.094	32
	V4V5	S1	312.462	29.6924	4
		S2	178.589	43.7178	4
		S3	261.398	13.7816	4
		S4	291.681	11.7636	4
		S5	245.065	79.2065	4
		S6	325.688	83.6597	4
		S7	260.745	23.2154	4
		S8	272.613	35.5726	4
		Total	268.53	60.2679	32
	V6V8	S1	416.487	28.7175	4
		S2	223.878	72.3395	4
		S3	424.917	42.1312	4
		S4	429.145	126.118	4
		S5	363.592	118.964	4
		S6	482.59	17.0695	4
		S7	392.509	31.0615	4
		S8	380.611	28.75	4
		Total	389.216	95.3024	32
	Total	S1	545.168	337.675	16
		S2	283.93	116.217	16
		S3	461.631	154.31	16
		S4	487.83	212.727	16
		S5	380.198	201.762	16
		S6	457.035	173.075	16
		S7	403.212	134.344	16
		S8	390.928	148.4	16
		Total	426.242	204.642	128
Shannon	V1V3	S1	7.74664	0.161923	4
		S2	7.15252	0.165498	4
		S3	7.4571	0.0706046	4
		S4	7.5038	0.127088	4
		S5	7.39743	0.266823	4
		S6	7.52953	0.22718	4
		S7	7.41293	0.0824523	4
		S8	7.31473	0.0795686	4
		Total	7.43933	0.217105	32
	V3V4	S1	7.27324	0.112129	4
		S2	7.06432	0.26088	4
		S3	7.20194	0.163523	4
		S4	7.21132	0.142528	4
		S5	7.03097	0.529129	4
		S6	7.21016	0.0835511	4
		S7	7.15777	0.153304	4
		S8	7.09085	0.274464	4
		Total	7.15507	0.23698	32
	V4V5	S1	6.82485	0.0548065	4
		S2	6.40734	0.142464	4
		S3	6.71605	0.0132587	4
		S4	6.73194	0.0565328	4
		S5	6.58961	0.344093	4
		S6	6.85575	0.193188	4
		S7	6.59717	0.0839325	4
		S8	6.66227	0.0914858	4
		Total	6.67312	0.194616	32
	V6V8	S1	7.03015	0.0928767	4
		S2	6.68219	0.205385	4
		S3	7.04924	0.0556216	4
		S4	6.97702	0.146873	4
		S5	6.88998	0.329103	4
		S6	7.07489	0.0885766	4
		S7	6.94188	0.0950313	4
		S8	6.91423	0.100437	4
		Total	6.94495	0.185657	32
	Total	S1	7.21872	0.368844	16
		S2	6.82659	0.356954	16
		S3	7.10608	0.289367	16
		S4	7.10602	0.314881	16
		S5	6.977	0.45335	16
		S6	7.16758	0.290502	16
		S7	7.02744	0.323657	16
		S8	6.99552	0.2846	16
		Total	7.05312	0.349867	128
Pielou	V1V3	S1	0.937493	0.0103399	4
		S2	0.897492	0.0153661	4
		S3	0.92208	0.00355262	4
		S4	0.926293	0.0076406	4
		S5	0.91303	0.0224849	4
		S6	0.924812	0.0106573	4
		S7	0.917344	0.00318092	4
		S8	0.91573	0.00577301	4
		Total	0.919284	0.0150566	32
	V3V4	S1	0.904103	0.0073159	4
		S2	0.891561	0.0114231	4
		S3	0.90425	0.00905747	4
		S4	0.901412	0.00956598	4
		S5	0.88619	0.0382208	4
		S6	0.899177	0.0050863	4
		S7	0.898093	0.0108695	4
		S8	0.893253	0.0167183	4
		Total	0.897255	0.0159427	32
	V4V5	S1	0.879603	0.00435252	4
		S2	0.847075	0.00976239	4
		S3	0.869814	0.00198864	4
		S4	0.874621	0.00187218	4
		S5	0.862445	0.0220978	4
		S6	0.881159	0.015104	4
		S7	0.866222	0.00543236	4
		S8	0.870295	0.00675195	4
		Total	0.868904	0.0139606	32
	V6V8	S1	0.896428	0.00403403	4
		S2	0.868837	0.013564	4
		S3	0.8973	0.0023579	4
		S4	0.894247	0.0105834	4
		S5	0.883881	0.0226613	4
		S6	0.900033	0.00316267	4
		S7	0.89177	0.00359926	4
		S8	0.890298	0.00376246	4
		Total	0.890349	0.0132091	32
	Total	S1	0.904407	0.0226296	16
		S2	0.876241	0.0235298	16
		S3	0.898361	0.0199431	16
		S4	0.899143	0.0204393	16
		S5	0.886386	0.0306184	16
		S6	0.901295	0.0182413	16
		S7	0.893358	0.0197631	16
		S8	0.892394	0.0187439	16
		Total	0.893948	0.0230941	128
Taxonomic variables (genera): mean and standard deviation
	Region	Soil	Mean	Standard Deviation	N
Subgroup_6_genera	V1V3	S1	5.89332	0.546413	4
		S2	6.53375	2.60422	4
		S3	7.53052	0.817223	4
		S4	5.58612	0.366024	4
		S5	6.86319	1.87196	4
		S6	6.11632	1.07148	4
		S7	6.42861	1.30775	4
		S8	6.89258	0.954095	4
		Total	6.48055	1.3473	32
	V3V4	S1	7.02123	0.790163	4
		S2	9.67028	3.58847	4
		S3	8.88945	0.845962	4
		S4	5.9922	1.13414	4
		S5	8.71312	2.24062	4
		S6	7.02044	0.36495	4
		S7	7.63497	0.560109	4
		S8	6.74405	0.827417	4
		Total	7.71072	1.87757	32
	V4V5	S1	8.34723	0.316371	4
		S2	11.644	1.53321	4
		S3	11.4292	0.908587	4
		S4	7.93183	0.779923	4
		S5	10.5689	0.673859	4
		S6	10.4418	1.13221	4
		S7	8.61487	0.975671	4
		S8	7.82715	1.39172	4
		Total	9.60062	1.76046	32
	V6V8	S1	5.76777	0.323283	4
		S2	7.33957	0.539946	4
		S3	7.58998	0.346592	4
		S4	5.05157	0.426481	4
		S5	6.64956	1.09876	4
		S6	6.64319	0.489724	4
		S7	5.8925	0.521515	4
		S8	5.48276	0.626554	4
		Total	6.30211	1.00115	32
	Total	S1	6.75739	1.17403	16
		S2	8.7969	2.9593	16
		S3	8.85979	1.76854	16
		S4	6.14043	1.30453	16
		S5	8.19869	2.17289	16
		S6	7.55543	1.90597	16
		S7	7.14274	1.35828	16
		S8	6.73663	1.23602	16
		Total	7.5235	2.01262	128
RB41	V1V3	S1	8.53959	1.95669	4
		S2	6.59629	5.61533	4
		S3	5.16975	1.54822	4
		S4	7.10763	2.06614	4
		S5	4.41176	1.35676	4
		S6	5.37439	2.68736	4
		S7	4.54734	2.18393	4
		S8	4.23503	2.4815	4
		Total	5.74772	2.84806	32
	V3V4	S1	7.46527	1.58339	4
		S2	5.93521	3.05976	4
		S3	2.96227	0.685883	4
		S4	6.11352	2.25664	4
		S5	3.22471	1.24194	4
		S6	3.57848	1.95237	4
		S7	3.05519	1.51218	4
		S8	3.247	2.35298	4
		Total	4.44771	2.40668	32
	V4V5	S1	8.72395	1.74938	4
		S2	7.35766	3.58925	4
		S3	4.21255	1.25999	4
		S4	7.86981	2.33393	4
		S5	4.19686	1.46835	4
		S6	4.38364	1.84501	4
		S7	4.17876	2.44474	4
		S8	4.35165	1.9455	4
		Total	5.65936	2.67964	32
	V6V8	S1	7.14016	1.79614	4
		S2	6.1064	3.10081	4
		S3	3.15601	1.1293	4
		S4	5.49729	1.6846	4
		S5	3.74905	1.6958	4
		S6	3.22117	1.4317	4
		S7	3.70137	2.47416	4
		S8	2.79019	1.1353	4
		Total	4.42021	2.27268	32
	Total	S1	7.96724	1.73612	16
		S2	6.49889	3.60602	16
		S3	3.87514	1.40836	16
		S4	6.64706	2.10071	16
		S5	3.8956	1.37985	16
		S6	4.13942	2.0072	16
		S7	3.87067	2.04041	16
		S8	3.65597	1.95362	16
		Total	5.06875	2.61046	128
Chitinophagaceae_unclassified	V1V3	S1	1.00397	0.27741	4
		S2	0.756892	0.509145	4
		S3	1.30921	0.236203	4
		S4	0.936821	0.17969	4
		S5	0.986625	0.310509	4
		S6	1.003	0.221385	4
		S7	1.65889	0.244729	4
		S8	1.33876	0.357795	4
		Total	1.12427	0.385622	32
	V3V4	S1	1.63905	0.28578	4
		S2	1.64953	0.851268	4
		S3	1.4177	0.772924	4
		S4	1.76809	0.342642	4
		S5	1.47192	0.784396	4
		S6	1.33007	0.297759	4
		S7	2.22443	0.542828	4
		S8	2.31513	0.445867	4
		Total	1.72699	0.618631	32
	V4V5	S1	4.41572	1.14598	4
		S2	5.30405	1.01464	4
		S3	5.06558	1.02147	4
		S4	4.50504	0.481095	4
		S5	5.5544	1.29356	4
		S6	4.2879	0.683874	4
		S7	7.19498	1.17969	4
		S8	6.83187	1.05956	4
		Total	5.39494	1.37386	32
	V6V8	S1	3.65222	0.94173	4
		S2	4.08071	1.33522	4
		S3	4.7298	1.35535	4
		S4	3.17906	0.730618	4
		S5	4.84211	0.74085	4
		S6	3.48475	0.576491	4
		S7	5.69418	1.47474	4
		S8	5.16093	1.23341	4
		Total	4.35297	1.2823	32
	Total	S1	2.67774	1.60164	16
		S2	2.9478	2.07641	16
		S3	3.13057	2.01351	16
		S4	2.59725	1.4705	16
		S5	3.21377	2.21056	16
		S6	2.52643	1.50347	16
		S7	4.19312	2.55621	16
		S8	3.91167	2.39361	16
		Total	3.14979	2.04218	128
WD2101_soil_group_genera	V1V3	S1	3.37442	1.0164	4
		S2	1.76543	0.649484	4
		S3	1.47048	0.101081	4
		S4	2.90034	0.549623	4
		S5	2.09778	0.944602	4
		S6	1.6401	0.279139	4
		S7	1.21089	0.199474	4
		S8	2.63877	0.297277	4
		Total	2.13728	0.894665	32
	V3V4	S1	2.72954	0.538209	4
		S2	1.60351	0.243039	4
		S3	1.40147	0.557236	4
		S4	2.24586	0.532588	4
		S5	1.61847	0.266147	4
		S6	1.24949	0.44082	4
		S7	1.00236	0.18727	4
		S8	1.91313	0.278278	4
		Total	1.72048	0.641082	32
	V4V5	S1	4.26375	0.846804	4
		S2	3.04168	0.174785	4
		S3	2.26859	0.176184	4
		S4	4.27962	0.511022	4
		S5	2.8369	0.542619	4
		S6	2.55967	0.458382	4
		S7	1.86557	0.161059	4
		S8	2.75843	0.197222	4
		Total	2.98428	0.918758	32
	V6V8	S1	4.09643	0.976871	4
		S2	2.70984	0.203444	4
		S3	2.12669	0.1723	4
		S4	3.73118	0.30409	4
		S5	2.4079	0.644927	4
		S6	2.12419	0.432769	4
		S7	1.63609	0.252467	4
		S8	2.77239	0.422094	4
		Total	2.70059	0.906488	32
	Total	S1	3.61604	0.998682	16
		S2	2.28012	0.712175	16
		S3	1.81681	0.484059	16
		S4	3.28925	0.912223	16
		S5	2.24026	0.738668	16
		S6	1.89336	0.627843	16
		S7	1.42873	0.395465	16
		S8	2.52068	0.459015	16
		Total	2.38566	0.971923	128
Rubrobacter	V1V3	S1	2.30891	1.28246	4
		S2	5.86559	2.82602	4
		S3	1.86218	1.11975	4
		S4	2.9942	1.69593	4
		S5	1.6534	1.03649	4
		S6	0.848115	0.570895	4
		S7	0.890557	0.368677	4
		S8	2.5154	0.510999	4
		Total	2.36729	1.95361	32
	V3V4	S1	2.39468	1.26502	4
		S2	4.4286	2.64368	4
		S3	1.76406	1.35556	4
		S4	2.68527	1.68938	4
		S5	1.43097	0.901023	4
		S6	0.734572	0.608209	4
		S7	0.710741	0.182231	4
		S8	2.16676	0.669392	4
		Total	2.03946	1.66131	32
	V4V5	S1	0.138568	0.130547	4
		S2	0.328441	0.123166	4
		S3	0.0458732	0.0640258	4
		S4	0.0502199	0.0180863	4
		S5	0.0331788	0.0494441	4
		S6	0.0319732	0.0406899	4
		S7	0.0141279	0.012545	4
		S8	0.102732	0.0564399	4
		Total	0.0931392	0.11818	32
	V6V8	S1	4.29561	2.1647	4
		S2	7.1623	3.65991	4
		S3	2.77942	1.60093	4
		S4	5.01016	3.06576	4
		S5	2.48568	1.49486	4
		S6	1.41671	0.887066	4
		S7	1.47984	0.595129	4
		S8	3.51898	1.05194	4
		Total	3.51859	2.59495	32
	Total	S1	2.28444	1.97473	16
		S2	4.44623	3.56417	16
		S3	1.61289	1.47379	16
		S4	2.68496	2.51879	16
		S5	1.40081	1.28628	16
		S6	0.757842	0.745291	16
		S7	0.773816	0.629455	16
		S8	2.07597	1.41812	16
		Total	2.00462	2.18724	128
6714_genera	V1V3	S1	1.67061	0.733966	4
		S2	2.23863	0.733773	4
		S3	1.87423	0.613377	4
		S4	2.52847	0.471003	4
		S5	2.64856	1.29615	4
		S6	2.58384	0.933668	4
		S7	1.89449	0.690158	4
		S8	1.26586	0.150568	4
		Total	2.08809	0.823407	32
	V3V4	S1	1.92051	0.636081	4
		S2	2.26543	0.416039	4
		S3	2.18868	0.46768	4
		S4	2.98188	0.345371	4
		S5	2.72151	1.68799	4
		S6	3.09054	1.28471	4
		S7	1.66692	0.249111	4
		S8	1.16667	0.210273	4
		Total	2.25027	0.965999	32
	V4V5	S1	0.90205	0.381309	4
		S2	0.875816	0.269542	4
		S3	0.739334	0.212949	4
		S4	1.23723	0.239428	4
		S5	0.952658	0.623333	4
		S6	0.984246	0.597281	4
		S7	0.569015	0.172574	4
		S8	0.539629	0.0981936	4
		Total	0.849998	0.393248	32
	V6V8	S1	2.48	0.762839	4
		S2	2.25547	0.53094	4
		S3	2.13115	0.569777	4
		S4	3.59141	0.535819	4
		S5	2.71611	1.48907	4
		S6	3.20748	1.4635	4
		S7	1.70253	0.370452	4
		S8	1.34465	0.106652	4
		Total	2.4286	1.03812	32
	Total	S1	1.74329	0.823016	16
		S2	1.90884	0.769893	16
		S3	1.73335	0.747832	16
		S4	2.58475	0.966673	16
		S5	2.25971	1.42665	16
		S6	2.46653	1.35793	16
		S7	1.45824	0.655906	16
		S8	1.0792	0.354032	16
		Total	1.90424	1.04024	128
Sphingomonas	V1V3	S1	1.01836	0.751736	4
		S2	1.18556	0.744759	4
		S3	0.769203	0.2588	4
		S4	0.741687	0.381647	4
		S5	1.20342	0.587623	4
		S6	1.11223	0.592048	4
		S7	1.58946	0.48262	4
		S8	2.11686	0.687784	4
		Total	1.2171	0.669826	32
	V3V4	S1	2.49381	1.35475	4
		S2	1.92347	1.03108	4
		S3	1.45638	0.853202	4
		S4	1.34924	0.593865	4
		S5	2.19875	1.09805	4
		S6	1.89751	1.57146	4
		S7	3.58893	0.777105	4
		S8	3.34312	1.0188	4
		Total	2.2814	1.22796	32
	V4V5	S1	1.01159	0.394357	4
		S2	0.958933	0.476671	4
		S3	0.823075	0.218305	4
		S4	0.824595	0.386232	4
		S5	1.01106	0.289539	4
		S6	1.19905	0.84886	4
		S7	1.50194	0.574511	4
		S8	1.55341	0.340086	4
		Total	1.11046	0.499871	32
	V6V8	S1	2.43327	1.39796	4
		S2	2.13856	0.992804	4
		S3	1.97987	0.575108	4
		S4	1.46151	0.604938	4
		S5	2.54497	1.04665	4
		S6	2.33603	1.31285	4
		S7	3.58907	1.1728	4
		S8	3.54466	0.811191	4
		Total	2.50349	1.14482	32
	Total	S1	1.73925	1.20918	16
		S2	1.55163	0.9079	16
		S3	1.25713	0.705886	16
		S4	1.09426	0.555459	16
		S5	1.73955	0.996721	16
		S6	1.63621	1.15144	16
		S7	2.56735	1.27391	16
		S8	2.63951	1.09309	16
		Total	1.77811	1.11647	128
TRA320_genera	V1V3	S1	1.40911	0.158399	4
		S2	1.6506	0.190025	4
		S3	3.00025	0.0990519	4
		S4	1.51811	0.118093	4
		S5	2.24442	0.24387	4
		S6	2.14205	0.435269	4
		S7	2.55822	0.221649	4
		S8	1.01732	0.320248	4
		Total	1.94251	0.662243	32
	V3V4	S1	1.49257	0.180453	4
		S2	1.40197	0.257977	4
		S3	2.742	0.249442	4
		S4	1.59183	0.115731	4
		S5	2.08762	0.545355	4
		S6	1.86242	0.179202	4
		S7	2.33424	0.342698	4
		S8	0.989122	0.314234	4
		Total	1.81272	0.595926	32
	V4V5	S1	1.37601	0.126956	4
		S2	1.30932	0.230868	4
		S3	2.88374	0.178591	4
		S4	1.57427	0.177199	4
		S5	2.11023	0.367569	4
		S6	2.1422	0.254312	4
		S7	2.21884	0.190919	4
		S8	0.814248	0.19589	4
		Total	1.80361	0.653708	32
	V6V8	S1	0.925506	0.123531	4
		S2	0.871848	0.0697519	4
		S3	1.50653	0.190125	4
		S4	0.97392	0.108803	4
		S5	1.34369	0.248604	4
		S6	1.17822	0.141535	4
		S7	1.38697	0.346362	4
		S8	0.672037	0.0930227	4
		Total	1.10734	0.321923	32
	Total	S1	1.3008	0.264212	16
		S2	1.30843	0.34139	16
		S3	2.53313	0.641606	16
		S4	1.41453	0.289713	16
		S5	1.94649	0.493747	16
		S6	1.83122	0.476211	16
		S7	2.12457	0.523373	16
		S8	0.873183	0.26553	16
		Total	1.66654	0.656843	128
Gemmatimonadaceae_uncultured	V1V3	S1	2.82453	0.633468	4
		S2	1.40248	0.326961	4
		S3	1.00647	0.258183	4
		S4	2.76187	0.966362	4
		S5	1.73772	0.539197	4
		S6	1.84813	0.644691	4
		S7	0.945303	0.335286	4
		S8	2.21648	0.443877	4
		Total	1.84287	0.84635	32
	V3V4	S1	2.45726	0.846708	4
		S2	1.00472	0.208583	4
		S3	0.948488	0.250376	4
		S4	2.19128	0.745745	4
		S5	1.5302	0.580728	4
		S6	1.46779	0.401855	4
		S7	0.823272	0.236901	4
		S8	1.47609	0.227644	4
		Total	1.48739	0.708686	32
	V4V5	S1	1.62894	0.389687	4
		S2	0.772614	0.162702	4
		S3	0.665133	0.143082	4
		S4	1.85708	0.767305	4
		S5	1.16335	0.30762	4
		S6	1.30375	0.433934	4
		S7	0.52919	0.247239	4
		S8	1.1232	0.0869976	4
		Total	1.13041	0.552779	32
	V6V8	S1	3.31452	0.598353	4
		S2	1.51106	0.434859	4
		S3	1.03683	0.200959	4
		S4	3.25683	1.20495	4
		S5	1.80811	0.445013	4
		S6	1.87011	0.499074	4
		S7	0.869769	0.30332	4
		S8	1.73228	0.208962	4
		Total	1.92494	1.00314	32
	Total	S1	2.55631	0.854433	16
		S2	1.17272	0.409898	16
		S3	0.91423	0.24734	16
		S4	2.51676	1.00623	16
		S5	1.55984	0.501159	16
		S6	1.62245	0.516041	16
		S7	0.791884	0.301484	16
		S8	1.63701	0.478837	16
		Total	1.5964	0.847271	128
Sphingomonadaceae_unclassified	V1V3	S1	2.73409	1.35925	4
		S2	1.70109	1.25925	4
		S3	1.97952	0.579016	4
		S4	1.60506	0.672266	4
		S5	2.58972	1.35903	4
		S6	2.92196	1.71003	4
		S7	2.34927	0.350229	4
		S8	1.70761	0.16293	4
		Total	2.19854	1.06135	32
	V3V4	S1	2.17545	0.441266	4
		S2	1.43227	0.40096	4
		S3	1.30225	0.542522	4
		S4	1.92987	0.325784	4
		S5	1.59317	0.699711	4
		S6	2.50624	2.25499	4
		S7	2.20108	0.657817	4
		S8	1.36072	0.157404	4
		Total	1.81263	0.917637	32
	V4V5	S1	0.705019	0.221053	4
		S2	0.46713	0.195725	4
		S3	0.353626	0.0647035	4
		S4	0.699601	0.287136	4
		S5	0.76458	0.210042	4
		S6	0.565486	0.295844	4
		S7	0.452613	0.125088	4
		S8	0.477759	0.131137	4
		Total	0.560727	0.228777	32
	V6V8	S1	1.64114	0.641606	4
		S2	1.28187	0.437306	4
		S3	1.49287	0.615231	4
		S4	1.63596	0.791367	4
		S5	1.91662	0.577971	4
		S6	2.14245	0.991369	4
		S7	1.65899	0.425952	4
		S8	1.25417	0.180151	4
		Total	1.62801	0.620175	32
	Total	S1	1.81392	1.04741	16
		S2	1.22059	0.788107	16
		S3	1.28207	0.757628	16
		S4	1.46762	0.692983	16
		S5	1.71602	1.00133	16
		S6	2.03403	1.63213	16
		S7	1.66549	0.862535	16
		S8	1.20006	0.485467	16
		Total	1.54998	0.979107	128
Bryobacter	V1V3	S1	0.996311	0.230634	4
		S2	1.3818	0.350742	4
		S3	0.939733	0.0482612	4
		S4	1.15408	0.241316	4
		S5	1.06487	0.523327	4
		S6	0.61729	0.337594	4
		S7	0.978544	0.0457334	4
		S8	1.15624	0.125714	4
		Total	1.03611	0.32531	32
	V3V4	S1	1.61045	0.188515	4
		S2	2.0914	0.337026	4
		S3	1.41218	0.507312	4
		S4	1.66748	0.341416	4
		S5	1.76444	0.677871	4
		S6	0.768844	0.307903	4
		S7	1.46968	0.163556	4
		S8	1.71522	0.510908	4
		Total	1.56246	0.513322	32
	V4V5	S1	2.06785	0.307675	4
		S2	3.43262	1.16135	4
		S3	1.63527	0.169038	4
		S4	2.18057	0.410703	4
		S5	2.64224	1.15597	4
		S6	1.02346	0.462778	4
		S7	2.30597	0.55604	4
		S8	1.97016	0.107689	4
		Total	2.15727	0.888586	32
	V6V8	S1	1.28329	0.0985223	4
		S2	1.86671	0.471563	4
		S3	0.875431	0.164454	4
		S4	1.28598	0.229283	4
		S5	1.404	0.670704	4
		S6	0.63882	0.295394	4
		S7	1.2577	0.196376	4
		S8	1.28934	0.201325	4
		Total	1.23766	0.456721	32
	Total	S1	1.48947	0.455982	16
		S2	2.19313	0.98891	16
		S3	1.21565	0.414107	16
		S4	1.57203	0.498791	16
		S5	1.71889	0.933976	16
		S6	0.762103	0.360432	16
		S7	1.50297	0.580468	16
		S8	1.53274	0.423432	16
		Total	1.49837	0.717771	128
Subgroup_7_genera	V1V3	S1	1.3541	0.70373	4
		S2	0.612226	0.247671	4
		S3	1.15293	0.431898	4
		S4	1.27059	0.256451	4
		S5	1.1532	0.683816	4
		S6	1.13756	0.393094	4
		S7	0.936912	0.438063	4
		S8	1.26002	0.506094	4
		Total	1.10969	0.481846	32
	V3V4	S1	1.20612	0.408736	4
		S2	0.572322	0.00611252	4
		S3	0.829594	0.182023	4
		S4	1.10174	0.330961	4
		S5	1.01388	0.538748	4
		S6	0.882142	0.105478	4
		S7	0.992777	0.349987	4
		S8	1.10208	0.464441	4
		Total	0.962582	0.357436	32
	V4V5	S1	1.74781	0.47213	4
		S2	0.916005	0.265195	4
		S3	1.32071	0.451115	4
		S4	1.67525	0.294481	4
		S5	1.25233	0.3201	4
		S6	1.51848	0.39538	4
		S7	1.02869	0.131569	4
		S8	1.33431	0.350518	4
		Total	1.3492	0.414491	32
	V6V8	S1	1.82751	0.736684	4
		S2	0.993507	0.147199	4
		S3	1.716	0.859611	4
		S4	1.70968	0.364454	4
		S5	1.60916	0.54829	4
		S6	1.62184	0.502297	4
		S7	1.43086	0.37876	4
		S8	1.58919	0.64608	4
		Total	1.56222	0.553627	32
	Total	S1	1.53389	0.598369	16
		S2	0.773515	0.258314	16
		S3	1.25481	0.584194	16
		S4	1.43931	0.388954	16
		S5	1.25714	0.532822	16
		S6	1.29001	0.456834	16
		S7	1.09731	0.368416	16
		S8	1.3214	0.485204	16
		Total	1.24592	0.507356	128
Burkholderiaceae_unclassified	V1V3	S1	0.754803	0.401145	4
		S2	0.53281	0.164434	4
		S3	0.883522	0.163697	4
		S4	0.588375	0.101995	4
		S5	0.726954	0.351346	4
		S6	0.869995	0.336492	4
		S7	1.32985	0.243378	4
		S8	1.42711	0.498314	4
		Total	0.889177	0.413147	32
	V3V4	S1	0.680034	0.132875	4
		S2	0.565778	0.199006	4
		S3	1.07398	0.309356	4
		S4	0.781384	0.419274	4
		S5	0.675141	0.312525	4
		S6	0.926834	0.256519	4
		S7	1.428	0.325657	4
		S8	1.54847	0.491339	4
		Total	0.959953	0.448081	32
	V4V5	S1	1.00846	0.149883	4
		S2	1.12109	0.59843	4
		S3	1.50144	0.242383	4
		S4	1.23509	0.642152	4
		S5	1.13035	0.494963	4
		S6	1.59425	0.393778	4
		S7	2.15484	0.483769	4
		S8	2.07819	0.594889	4
		Total	1.47796	0.594585	32
	V6V8	S1	0.499573	0.226917	4
		S2	0.51957	0.439629	4
		S3	0.950014	0.0890784	4
		S4	0.549573	0.272743	4
		S5	0.730931	0.240232	4
		S6	0.758706	0.120619	4
		S7	0.947778	0.14386	4
		S8	1.39578	0.604957	4
		Total	0.79399	0.397834	32
	Total	S1	0.735718	0.293492	16
		S2	0.684811	0.437704	16
		S3	1.10224	0.315407	16
		S4	0.788605	0.462266	16
		S5	0.815845	0.374766	16
		S6	1.03745	0.428791	16
		S7	1.46512	0.536169	16
		S8	1.61239	0.567921	16
		Total	1.03027	0.535194	128
Xanthobacteraceae_unclassified	V1V3	S1	0.314257	0.140124	4
		S2	0.77312	0.368425	4
		S3	0.943708	0.708144	4
		S4	0.462514	0.339005	4
		S5	1.23428	0.916336	4
		S6	1.28096	0.874493	4
		S7	1.99764	0.477502	4
		S8	0.243449	0.107206	4
		Total	0.906241	0.754059	32
	V3V4	S1	0.577082	0.29654	4
		S2	1.05109	0.354435	4
		S3	1.50999	0.454227	4
		S4	0.757475	0.341653	4
		S5	1.44023	0.749961	4
		S6	1.85674	0.44403	4
		S7	2.22084	0.491852	4
		S8	0.593807	0.310164	4
		Total	1.25091	0.700759	32
	V4V5	S1	0.441864	0.144322	4
		S2	0.764031	0.353588	4
		S3	1.22244	0.168329	4
		S4	0.735827	0.435194	4
		S5	1.21713	0.67722	4
		S6	1.63373	0.736389	4
		S7	1.31026	0.327684	4
		S8	0.364597	0.103441	4
		Total	0.961234	0.571936	32
	V6V8	S1	0.446253	0.0701015	4
		S2	0.602137	0.4103	4
		S3	1.04909	0.322186	4
		S4	0.531717	0.397989	4
		S5	0.712395	0.211906	4
		S6	1.19154	0.318292	4
		S7	0.887793	0.300401	4
		S8	0.255703	0.115087	4
		Total	0.709578	0.395411	32
	Total	S1	0.444864	0.18941	16
		S2	0.797595	0.372465	16
		S3	1.18131	0.465792	16
		S4	0.621883	0.364957	16
		S5	1.15101	0.676574	16
		S6	1.49074	0.630775	16
		S7	1.60413	0.660371	16
		S8	0.364389	0.217747	16
		Total	0.95699	0.643827	128
Gaiellales_uncultured_genera	V1V3	S1	1.22323	0.700308	4
		S2	1.69307	0.880043	4
		S3	0.776949	0.391463	4
		S4	2.06043	1.04	4
		S5	0.794878	0.418574	4
		S6	0.85363	0.475507	4
		S7	0.412699	0.308366	4
		S8	0.87468	0.221589	4
		Total	1.0862	0.749458	32
	V3V4	S1	1.35085	0.569366	4
		S2	1.69837	0.68915	4
		S3	0.617661	0.254493	4
		S4	2.04904	0.956194	4
		S5	0.675984	0.319	4
		S6	0.82593	0.438633	4
		S7	0.295993	0.207406	4
		S8	0.707119	0.157657	4
		Total	1.02762	0.733814	32
	V4V5	S1	0.497111	0.210186	4
		S2	0.597442	0.151085	4
		S3	0.240554	0.111605	4
		S4	0.74682	0.270428	4
		S5	0.261994	0.0879343	4
		S6	0.310487	0.148331	4
		S7	0.103516	0.0536229	4
		S8	0.300608	0.140711	4
		Total	0.382317	0.246317	32
	V6V8	S1	1.64989	0.430703	4
		S2	1.76427	0.496841	4
		S3	0.706814	0.357064	4
		S4	2.51963	0.801527	4
		S5	0.902694	0.359611	4
		S6	0.99134	0.467462	4
		S7	0.411374	0.301228	4
		S8	0.754426	0.13951	4
		Total	1.21255	0.778903	32
	Total	S1	1.18027	0.632752	16
		S2	1.43829	0.745682	16
		S3	0.585495	0.342486	16
		S4	1.84398	1.00436	16
		S5	0.658888	0.381668	16
		S6	0.745347	0.450808	16
		S7	0.305895	0.251597	16
		S8	0.659208	0.268973	16
		Total	0.927171	0.731902	128
Gemmatimonadaceae_unclassified	V1V3	S1	2.78593	0.236393	4
		S2	1.46545	0.589344	4
		S3	0.645055	0.0666711	4
		S4	2.55344	0.832238	4
		S5	0.937301	0.180191	4
		S6	0.879045	0.19631	4
		S7	0.617095	0.0196832	4
		S8	1.16015	0.384544	4
		Total	1.38043	0.877533	32
	V3V4	S1	2.12066	0.373427	4
		S2	1.2912	0.566513	4
		S3	0.516036	0.153968	4
		S4	1.37252	0.683022	4
		S5	0.679364	0.158148	4
		S6	0.774419	0.249758	4
		S7	0.604686	0.0984168	4
		S8	1.16647	0.23472	4
		Total	1.06567	0.605772	32
	V4V5	S1	1.61675	0.235743	4
		S2	0.620618	0.256511	4
		S3	0.340875	0.100387	4
		S4	1.36965	0.543084	4
		S5	0.427506	0.131722	4
		S6	0.53926	0.162835	4
		S7	0.302723	0.0473575	4
		S8	0.747571	0.269827	4
		Total	0.74562	0.517644	32
	V6V8	S1	0.880332	0.21916	4
		S2	0.523687	0.227856	4
		S3	0.212287	0.0455601	4
		S4	0.494506	0.0599341	4
		S5	0.26473	0.141201	4
		S6	0.28842	0.130832	4
		S7	0.263251	0.0186138	4
		S8	0.672592	0.225252	4
		Total	0.449976	0.263788	32
	Total	S1	1.85092	0.760365	16
		S2	0.975239	0.579489	16
		S3	0.428563	0.192675	16
		S4	1.44753	0.928976	16
		S5	0.577225	0.297201	16
		S6	0.620286	0.290207	16
		S7	0.446939	0.177293	16
		S8	0.936695	0.347613	16
		Total	0.910425	0.694213	128
Flavisolibacter	V1V3	S1	0.57264	0.022795	4
		S2	0.661133	0.39226	4
		S3	0.504678	0.265837	4
		S4	0.418919	0.103193	4
		S5	0.412431	0.157444	4
		S6	0.280488	0.145644	4
		S7	0.595028	0.25487	4
		S8	1.03702	0.248326	4
		Total	0.560292	0.293648	32
	V3V4	S1	0.529713	0.134718	4
		S2	0.589818	0.351553	4
		S3	0.350896	0.227601	4
		S4	0.385884	0.0874096	4
		S5	0.287231	0.142985	4
		S6	0.240998	0.114191	4
		S7	0.529356	0.208916	4
		S8	0.881304	0.372187	4
		Total	0.4744	0.280597	32
	V4V5	S1	1.7351	0.423686	4
		S2	1.80984	0.482416	4
		S3	1.16936	0.492996	4
		S4	1.23737	0.379797	4
		S5	1.11274	0.39589	4
		S6	0.708263	0.448322	4
		S7	1.60068	0.443367	4
		S8	2.82876	0.438967	4
		Total	1.52526	0.721728	32
	V6V8	S1	1.14317	0.193974	4
		S2	1.17928	0.454997	4
		S3	0.936563	0.386586	4
		S4	0.670702	0.125804	4
		S5	0.889997	0.27316	4
		S6	0.579206	0.254031	4
		S7	1.38322	0.531635	4
		S8	1.74578	0.487895	4
		Total	1.06599	0.485239	32
	Total	S1	0.995156	0.55171	16
		S2	1.06002	0.631309	16
		S3	0.740374	0.466472	16
		S4	0.678218	0.399724	16
		S5	0.675599	0.420975	16
		S6	0.452239	0.31859	16
		S7	1.02707	0.595787	16
		S8	1.62322	0.869576	16
		Total	0.906486	0.636407	128
Ellin6055	V1V3	S1	0.722232	0.328735	4
		S2	0.679499	0.217581	4
		S3	0.214067	0.0314364	4
		S4	0.5305	0.0841891	4
		S5	0.401477	0.209767	4
		S6	0.333806	0.14535	4
		S7	0.183521	0.0147069	4
		S8	0.664848	0.18529	4
		Total	0.466244	0.258335	32
	V3V4	S1	1.23598	1.02095	4
		S2	0.863597	0.328775	4
		S3	0.708394	0.528508	4
		S4	0.979926	0.888747	4
		S5	1.62061	0.900299	4
		S6	1.2017	0.549662	4
		S7	0.959573	0.48062	4
		S8	1.18072	0.111906	4
		Total	1.09381	0.645712	32
	V4V5	S1	0.748159	0.269771	4
		S2	0.644001	0.0849788	4
		S3	0.750589	0.185145	4
		S4	0.687625	0.118981	4
		S5	0.788419	0.154399	4
		S6	1.00233	0.321713	4
		S7	0.533351	0.157064	4
		S8	0.554216	0.101232	4
		Total	0.713586	0.219369	32
	V6V8	S1	1.16686	0.336896	4
		S2	1.1036	0.2521	4
		S3	0.774551	0.199774	4
		S4	1.1184	0.064164	4
		S5	1.36591	0.553395	4
		S6	1.377	0.438085	4
		S7	0.698529	0.163416	4
		S8	0.996615	0.175543	4
		Total	1.07518	0.360589	32
	Total	S1	0.968307	0.570988	16
		S2	0.822675	0.284102	16
		S3	0.6119	0.357452	16
		S4	0.829113	0.469623	16
		S5	1.0441	0.693345	16
		S6	0.978708	0.538843	16
		S7	0.593744	0.375475	16
		S8	0.8491	0.291469	16
		Total	0.837206	0.480556	128
Gemmataceae_uncultured	V1V3	S1	1.41509	0.301551	4
		S2	0.915013	0.130753	4
		S3	0.728609	0.137971	4
		S4	1.36674	0.32403	4
		S5	0.90585	0.335182	4
		S6	0.840048	0.38672	4
		S7	0.789455	0.086853	4
		S8	0.650639	0.220958	4
		Total	0.95143	0.356031	32
	V3V4	S1	1.01852	0.280309	4
		S2	0.584279	0.0747042	4
		S3	0.548573	0.147917	4
		S4	0.849172	0.256534	4
		S5	0.683693	0.162656	4
		S6	0.576253	0.301818	4
		S7	0.47235	0.180611	4
		S8	0.402373	0.165601	4
		Total	0.641902	0.266662	32
	V4V5	S1	2.57455	0.439576	4
		S2	1.59456	0.228847	4
		S3	1.38344	0.243704	4
		S4	2.4589	0.549622	4
		S5	1.52236	0.45526	4
		S6	1.54692	0.69141	4
		S7	1.30765	0.238756	4
		S8	0.960192	0.241594	4
		Total	1.66857	0.648198	32
	V6V8	S1	0.0188506	0.0173217	4
		S2	0.00511378	0.00812323	4
		S3	0.00948393	0.00981917	4
		S4	0.0126766	0.00403953	4
		S5	0.0141839	0.0103063	4
		S6	0.00925554	0.00871848	4
		S7	0.0123152	0.00462468	4
		S8	0.00691974	0.00506614	4
		Total	0.0110999	0.00925554	32
	Total	S1	1.25675	0.982931	16
		S2	0.774741	0.605907	16
		S3	0.667526	0.526303	16
		S4	1.17187	0.965673	16
		S5	0.781522	0.615858	16
		S6	0.743119	0.685267	16
		S7	0.645442	0.506743	16
		S8	0.505031	0.395982	16
		Total	0.81825	0.713808	128
Pedosphaeraceae_genera	V1V3	S1	0.556214	0.231254	4
		S2	0.270177	0.236524	4
		S3	0.452839	0.175139	4
		S4	0.648141	0.38203	4
		S5	0.431334	0.32164	4
		S6	0.36463	0.0538846	4
		S7	0.288289	0.141716	4
		S8	0.729059	0.159474	4
		Total	0.467585	0.259157	32
	V3V4	S1	0.766997	0.136498	4
		S2	0.597346	0.209955	4
		S3	0.731554	0.348292	4
		S4	0.934236	0.650319	4
		S5	0.833079	0.360836	4
		S6	0.689797	0.482617	4
		S7	0.835716	0.255351	4
		S8	1.14723	0.365687	4
		Total	0.816994	0.372329	32
	V4V5	S1	0.70014	0.0593844	4
		S2	0.579299	0.114396	4
		S3	0.854485	0.238197	4
		S4	0.933663	0.630463	4
		S5	0.847253	0.307331	4
		S6	0.68199	0.271484	4
		S7	0.80615	0.346307	4
		S8	1.05311	0.0937874	4
		Total	0.807011	0.307995	32
	V6V8	S1	1.10558	0.0826464	4
		S2	0.911809	0.0848028	4
		S3	1.08517	0.221324	4
		S4	1.45064	0.954984	4
		S5	1.26933	0.346553	4
		S6	0.956834	0.378395	4
		S7	1.17355	0.190868	4
		S8	1.47952	0.343651	4
		Total	1.17906	0.417649	32
	Total	S1	0.782233	0.244655	16
		S2	0.589658	0.281066	16
		S3	0.781013	0.327142	16
		S4	0.99167	0.681974	16
		S5	0.845249	0.428167	16
		S6	0.673313	0.370782	16
		S7	0.775926	0.393825	16
		S8	1.10223	0.365361	16
		Total	0.817662	0.424007	128
Candidatus_Udaeobacter	V1V3	S1	0.80396	0.34297	4
		S2	0.577827	0.583689	4
		S3	0.375555	0.12241	4
		S4	0.545183	0.218261	4
		S5	0.315758	0.188332	4
		S6	0.611164	0.472639	4
		S7	0.313913	0.24667	4
		S8	0.260907	0.161425	4
		Total	0.475533	0.340647	32
	V3V4	S1	1.69525	0.957567	4
		S2	1.46675	0.771064	4
		S3	0.825939	0.0841534	4
		S4	1.2103	0.69562	4
		S5	0.95272	0.359841	4
		S6	1.43625	1.23026	4
		S7	1.04829	0.614363	4
		S8	0.427128	0.358664	4
		Total	1.13283	0.742387	32
	V4V5	S1	1.32142	0.712927	4
		S2	0.946646	0.48185	4
		S3	0.666582	0.0831625	4
		S4	0.791274	0.372849	4
		S5	0.502313	0.163108	4
		S6	0.899494	0.452238	4
		S7	0.67065	0.3655	4
		S8	0.343631	0.227652	4
		Total	0.767751	0.454886	32
	V6V8	S1	1.33985	0.678927	4
		S2	1.14491	0.583388	4
		S3	0.633397	0.190236	4
		S4	0.864554	0.382281	4
		S5	0.621257	0.115952	4
		S6	1.05592	0.83193	4
		S7	0.772554	0.376828	4
		S8	0.290526	0.17756	4
		Total	0.840371	0.530862	32
	Total	S1	1.29012	0.71307	16
		S2	1.03403	0.642103	16
		S3	0.625368	0.202173	16
		S4	0.852829	0.472968	16
		S5	0.598012	0.313661	16
		S6	1.00071	0.78823	16
		S7	0.701353	0.465302	16
		S8	0.330548	0.227736	16
		Total	0.804121	0.58073	128
Chitinophagaceae_uncultured	V1V3	S1	0.578113	0.166536	4
		S2	0.516528	0.360827	4
		S3	0.842967	0.175707	4
		S4	0.547412	0.0590479	4
		S5	0.598814	0.306187	4
		S6	0.641221	0.0851229	4
		S7	1.00547	0.262922	4
		S8	0.858998	0.357351	4
		Total	0.69869	0.276405	32
	V3V4	S1	0.499483	0.0985914	4
		S2	0.532341	0.317429	4
		S3	0.740465	0.430176	4
		S4	0.445139	0.174811	4
		S5	0.625256	0.342309	4
		S6	0.576864	0.220845	4
		S7	1.27242	0.254121	4
		S8	0.816966	0.44201	4
		Total	0.688617	0.369823	32
	V4V5	S1	0.878095	0.172225	4
		S2	1.01245	0.209698	4
		S3	0.926282	0.10977	4
		S4	0.776298	0.200986	4
		S5	0.94445	0.0819396	4
		S6	0.814241	0.244893	4
		S7	1.49946	0.27605	4
		S8	1.09548	0.557296	4
		Total	0.993345	0.321483	32
	V6V8	S1	0.716098	0.273605	4
		S2	0.776796	0.134242	4
		S3	0.834351	0.318865	4
		S4	0.490282	0.132543	4
		S5	0.750363	0.370354	4
		S6	0.681265	0.173757	4
		S7	1.42264	0.205319	4
		S8	0.801519	0.506947	4
		Total	0.809165	0.362293	32
	Total	S1	0.667947	0.224745	16
		S2	0.70953	0.320269	16
		S3	0.836016	0.265614	16
		S4	0.564783	0.188971	16
		S5	0.729721	0.301413	16
		S6	0.678398	0.193073	16
		S7	1.3	0.29727	16
		S8	0.89324	0.439481	16
		Total	0.797454	0.352768	128
Microscillaceae_unclassified	V1V3	S1	0.08698	0.0393443	4
		S2	0.329365	0.39598	4
		S3	0.698136	0.182042	4
		S4	0.132952	0.120431	4
		S5	0.577619	0.18494	4
		S6	0.339517	0.118674	4
		S7	0.556784	0.286376	4
		S8	0.234352	0.09168	4
		Total	0.369463	0.278581	32
	V3V4	S1	0.191415	0.022086	4
		S2	0.190272	0.0744257	4
		S3	0.275378	0.120253	4
		S4	0.268364	0.16286	4
		S5	0.326708	0.158717	4
		S6	0.236498	0.151521	4
		S7	0.352595	0.0817715	4
		S8	0.514189	0.176554	4
		Total	0.294427	0.151697	32
	V4V5	S1	0.463165	0.0575785	4
		S2	0.865837	0.504246	4
		S3	0.910739	0.158158	4
		S4	0.644767	0.390573	4
		S5	1.5444	0.28823	4
		S6	0.817563	0.408443	4
		S7	1.02471	0.0341263	4
		S8	1.09806	0.137547	4
		Total	0.921154	0.403108	32
	V6V8	S1	0.682661	0.0915176	4
		S2	1.49037	1.5894	4
		S3	1.86177	0.497248	4
		S4	0.716905	0.375405	4
		S5	2.22044	0.708856	4
		S6	1.14308	0.533574	4
		S7	2.32146	0.584134	4
		S8	1.27338	0.207067	4
		Total	1.46376	0.86843	32
	Total	S1	0.356055	0.246548	16
		S2	0.71896	0.93167	16
		S3	0.936505	0.651273	16
		S4	0.440747	0.362663	16
		S5	1.16729	0.862452	16
		S6	0.634164	0.490988	16
		S7	1.06389	0.843708	16
		S8	0.779995	0.458695	16
		Total	0.7622	0.687526	128
RCP254_genera	V1V3	S1	0.904783	0.623207	4
		S2	1.35353	0.676786	4
		S3	0.487938	0.22479	4
		S4	0.462295	0.0757192	4
		S5	0.67445	0.52224	4
		S6	0.348489	0.0686718	4
		S7	0.282214	0.183299	4
		S8	0.557448	0.17566	4
		Total	0.633894	0.480333	32
	V3V4	S1	0.936171	0.660859	4
		S2	1.73432	0.882832	4
		S3	0.557267	0.173156	4
		S4	0.51001	0.155515	4
		S5	0.74456	0.303742	4
		S6	0.418149	0.111573	4
		S7	0.462803	0.225897	4
		S8	0.546623	0.0981705	4
		Total	0.738738	0.557417	32
	V4V5	S1	1.10833	0.594484	4
		S2	0.671042	0.14406	4
		S3	0.689504	0.258761	4
		S4	0.332796	0.115624	4
		S5	0.743323	0.234044	4
		S6	0.547484	0.144527	4
		S7	0.599385	0.283377	4
		S8	0.510356	0.358945	4
		Total	0.650278	0.342373	32
	V6V8	S1	1.15858	0.685298	4
		S2	2.41165	1.09738	4
		S3	0.486748	0.189996	4
		S4	0.630352	0.266763	4
		S5	0.958287	0.715729	4
		S6	0.280954	0.110103	4
		S7	0.447446	0.290734	4
		S8	0.758392	0.15042	4
		Total	0.891551	0.804492	32
	Total	S1	1.02697	0.584976	16
		S2	1.54264	0.956967	16
		S3	0.555364	0.209716	16
		S4	0.483863	0.187095	16
		S5	0.780155	0.445588	16
		S6	0.398769	0.142858	16
		S7	0.447962	0.251775	16
		S8	0.593205	0.220043	16
		Total	0.728615	0.573825	128
Chthoniobacter	V1V3	S1	0.362696	0.130858	4
		S2	0.261779	0.234039	4
		S3	0.360183	0.144455	4
		S4	0.336706	0.0761652	4
		S5	0.321585	0.271507	4
		S6	0.415999	0.168964	4
		S7	0.236373	0.0833228	4
		S8	0.564323	0.120165	4
		Total	0.357456	0.175407	32
	V3V4	S1	1.09811	0.304779	4
		S2	0.947342	0.343254	4
		S3	0.850615	0.3907	4
		S4	1.07201	0.257151	4
		S5	0.952667	0.53523	4
		S6	0.987702	0.481135	4
		S7	0.917707	0.177084	4
		S8	0.961336	0.306594	4
		Total	0.973436	0.331082	32
	V4V5	S1	0.634231	0.17831	4
		S2	0.581714	0.216446	4
		S3	0.592658	0.118104	4
		S4	0.676736	0.0805727	4
		S5	0.596259	0.323342	4
		S6	0.745165	0.242534	4
		S7	0.536855	0.129014	4
		S8	0.567816	0.159743	4
		Total	0.616429	0.183114	32
	V6V8	S1	0.861718	0.207853	4
		S2	0.82244	0.242001	4
		S3	0.780674	0.117878	4
		S4	0.792172	0.245478	4
		S5	0.825059	0.369899	4
		S6	0.973477	0.327881	4
		S7	0.86174	0.111166	4
		S8	0.841268	0.0720261	4
		Total	0.844819	0.2135	32
	Total	S1	0.739188	0.340728	16
		S2	0.653319	0.358512	16
		S3	0.646033	0.280742	16
		S4	0.719406	0.31913	16
		S5	0.673893	0.426423	16
		S6	0.780586	0.37738	16
		S7	0.638169	0.305639	16
		S8	0.733686	0.244379	16
		Total	0.698035	0.330185	128
Micromonosporaceae_unclassified	V1V3	S1	0.722144	0.476491	4
		S2	0.964265	0.583401	4
		S3	1.01942	0.501405	4
		S4	0.761733	0.566277	4
		S5	0.664237	0.364179	4
		S6	0.632815	0.250913	4
		S7	1.35047	0.509358	4
		S8	0.681072	0.268778	4
		Total	0.84952	0.465125	32
	V3V4	S1	0.80934	0.519386	4
		S2	0.862707	0.527701	4
		S3	1.37458	0.91163	4
		S4	0.765028	0.556117	4
		S5	0.799	0.557714	4
		S6	0.87304	0.409356	4
		S7	1.27547	0.551353	4
		S8	0.990525	0.483792	4
		Total	0.968711	0.556986	32
	V4V5	S1	0.214064	0.132898	4
		S2	0.173862	0.0922036	4
		S3	0.221589	0.0695532	4
		S4	0.232252	0.194274	4
		S5	0.161169	0.0976895	4
		S6	0.194263	0.0525975	4
		S7	0.238536	0.108376	4
		S8	0.199801	0.0561782	4
		Total	0.204442	0.0998197	32
	V6V8	S1	0.678182	0.397074	4
		S2	0.668195	0.275554	4
		S3	1.11264	0.442088	4
		S4	0.790822	0.670198	4
		S5	0.572091	0.298725	4
		S6	0.683453	0.282699	4
		S7	0.867917	0.326685	4
		S8	0.643315	0.197996	4
		Total	0.752077	0.376969	32
	Total	S1	0.605933	0.437497	16
		S2	0.667257	0.489162	16
		S3	0.932058	0.673875	16
		S4	0.637459	0.530927	16
		S5	0.549124	0.411036	16
		S6	0.595893	0.358537	16
		S7	0.933099	0.586404	16
		S8	0.628678	0.393046	16
		Total	0.693688	0.501997	128
JG30KFCM45_genera	V1V3	S1	0.603563	0.221318	4
		S2	0.989685	0.351497	4
		S3	0.472491	0.196004	4
		S4	0.614525	0.142295	4
		S5	0.488767	0.263109	4
		S6	0.296219	0.132985	4
		S7	0.321945	0.0905703	4
		S8	1.14559	0.223244	4
		Total	0.616598	0.346016	32
	V3V4	S1	0.494221	0.474311	4
		S2	1.42613	0.862365	4
		S3	0.784393	0.510149	4
		S4	0.506754	0.357657	4
		S5	0.714322	0.522755	4
		S6	0.429042	0.206335	4
		S7	0.390084	0.0819836	4
		S8	1.10322	0.562596	4
		Total	0.731021	0.560594	32
	V4V5	S1	0.524276	0.10088	4
		S2	0.619885	0.324842	4
		S3	0.345702	0.165698	4
		S4	0.460102	0.155941	4
		S5	0.279418	0.182704	4
		S6	0.211233	0.0784717	4
		S7	0.238732	0.0905923	4
		S8	0.541148	0.111558	4
		Total	0.402562	0.208575	32
	V6V8	S1	1.04415	0.310649	4
		S2	1.17215	0.548554	4
		S3	0.836149	0.365968	4
		S4	0.882176	0.173679	4
		S5	0.541426	0.378887	4
		S6	0.563645	0.278264	4
		S7	0.478434	0.210835	4
		S8	1.44569	0.493206	4
		Total	0.870477	0.456087	32
	Total	S1	0.666552	0.358501	16
		S2	1.05196	0.588843	16
		S3	0.609684	0.370715	16
		S4	0.615889	0.262844	16
		S5	0.505983	0.35995	16
		S6	0.375035	0.218735	16
		S7	0.357299	0.147642	16
		S8	1.05891	0.488177	16
		Total	0.655164	0.443749	128
Mycobacterium	V1V3	S1	0.164836	0.100085	4
		S2	0.57165	0.15047	4
		S3	0.455773	0.161637	4
		S4	0.412693	0.0719964	4
		S5	1.76082	1.92051	4
		S6	1.06511	0.501121	4
		S7	1.47429	0.512205	4
		S8	0.359107	0.0908702	4
		Total	0.783035	0.847755	32
	V3V4	S1	0.1814	0.0758164	4
		S2	0.399468	0.108923	4
		S3	0.737947	0.358553	4
		S4	0.408441	0.0863946	4
		S5	2.32307	3.3073	4
		S6	1.48235	0.587429	4
		S7	1.39116	0.483272	4
		S8	0.367088	0.0715009	4
		Total	0.911364	1.27911	32
	V4V5	S1	0.0758356	0.069637	4
		S2	0.123637	0.0213991	4
		S3	0.139886	0.0446662	4
		S4	0.174396	0.0260605	4
		S5	0.42965	0.585208	4
		S6	0.401049	0.171586	4
		S7	0.331835	0.131943	4
		S8	0.0967036	0.0368941	4
		Total	0.221624	0.23881	32
	V6V8	S1	0.190705	0.09935	4
		S2	0.311487	0.1017	4
		S3	0.477063	0.120427	4
		S4	0.430327	0.114559	4
		S5	1.36729	1.60279	4
		S6	1.37704	0.528743	4
		S7	1.05875	0.319326	4
		S8	0.291416	0.107827	4
		Total	0.688011	0.717374	32
	Total	S1	0.153194	0.0911939	16
		S2	0.351561	0.19202	16
		S3	0.452667	0.286687	16
		S4	0.356464	0.130951	16
		S5	1.47021	2.00391	16
		S6	1.08139	0.608871	16
		S7	1.06401	0.58262	16
		S8	0.278579	0.133995	16
		Total	0.651009	0.884651	128
Terrimonas	V1V3	S1	0.0868291	0.0209949	4
		S2	0.0371835	0.0199691	4
		S3	0.38946	0.105572	4
		S4	0.0793685	0.0312869	4
		S5	0.353366	0.248773	4
		S6	0.301411	0.140164	4
		S7	0.457792	0.156683	4
		S8	0.201219	0.0865009	4
		Total	0.238329	0.187745	32
	V3V4	S1	0.0728393	0.0215234	4
		S2	0.0630181	0.0275429	4
		S3	0.376204	0.128682	4
		S4	0.0907927	0.0495061	4
		S5	0.393023	0.304971	4
		S6	0.421526	0.222469	4
		S7	0.639965	0.175913	4
		S8	0.219145	0.151745	4
		Total	0.284564	0.244552	32
	V4V5	S1	0.319256	0.0903991	4
		S2	0.461787	0.176059	4
		S3	1.43821	0.26192	4
		S4	0.407288	0.188561	4
		S5	1.72764	0.743936	4
		S6	1.44415	0.631526	4
		S7	2.4931	0.684427	4
		S8	0.939353	0.385258	4
		Total	1.15385	0.830947	32
	V6V8	S1	0.114389	0.0267561	4
		S2	0.252594	0.100296	4
		S3	1.35135	0.361596	4
		S4	0.189278	0.080877	4
		S5	1.06485	0.568466	4
		S6	1.2927	0.785102	4
		S7	2.3582	0.761024	4
		S8	0.463347	0.237336	4
		Total	0.885838	0.845044	32
	Total	S1	0.148328	0.112182	16
		S2	0.203645	0.198782	16
		S3	0.888806	0.565259	16
		S4	0.191682	0.166076	16
		S5	0.884719	0.737686	16
		S6	0.864947	0.701599	16
		S7	1.48726	1.08016	16
		S8	0.455766	0.376348	16
		Total	0.640645	0.721313	128
Microscillaceae_uncultured	V1V3	S1	0.382231	0.0759464	4
		S2	0.521289	0.205586	4
		S3	0.84157	0.194163	4
		S4	0.490439	0.152105	4
		S5	0.952465	0.120865	4
		S6	0.606121	0.388901	4
		S7	0.918233	0.140186	4
		S8	0.951679	0.108405	4
		Total	0.708003	0.280431	32
	V3V4	S1	0.230468	0.0301867	4
		S2	0.505231	0.328974	4
		S3	0.687959	0.364976	4
		S4	0.224741	0.165882	4
		S5	0.809315	0.253536	4
		S6	0.472638	0.356278	4
		S7	0.725431	0.252776	4
		S8	0.510999	0.207909	4
		Total	0.520848	0.311874	32
	V4V5	S1	0.213046	0.119405	4
		S2	1.07578	1.50087	4
		S3	1.18303	0.407692	4
		S4	0.28186	0.0624072	4
		S5	1.45379	0.595003	4
		S6	0.45946	0.293573	4
		S7	1.42755	0.400602	4
		S8	0.731281	0.27679	4
		Total	0.853223	0.726525	32
	V6V8	S1	0.214287	0.0999196	4
		S2	0.435313	0.0177752	4
		S3	0.527945	0.188288	4
		S4	0.299024	0.0955849	4
		S5	0.673692	0.0793549	4
		S6	0.478267	0.351281	4
		S7	0.481224	0.222977	4
		S8	0.581519	0.0880908	4
		Total	0.461409	0.207679	32
	Total	S1	0.260008	0.107452	16
		S2	0.634402	0.742337	16
		S3	0.810126	0.370235	16
		S4	0.324016	0.152942	16
		S5	0.972314	0.425006	16
		S6	0.504122	0.318278	16
		S7	0.888109	0.433354	16
		S8	0.693869	0.241353	16
		Total	0.635871	0.454451	128
Solirubrobacter	V1V3	S1	0.428917	0.293133	4
		S2	0.620853	0.286056	4
		S3	0.821826	0.22263	4
		S4	0.700302	0.219642	4
		S5	1.03748	0.783543	4
		S6	0.898903	0.346063	4
		S7	0.972021	0.334278	4
		S8	0.391067	0.0687415	4
		Total	0.733921	0.400817	32
	V3V4	S1	0.510884	0.250333	4
		S2	0.611347	0.312761	4
		S3	0.92632	0.18327	4
		S4	0.874578	0.197641	4
		S5	1.13786	0.922895	4
		S6	1.16657	0.645718	4
		S7	0.982222	0.263172	4
		S8	0.390433	0.110897	4
		Total	0.825027	0.478262	32
	V4V5	S1	0.301402	0.186333	4
		S2	0.273398	0.127628	4
		S3	0.372258	0.136399	4
		S4	0.453138	0.131313	4
		S5	0.492145	0.432328	4
		S6	0.439461	0.174554	4
		S7	0.465681	0.126759	4
		S8	0.197732	0.0682642	4
		Total	0.374402	0.204181	32
	V6V8	S1	0.363071	0.203518	4
		S2	0.423216	0.187072	4
		S3	0.662047	0.28897	4
		S4	0.679656	0.244658	4
		S5	0.907328	0.783286	4
		S6	0.799694	0.337124	4
		S7	0.78344	0.209748	4
		S8	0.241263	0.0816723	4
		Total	0.607464	0.383874	32
	Total	S1	0.401069	0.226723	16
		S2	0.482204	0.261371	16
		S3	0.695613	0.289268	16
		S4	0.676918	0.23833	16
		S5	0.893704	0.719501	16
		S6	0.826157	0.456664	16
		S7	0.800841	0.307954	16
		S8	0.305124	0.117235	16
		Total	0.635204	0.412384	128
Subgroup_10	V1V3	S1	0.464074	0.326018	4
		S2	0.261391	0.132968	4
		S3	0.477864	0.112729	4
		S4	0.468678	0.0223458	4
		S5	0.514912	0.26819	4
		S6	0.509934	0.104338	4
		S7	0.494587	0.106319	4
		S8	0.401162	0.150155	4
		Total	0.449075	0.175774	32
	V3V4	S1	0.675271	0.569675	4
		S2	0.35331	0.239971	4
		S3	0.47089	0.144692	4
		S4	0.459699	0.0797887	4
		S5	0.566283	0.336002	4
		S6	0.510664	0.145934	4
		S7	0.556957	0.0705258	4
		S8	0.429743	0.155988	4
		Total	0.502852	0.253242	32
	V4V5	S1	1.12758	0.901494	4
		S2	0.876367	0.762401	4
		S3	1.01582	0.403619	4
		S4	0.889845	0.154863	4
		S5	1.09021	0.614632	4
		S6	1.06892	0.278917	4
		S7	0.989025	0.28135	4
		S8	0.79132	0.37484	4
		Total	0.981136	0.480552	32
	V6V8	S1	0.736727	0.612884	4
		S2	0.502823	0.406796	4
		S3	0.580678	0.206689	4
		S4	0.509897	0.0899605	4
		S5	0.610482	0.446335	4
		S6	0.585921	0.149585	4
		S7	0.463895	0.0188388	4
		S8	0.457705	0.16036	4
		Total	0.556016	0.298366	32
	Total	S1	0.750913	0.62063	16
		S2	0.498473	0.472329	16
		S3	0.636312	0.317928	16
		S4	0.58203	0.204595	16
		S5	0.695472	0.457148	16
		S6	0.668861	0.290507	16
		S7	0.626116	0.259201	16
		S8	0.519983	0.263104	16
		Total	0.62227	0.382101	128
Pseudonocardia	V1V3	S1	0.309653	0.254201	4
		S2	0.449594	0.29317	4
		S3	0.880596	0.278922	4
		S4	1.02697	0.938773	4
		S5	0.978245	0.871654	4
		S6	0.932447	0.419051	4
		S7	0.666327	0.231065	4
		S8	0.421989	0.127673	4
		Total	0.708227	0.526704	32
	V3V4	S1	0.295204	0.181871	4
		S2	0.388599	0.22494	4
		S3	1.26539	0.871368	4
		S4	1.01411	0.82689	4
		S5	1.19459	1.43944	4
		S6	1.26158	0.656141	4
		S7	0.58782	0.210666	4
		S8	0.367356	0.130855	4
		Total	0.796831	0.74966	32
	V4V5	S1	0.124957	0.0966473	4
		S2	0.122568	0.0788369	4
		S3	0.20694	0.0382322	4
		S4	0.375868	0.314397	4
		S5	0.262372	0.224744	4
		S6	0.282197	0.0753725	4
		S7	0.171259	0.0691093	4
		S8	0.136567	0.0324495	4
		Total	0.210341	0.156847	32
	V6V8	S1	0.321593	0.28881	4
		S2	0.375	0.210365	4
		S3	0.677889	0.207595	4
		S4	1.18788	1.16152	4
		S5	0.866755	0.730217	4
		S6	1.10892	0.533286	4
		S7	0.578411	0.182497	4
		S8	0.341325	0.0682234	4
		Total	0.682221	0.579751	32
	Total	S1	0.262852	0.211999	16
		S2	0.33394	0.232659	16
		S3	0.757705	0.575915	16
		S4	0.901205	0.840078	16
		S5	0.82549	0.900369	16
		S6	0.896286	0.57253	16
		S7	0.500954	0.258963	16
		S8	0.316809	0.142412	16
		Total	0.599405	0.587891	128
MND1	V1V3	S1	0.967728	0.432159	4
		S2	0.405106	0.335952	4
		S3	0.569939	0.137418	4
		S4	1.14586	0.0809104	4
		S5	0.990196	0.34693	4
		S6	0.575976	0.156705	4
		S7	0.316809	0.191221	4
		S8	0.488338	0.0930615	4
		Total	0.682495	0.367999	32
	V3V4	S1	1.07017	0.452779	4
		S2	0.250099	0.147502	4
		S3	0.595106	0.197485	4
		S4	1.02903	0.126325	4
		S5	1.02074	0.390731	4
		S6	0.559644	0.149791	4
		S7	0.284843	0.200851	4
		S8	0.375823	0.0639414	4
		Total	0.648182	0.395651	32
	V4V5	S1	1.01271	0.403134	4
		S2	0.348909	0.369567	4
		S3	0.628776	0.157372	4
		S4	0.996182	0.040402	4
		S5	0.975771	0.269798	4
		S6	0.705285	0.2008	4
		S7	0.25174	0.123388	4
		S8	0.444377	0.0794362	4
		Total	0.670469	0.358192	32
	V6V8	S1	0.645698	0.304585	4
		S2	0.20494	0.177782	4
		S3	0.289482	0.0748501	4
		S4	0.636064	0.102036	4
		S5	0.585774	0.150318	4
		S6	0.373613	0.133453	4
		S7	0.134283	0.0731149	4
		S8	0.290583	0.0680248	4
		Total	0.395055	0.234734	32
	Total	S1	0.924077	0.397959	16
		S2	0.302264	0.259255	16
		S3	0.520826	0.192729	16
		S4	0.951785	0.213663	16
		S5	0.89312	0.32795	16
		S6	0.553629	0.189585	16
		S7	0.246919	0.156751	16
		S8	0.39978	0.103401	16
		Total	0.59905	0.360787	128
Pirellula	V1V3	S1	0.548212	0.069981	4
		S2	0.520741	0.126106	4
		S3	0.643031	0.112203	4
		S4	0.611708	0.131353	4
		S5	0.621203	0.234427	4
		S6	0.503804	0.168786	4
		S7	0.633416	0.051825	4
		S8	0.540054	0.0946274	4
		Total	0.577771	0.129868	32
	V3V4	S1	0.508284	0.0860129	4
		S2	0.306869	0.0326035	4
		S3	0.510566	0.106685	4
		S4	0.558928	0.188892	4
		S5	0.475613	0.0911833	4
		S6	0.33984	0.131927	4
		S7	0.420334	0.145067	4
		S8	0.498013	0.138166	4
		Total	0.452306	0.137434	32
	V4V5	S1	1.48773	0.118359	4
		S2	1.06578	0.133098	4
		S3	1.38137	0.133168	4
		S4	1.61814	0.482389	4
		S5	1.39547	0.352665	4
		S6	1.14906	0.463455	4
		S7	1.41082	0.272714	4
		S8	1.38212	0.15252	4
		Total	1.36131	0.312741	32
	V6V8	S1	0.00156677	0.00182313	4
		S2	0.00168611	0.00337223	4
		S3	0.0011122	0.0022244	4
		S4	0.000693097	0.00138619	4
		S5	0.000741444	0.00148289	4
		S6	0.000944394	0.00188879	4
		S7	0.000826255	0.00165251	4
		S8	0.00245082	0.00326234	4
		Total	0.00125264	0.00206732	32
	Total	S1	0.636449	0.558976	16
		S2	0.473768	0.409688	16
		S3	0.63402	0.51787	16
		S4	0.697368	0.647849	16
		S5	0.623256	0.5529	16
		S6	0.498413	0.487582	16
		S7	0.616349	0.547075	16
		S8	0.60566	0.521826	16
		Total	0.59816	0.524013	128
Gemmatimonas	V1V3	S1	0.595558	0.17031	4
		S2	0.673571	0.193007	4
		S3	0.735398	0.137952	4
		S4	0.367271	0.17212	4
		S5	0.582108	0.252234	4
		S6	0.662853	0.152111	4
		S7	1.03467	0.10865	4
		S8	1.13649	0.259362	4
		Total	0.72349	0.289052	32
	V3V4	S1	0.703872	0.230186	4
		S2	0.559295	0.155488	4
		S3	0.913665	0.226899	4
		S4	0.274656	0.182794	4
		S5	0.64563	0.17017	4
		S6	0.60442	0.206991	4
		S7	1.00933	0.0825123	4
		S8	1.00221	0.179029	4
		Total	0.714136	0.289257	32
	V4V5	S1	0.373013	0.219424	4
		S2	0.337038	0.105676	4
		S3	0.40392	0.0266895	4
		S4	0.244189	0.140088	4
		S5	0.289709	0.0944002	4
		S6	0.379834	0.085334	4
		S7	0.455998	0.0836927	4
		S8	0.514666	0.19175	4
		Total	0.374796	0.142544	32
	V6V8	S1	0.502683	0.203587	4
		S2	0.391889	0.131992	4
		S3	0.490361	0.0902721	4
		S4	0.312593	0.0731617	4
		S5	0.376769	0.13	4
		S6	0.459726	0.131259	4
		S7	0.601858	0.0557115	4
		S8	0.668117	0.146425	4
		Total	0.475499	0.158963	32
	Total	S1	0.543782	0.223816	16
		S2	0.490448	0.192552	16
		S3	0.635836	0.243081	16
		S4	0.299677	0.140905	16
		S5	0.473554	0.215006	16
		S6	0.526708	0.177767	16
		S7	0.775466	0.271108	16
		S8	0.830372	0.312999	16
		Total	0.57198	0.273795	128
Haliangium	V1V3	S1	0.336779	0.141223	4
		S2	0.310675	0.0219031	4
		S3	0.710579	0.0966706	4
		S4	0.397556	0.168985	4
		S5	0.605654	0.323954	4
		S6	0.702917	0.299105	4
		S7	0.740261	0.237199	4
		S8	0.538904	0.0538911	4
		Total	0.542915	0.240455	32
	V3V4	S1	0.526347	0.105553	4
		S2	0.304186	0.0873326	4
		S3	0.807633	0.157259	4
		S4	0.49004	0.143038	4
		S5	0.671848	0.431861	4
		S6	0.865397	0.376341	4
		S7	0.811963	0.218638	4
		S8	0.527979	0.122493	4
		Total	0.625674	0.280495	32
	V4V5	S1	0.21735	0.0811569	4
		S2	0.164235	0.0452651	4
		S3	0.356431	0.0541724	4
		S4	0.266863	0.102503	4
		S5	0.299303	0.129898	4
		S6	0.357345	0.150487	4
		S7	0.3538	0.0785574	4
		S8	0.312117	0.103812	4
		Total	0.290931	0.110206	32
	V6V8	S1	0.634792	0.147364	4
		S2	0.418844	0.07189	4
		S3	0.872693	0.24032	4
		S4	0.56731	0.176836	4
		S5	0.854195	0.491993	4
		S6	0.992417	0.500256	4
		S7	0.907166	0.154935	4
		S8	0.649583	0.0632034	4
		Total	0.737125	0.31142	32
	Total	S1	0.428817	0.199779	16
		S2	0.299485	0.108541	16
		S3	0.686834	0.247623	16
		S4	0.430442	0.177554	16
		S5	0.60775	0.390819	16
		S6	0.729519	0.401596	16
		S7	0.703298	0.272062	16
		S8	0.507146	0.149913	16
		Total	0.549161	0.295202	128
KD496_genera	V1V3	S1	0.515851	0.136277	4
		S2	0.441201	0.0913442	4
		S3	0.686354	0.129037	4
		S4	0.565578	0.103298	4
		S5	0.478639	0.181346	4
		S6	0.746554	0.0814729	4
		S7	0.655728	0.268872	4
		S8	0.529463	0.107834	4
		Total	0.577421	0.16633	32
	V3V4	S1	0.632733	0.126683	4
		S2	0.52149	0.183176	4
		S3	1.26626	0.560213	4
		S4	0.674119	0.128197	4
		S5	0.603014	0.213287	4
		S6	0.985831	0.30962	4
		S7	0.73804	0.1934	4
		S8	0.660923	0.165219	4
		Total	0.760301	0.333534	32
	V4V5	S1	0.253805	0.0520501	4
		S2	0.158538	0.101861	4
		S3	0.290267	0.0669777	4
		S4	0.269706	0.029759	4
		S5	0.158915	0.0661926	4
		S6	0.313725	0.0541691	4
		S7	0.211932	0.0767523	4
		S8	0.225834	0.0564374	4
		Total	0.23534	0.0796744	32
	V6V8	S1	0.639043	0.178671	4
		S2	0.494219	0.271705	4
		S3	0.693253	0.134302	4
		S4	0.69965	0.0874469	4
		S5	0.449961	0.12581	4
		S6	0.779075	0.137823	4
		S7	0.578374	0.154129	4
		S8	0.5503	0.131904	4
		Total	0.610484	0.177268	32
	Total	S1	0.510358	0.199549	16
		S2	0.403862	0.217961	16
		S3	0.734033	0.446882	16
		S4	0.552263	0.195493	16
		S5	0.422632	0.219033	16
		S6	0.706296	0.297767	16
		S7	0.546018	0.266371	16
		S8	0.49163	0.199207	16
		Total	0.545887	0.283395	128
Deltaproteobacteria_unclassified	V1V3	S1	0.530198	0.13483	4
		S2	0.567204	0.297805	4
		S3	0.3056	0.068737	4
		S4	0.45753	0.114021	4
		S5	0.383319	0.155538	4
		S6	0.273787	0.0521534	4
		S7	0.351532	0.153602	4
		S8	0.259854	0.0323232	4
		Total	0.391128	0.171071	32
	V3V4	S1	0.325919	0.137053	4
		S2	0.531266	0.217542	4
		S3	0.22248	0.0690016	4
		S4	0.357864	0.125139	4
		S5	0.305166	0.107343	4
		S6	0.185753	0.0312266	4
		S7	0.329655	0.0743297	4
[truncated: 9,659 more rows]
