# Supplementary material for: Influence of 16S rRNA target region on the outcome of microbiome studies in soil and saliva samples
Source: Sci Rep. 2020 Aug 12;10:13637. doi: 10.1038/s41598-020-70141-8 (PMC7423937; doi:10.1038/s41598-020-70141-8)
Supplement: Supplementary file 5 — Supplementary Dataset 5. [file 41598_2020_70141_MOESM5_ESM.xlsx]

## Sheet: Diversity&taxonomic analysis
Diversity variables: mean and standard deviation
	Region	Enterotype	Mean	Standard deviation	N
Coverage	1	1	92.6491	1.00142	5
		2	92.539	1.19632	6
		Total	92.5891	1.05831	11
	2	1	95.6898	0.587448	5
		2	95.7112	0.732435	6
		Total	95.7015	0.63749	11
	3	1	97.6829	0.30384	5
		2	97.0875	0.59622	6
		Total	97.3582	0.557977	11
	4	1	95.2564	1.19341	5
		2	95.1569	0.835715	6
		Total	95.2021	0.959999	11
	Total	1	95.3196	1.99666	20
		2	95.1237	1.86976	24
		Total	95.2127	1.9082	44
Observed OTUs	1	1	676.851	81.1956	5
		2	671.53	95.4612	6
		Total	673.949	84.8601	11
	2	1	410.822	48.979	5
		2	405.855	53.9331	6
		Total	408.113	49.2006	11
	3	1	259.308	22.0711	5
		2	302.655	49.6171	6
		Total	282.952	44.0252	11
	4	1	422.92	82.9052	5
		2	427.955	65.5222	6
		Total	425.666	70.02	11
	Total	1	442.475	164.595	20
		2	451.999	152.246	24
		Total	447.67	156.178	44
Chao 1	1	1	2370.05	266.726	5
		2	2407.5	359.671	6
		Total	2390.48	305.812	11
	2	1	1562.63	254.456	5
		2	1460.32	257.023	6
		Total	1506.83	248.563	11
	3	1	701.449	119.294	5
		2	853.121	175.339	6
		Total	784.179	165.342	11
	4	1	1929.04	580.919	5
		2	1806.37	279	6
		Total	1862.13	421.914	11
	Total	1	1640.79	705.888	20
		2	1631.83	629.964	24
		Total	1635.9	657.617	44
InvSimpson	1	1	16.8256	1.54913	5
		2	11.5192	5.20726	6
		Total	13.9312	4.71138	11
	2	1	13.7442	1.06673	5
		2	9.65507	3.2196	6
		Total	11.5137	3.19347	11
	3	1	11.8137	2.33115	5
		2	8.57888	2.25806	6
		Total	10.0493	2.75263	11
	4	1	11.4864	1.47862	5
		2	8.49139	2.79355	6
		Total	9.85277	2.68755	11
	Total	1	13.4675	2.66258	20
		2	9.56112	3.53634	24
		Total	11.3367	3.7004	44
Shannon	1	1	3.92707	0.129887	5
		2	3.5225	0.354613	6
		Total	3.7064	0.338026	11
	2	1	3.45553	0.154139	5
		2	3.1354	0.192612	6
		Total	3.28091	0.236648	11
	3	1	3.1343	0.179721	5
		2	2.88206	0.211248	6
		Total	2.99672	0.229316	11
	4	1	3.2862	0.153459	5
		2	2.95946	0.198761	6
		Total	3.10798	0.241433	11
	Total	1	3.45078	0.336899	20
		2	3.12485	0.342762	24
		Total	3.273	0.374088	44
Pielou	1	1	0.603075	0.0174233	5
		2	0.541232	0.0454061	6
		Total	0.569342	0.0468546	11
	2	1	0.574691	0.0232855	5
		2	0.522911	0.0338848	6
		Total	0.546447	0.0390153	11
	3	1	0.564279	0.0317727	5
		2	0.505341	0.032268	6
		Total	0.532131	0.0432641	11
	4	1	0.544822	0.0243973	5
		2	0.489395	0.033399	6
		Total	0.514589	0.0404188	11
	Total	1	0.571716	0.0313355	20
		2	0.51472	0.0394686	24
	0	Total	0.540627	0.0457304	44
Taxonomic variables (genera): mean and standard deviation
	Region	Oral type	Mean	Standard deviation	N
Streptococcus	V1V3	1	16.9637	7.48209	5
		2	19.6532	10.6393	6
		Total	18.4307	8.99791	11
	V3V4	1	14.5313	6.09223	5
		2	18.3543	9.87511	6
		Total	16.6165	8.22137	11
	V4V5	1	14.8822	6.74523	5
		2	17.4274	8.8474	6
		Total	16.2705	7.68792	11
	V6V8	1	14.8021	6.43831	5
		2	16.7913	9.98256	6
		Total	15.8871	8.21496	11
	Total	1	15.2948	6.23696	20
		2	18.0565	9.25721	24
		Total	16.8012	8.05981	44
Haemophilus	V1V3	1	11.1853	7.76906	5
		2	18.6338	6.65027	6
		Total	15.2481	7.83501	11
	V3V4	1	7.30589	5.26377	5
		2	13.8068	5.16331	6
		Total	10.8518	5.99488	11
	V4V5	1	8.52399	5.24625	5
		2	13.9257	4.84892	6
		Total	11.4704	5.54284	11
	V6V8	1	13.2736	8.13198	5
		2	23.3839	8.27763	6
		Total	18.7883	9.41219	11
	Total	1	10.0722	6.62752	20
		2	17.4376	7.18822	24
		Total	14.0897	7.79801	44
Veillonella	V1V3	1	12.7776	3.12906	5
		2	8.75956	7.39504	6
		Total	10.586	5.97184	11
	V3V4	1	15.3115	3.00591	5
		2	12.7124	11.4509	6
		Total	13.8938	8.4272	11
	V4V5	1	11.843	2.27595	5
		2	9.68158	7.03407	6
		Total	10.6641	5.29955	11
	V6V8	1	14.0932	3.24902	5
		2	9.73132	8.37212	6
		Total	11.714	6.66765	11
	Total	1	13.5063	3.01534	20
		2	10.2212	8.28865	24
		Total	11.7145	6.59567	44
Prevotella_7	V1V3	1	14.1316	5.54923	5
		2	4.85709	5.20065	6
		Total	9.07277	7.02139	11
	V3V4	1	15.881	6.01247	5
		2	5.51537	5.4166	6
		Total	10.227	7.64418	11
	V4V5	1	16.7062	6.52232	5
		2	6.21829	5.31784	6
		Total	10.9855	7.82018	11
	V6V8	1	13.0373	5.05011	5
		2	4.16058	4.2554	6
		Total	8.19546	6.38322	11
	Total	1	14.939	5.53147	20
		2	5.18783	4.79072	24
		Total	9.6202	7.06535	44
Neisseria	V1V3	1	4.12221	3.68771	5
		2	11.517	9.49949	6
		Total	8.15575	8.09157	11
	V3V4	1	4.48066	3.88967	5
		2	12.1328	9.92974	6
		Total	8.65453	8.44519	11
	V4V5	1	4.58877	3.60693	5
		2	14.151	10.9857	6
		Total	9.80455	9.51229	11
	V6V8	1	3.46809	3.09526	5
		2	9.50581	7.44293	6
		Total	6.76139	6.43994	11
	Total	1	4.16493	3.3175	20
		2	11.8267	9.06614	24
		Total	8.34406	7.98251	44
Alloprevotella	V1V3	1	6.18986	1.56843	5
		2	6.44877	6.25003	6
		Total	6.33108	4.53141	11
	V3V4	1	6.66187	2.02862	5
		2	6.69779	5.92929	6
		Total	6.68146	4.3846	11
	V4V5	1	8.4903	2.42048	5
		2	7.82055	6.65881	6
		Total	8.12498	4.96344	11
	V6V8	1	7.24907	2.27555	5
		2	6.15931	5.36175	6
		Total	6.65466	4.09503	11
	Total	1	7.14777	2.11859	20
		2	6.78161	5.69532	24
		Total	6.94805	4.40081	44
Prevotella	V1V3	1	6.45833	4.86914	5
		2	2.25391	1.67021	6
		Total	4.16501	3.96222	11
	V3V4	1	7.24857	3.93656	5
		2	3.29031	2.2891	6
		Total	5.08952	3.61824	11
	V4V5	1	9.31017	5.30488	5
		2	4.51067	3.29869	6
		Total	6.69226	4.79371	11
	V6V8	1	6.75515	4.64966	5
		2	2.78997	2.04679	6
		Total	4.59232	3.87691	11
	Total	1	7.44305	4.47624	20
		2	3.21121	2.39777	24
		Total	5.13478	4.05857	44
Porphyromonas	V1V3	1	4.7641	2.91014	5
		2	5.95837	4.89746	6
		Total	5.41552	3.97103	11
	V3V4	1	4.41061	2.51968	5
		2	5.27658	3.90888	6
		Total	4.88296	3.22237	11
	V4V5	1	4.54594	2.59553	5
		2	5.64522	3.80355	6
		Total	5.14555	3.20278	11
	V6V8	1	4.39427	2.43655	5
		2	5.13853	3.80225	6
		Total	4.80023	3.12319	11
	Total	1	4.52873	2.41054	20
		2	5.50468	3.86406	24
		Total	5.06106	3.28565	44
Fusobacterium	V1V3	1	4.05606	1.13324	5
		2	2.62337	1.02719	6
		Total	3.27459	1.26533	11
	V3V4	1	5.05974	1.44952	5
		2	3.67646	1.81042	6
		Total	4.30523	1.73237	11
	V4V5	1	5.56045	1.37735	5
		2	4.00586	1.34548	6
		Total	4.71249	1.52417	11
	V6V8	1	3.31056	0.988341	5
		2	2.08775	0.75574	6
		Total	2.64357	1.0412	11
	Total	1	4.4967	1.45612	20
		2	3.09836	1.44462	24
		Total	3.73397	1.59662	44
Actinobacillus	V1V3	1	0.465806	0.494923	5
		2	2.43782	2.04519	6
		Total	1.54145	1.80277	11
	V3V4	1	0.691961	0.742253	5
		2	3.64768	2.46752	6
		Total	2.30417	2.37641	11
	V4V5	1	0.526043	0.537802	5
		2	2.01247	1.98023	6
		Total	1.33682	1.63674	11
	V6V8	1	0.661555	0.699409	5
		2	3.42605	2.65635	6
		Total	2.16946	2.40999	11
	Total	1	0.586341	0.583639	20
		2	2.88101	2.25792	24
		Total	1.83798	2.05263	44
Pasteurellaceae_unclassified	V1V3	1	1.2267	0.536963	5
		2	2.27521	0.635677	6
		Total	1.79861	0.785622	11
	V3V4	1	0.582219	0.454719	5
		2	1.44779	0.654672	6
		Total	1.05435	0.70805	11
	V4V5	1	1.39997	1.22791	5
		2	2.53715	1.42264	6
		Total	2.02025	1.40277	11
	V6V8	1	0.709388	0.440026	5
		2	1.67557	0.772387	6
		Total	1.2364	0.793936	11
	Total	1	0.979569	0.765349	20
		2	1.98393	0.975938	24
		Total	1.5274	1.01203	44
Granulicatella	V1V3	1	0.968094	0.805495	5
		2	2.81705	2.64031	6
		Total	1.97662	2.16275	11
	V3V4	1	0.778576	0.667823	5
		2	2.12035	2.08328	6
		Total	1.51045	1.68506	11
	V4V5	1	0.770183	0.659342	5
		2	1.67698	1.56054	6
		Total	1.2648	1.27114	11
	V6V8	1	0.751926	0.680881	5
		2	1.77301	1.58257	6
		Total	1.30888	1.31227	11
	Total	1	0.817195	0.653985	20
		2	2.09685	1.93433	24
		Total	1.51519	1.61424	44
Capnocytophaga	V1V3	1	0.407444	0.229967	5
		2	1.6744	3.30418	6
		Total	1.09851	2.43264	11
	V3V4	1	0.40236	0.211866	5
		2	1.2085	2.02288	6
		Total	0.842071	1.49707	11
	V4V5	1	0.539669	0.312591	5
		2	1.93806	3.5422	6
		Total	1.30243	2.61648	11
	V6V8	1	0.37879	0.228509	5
		2	1.5515	2.94612	6
		Total	1.01845	2.17618	11
	Total	1	0.432066	0.237346	20
		2	1.59311	2.81945	24
		Total	1.06536	2.14915	44
Rothia	V1V3	1	1.34926	1.34471	5
		2	0.474741	0.668216	6
		Total	0.872251	1.07477	11
	V3V4	1	2.07409	2.02076	5
		2	1.01187	1.2962	6
		Total	1.4947	1.66769	11
	V4V5	1	0.822677	0.817251	5
		2	0.32928	0.411816	6
		Total	0.553552	0.646799	11
	V6V8	1	1.46207	1.54655	5
		2	0.567566	0.703143	6
		Total	0.974157	1.19254	11
	Total	1	1.42702	1.44662	20
		2	0.595865	0.82121	24
		Total	0.973665	1.20858	44
Gemella	V1V3	1	0.962068	0.733695	5
		2	0.888448	0.601457	6
		Total	0.921912	0.630616	11
	V3V4	1	1.08078	0.78193	5
		2	1.08481	0.726509	6
		Total	1.08298	0.713076	11
	V4V5	1	0.956104	0.717269	5
		2	0.819498	0.550108	6
		Total	0.881592	0.601822	11
	V6V8	1	0.778455	0.582962	5
		2	0.685492	0.437104	6
		Total	0.727748	0.483554	11
	Total	1	0.944351	0.65891	20
		2	0.869562	0.567783	24
		Total	0.903557	0.604725	44
Actinomyces	V1V3	1	1.08472	0.676741	5
		2	0.166714	0.126296	6
		Total	0.583988	0.648847	11
	V3V4	1	1.31457	0.814021	5
		2	0.238872	0.178037	6
		Total	0.727825	0.772321	11
	V4V5	1	0.78396	0.529184	5
		2	0.112127	0.0867655	6
		Total	0.417506	0.48875	11
	V6V8	1	1.2141	0.82489	5
		2	0.213875	0.135269	6
		Total	0.668522	0.74443	11
	Total	1	1.09934	0.692828	20
		2	0.182897	0.135702	24
		Total	0.59946	0.659561	44
Bergeyella	V1V3	1	0.338868	0.415519	5
		2	0.589077	0.538274	6
		Total	0.475346	0.48063	11
	V3V4	1	0.350039	0.410556	5
		2	0.672504	0.672605	6
		Total	0.525929	0.567433	11
	V4V5	1	0.469609	0.635649	5
		2	0.755134	0.645095	6
		Total	0.62535	0.626041	11
	V6V8	1	0.454699	0.689621	5
		2	0.687418	0.729486	6
		Total	0.581637	0.68635	11
	Total	1	0.403304	0.510598	20
		2	0.676033	0.609202	24
		Total	0.552065	0.576696	44
Leptotrichia	V1V3	1	0.876671	0.611341	5
		2	0.394789	0.0917878	6
		Total	0.613826	0.465873	11
	V3V4	1	0.766882	0.484191	5
		2	0.385747	0.103205	6
		Total	0.55899	0.37245	11
	V4V5	1	0.59594	0.43221	5
		2	0.23848	0.0549991	6
		Total	0.400962	0.333291	11
	V6V8	1	0.697964	0.460122	5
		2	0.323532	0.13124	6
		Total	0.493729	0.362675	11
	Total	1	0.734364	0.47216	20
		2	0.335637	0.112327	24
		Total	0.516877	0.381561	44
Neisseriaceae_unclassified	V1V3	1	0.0911221	0.0303155	5
		2	0.19088	0.111032	6
		Total	0.145535	0.0961547	11
	V3V4	1	0.229185	0.166216	5
		2	0.46055	0.221877	6
		Total	0.355384	0.224198	11
	V4V5	1	0.307272	0.159897	5
		2	0.897819	0.56498	6
		Total	0.629389	0.514724	11
	V6V8	1	0.33745	0.249599	5
		2	1.18162	1.04167	6
		Total	0.797907	0.87282	11
	Total	1	0.241257	0.184554	20
		2	0.682717	0.686764	24
		Total	0.482054	0.562821	44
Megasphaera	V1V3	1	0.739105	0.474959	5
		2	0.115753	0.124885	6
		Total	0.399095	0.45167	11
	V3V4	1	0.93916	0.543064	5
		2	0.193467	0.227916	6
		Total	0.532418	0.543684	11
	V4V5	1	0.860434	0.524082	5
		2	0.142429	0.184464	6
		Total	0.468795	0.517182	11
	V6V8	1	0.920486	0.534159	5
		2	0.162038	0.193224	6
		Total	0.506787	0.538222	11
	Total	1	0.864796	0.483638	20
		2	0.153422	0.17617	24
		Total	0.476774	0.498337	44
Prevotella_6	V1V3	1	0.466482	0.35373	5
		2	0.135879	0.169035	6
		Total	0.286153	0.306831	11
	V3V4	1	0.738612	0.591969	5
		2	0.234864	0.317096	6
		Total	0.46384	0.509562	11
	V4V5	1	0.761092	0.502442	5
		2	0.275294	0.357105	6
		Total	0.496111	0.478649	11
	V6V8	1	0.3886	0.160941	5
		2	0.162173	0.210783	6
		Total	0.265094	0.215773	11
	Total	1	0.588696	0.432341	20
		2	0.202052	0.262085	24
		Total	0.3778	0.396559	44
Prevotellaceae_unclassified	V1V3	1	0.308233	0.131178	5
		2	0.111444	0.0572624	6
		Total	0.200894	0.138145	11
	V3V4	1	0.36203	0.0971344	5
		2	0.213883	0.111136	6
		Total	0.281222	0.126235	11
	V4V5	1	0.257136	0.12321	5
		2	0.243207	0.152089	6
		Total	0.249538	0.133007	11
	V6V8	1	1.08858	0.251576	5
		2	0.393963	0.16722	6
		Total	0.709699	0.413385	11
	Total	1	0.503996	0.378796	20
		2	0.240624	0.158684	24
		Total	0.360338	0.307356	44
Atopobium	V1V3	1	0.742352	0.877954	5
		2	0.0864437	0.0855926	6
		Total	0.384584	0.655222	11
	V3V4	1	0.749603	0.777668	5
		2	0.0911916	0.100898	6
		Total	0.39047	0.60434	11
	V4V5	1	0.481186	0.470241	5
		2	0.0465874	0.0320638	6
		Total	0.244132	0.374802	11
	V6V8	1	0.780026	0.854454	5
		2	0.113319	0.139446	6
		Total	0.416368	0.650374	11
	Total	1	0.688292	0.710711	20
		2	0.0843853	0.0941315	24
		Total	0.358888	0.566086	44
Aggregatibacter	V1V3	1	0.158706	0.103232	5
		2	0.459533	0.323871	6
		Total	0.322793	0.285289	11
	V3V4	1	0.103679	0.0629348	5
		2	0.406792	0.29424	6
		Total	0.269013	0.264443	11
	V4V5	1	0.127712	0.112488	5
		2	0.456906	0.369332	6
		Total	0.307272	0.320655	11
	V6V8	1	0.197754	0.143798	5
		2	0.815797	0.600567	6
		Total	0.534868	0.541098	11
	Total	1	0.146963	0.106772	20
		2	0.534757	0.42145	24
		Total	0.358487	0.371747	44
Campylobacter	V1V3	1	0.793596	0.272053	5
		2	0.188937	0.0878433	6
		Total	0.463782	0.364933	11
	V3V4	1	0.796427	0.258729	5
		2	0.225894	0.0836374	6
		Total	0.485227	0.345035	11
	V4V5	1	0.350807	0.0910604	5
		2	0.0557796	0.0403409	6
		Total	0.189883	0.16694	11
	V6V8	1	0.306087	0.0632493	5
		2	0.0875848	0.0402037	6
		Total	0.186904	0.124214	11
	Total	1	0.561729	0.299686	20
		2	0.139549	0.0949714	24
		Total	0.331449	0.299545	44
Oribacterium	V1V3	1	0.404028	0.273555	5
		2	0.148362	0.133623	6
		Total	0.264574	0.238091	11
	V3V4	1	0.477052	0.278121	5
		2	0.200007	0.136752	6
		Total	0.325937	0.247435	11
	V4V5	1	0.492821	0.373645	5
		2	0.199989	0.166712	6
		Total	0.333094	0.305168	11
	V6V8	1	0.363217	0.220162	5
		2	0.172183	0.14834	6
		Total	0.259016	0.200858	11
	Total	1	0.434279	0.273108	20
		2	0.180135	0.138774	24
		Total	0.295655	0.244223	44
Treponema_2	V1V3	1	0.373925	0.513851	5
		2	0.151883	0.169702	6
		Total	0.252811	0.365326	11
	V3V4	1	0.375524	0.506081	5
		2	0.176446	0.219238	6
		Total	0.266936	0.370525	11
	V4V5	1	0.395012	0.540595	5
		2	0.191103	0.252428	6
		Total	0.283789	0.400121	11
	V6V8	1	0.452442	0.637376	5
		2	0.158633	0.192114	6
		Total	0.292183	0.452212	11
	Total	1	0.399226	0.507568	20
		2	0.169516	0.197057	24
		Total	0.27393	0.384696	44
Prevotella_2	V1V3	1	0.297915	0.136968	5
		2	0.158284	0.11701	6
		Total	0.221753	0.140239	11
	V3V4	1	0.221804	0.135156	5
		2	0.177498	0.123613	6
		Total	0.197637	0.124428	11
	V4V5	1	0.438931	0.253233	5
		2	0.292737	0.196704	6
		Total	0.359189	0.225446	11
	V6V8	1	0.365222	0.227882	5
		2	0.229159	0.13876	6
		Total	0.291006	0.188277	11
	Total	1	0.330968	0.197555	20
		2	0.214419	0.14741	24
		Total	0.267396	0.179761	44
Solobacterium	V1V3	1	0.452139	0.42801	5
		2	0.149457	0.187877	6
		Total	0.287039	0.340459	11
	V3V4	1	0.512354	0.466512	5
		2	0.160362	0.181953	6
		Total	0.320359	0.370672	11
	V4V5	1	0.028151	0.0204472	5
		2	0.003597	0.00635151	6
		Total	0.0147579	0.0187572	11
	V6V8	1	0.516825	0.482739	5
		2	0.171852	0.210221	6
		Total	0.328658	0.384405	11
	Total	1	0.377367	0.420726	20
		2	0.121317	0.171383	24
		Total	0.237703	0.332502	44
Saccharimonadaceae_ge	V1V3	1	0.495114	0.562456	5
		2	0.0968969	0.0938416	6
		Total	0.277905	0.417366	11
	V3V4	1	0.488674	0.46945	5
		2	0.125401	0.115686	6
		Total	0.290525	0.361713	11
	V4V5	1	0.0337896	0.0192381	5
		2	0.0048212	0.00891961	6
		Total	0.0179886	0.0204129	11
	V6V8	1	0.556233	0.498443	5
		2	0.111509	0.101685	6
		Total	0.313656	0.398106	11
	Total	1	0.393453	0.459892	20
		2	0.0846569	0.0970148	24
		Total	0.225019	0.350256	44
Bacteroidales_unclassified	V1V3	1	0.161921	0.0970771	5
		2	0.122313	0.104074	6
		Total	0.140317	0.0980465	11
	V3V4	1	0.172474	0.10375	5
		2	0.102975	0.0705632	6
		Total	0.134565	0.0900695	11
	V4V5	1	0.0489763	0.0206133	5
		2	0.147998	0.136995	6
		Total	0.102988	0.11058	11
	V6V8	1	0.498608	0.152147	5
		2	0.394687	0.22978	6
		Total	0.441924	0.19648	11
	Total	1	0.220495	0.197025	20
		2	0.191993	0.183171	24
		Total	0.204949	0.187896	44
Gammaproteobacteria_unclassified	V1V3	1	0.0816682	0.0486375	5
		2	0.230001	0.121468	6
		Total	0.162577	0.119684	11
	V3V4	1	0.0284421	0.0193739	5
		2	0.110812	0.0521783	6
		Total	0.0733712	0.0579813	11
	V4V5	1	0.0107408	0.00639491	5
		2	0.117372	0.103401	6
		Total	0.0689031	0.0919957	11
	V6V8	1	0.345555	0.211122	5
		2	0.593532	0.191704	6
		Total	0.480815	0.230163	11
	Total	1	0.116602	0.170527	20
		2	0.262929	0.233392	24
		Total	0.196417	0.217755	44
Lachnoanaerobaculum	V1V3	1	0.221382	0.160723	5
		2	0.11813	0.0899828	6
		Total	0.165063	0.131486	11
	V3V4	1	0.215358	0.130457	5
		2	0.142483	0.103125	6
		Total	0.175608	0.116505	11
	V4V5	1	0.242608	0.201611	5
		2	0.138371	0.115741	6
		Total	0.185752	0.160997	11
	V6V8	1	0.197065	0.136194	5
		2	0.110318	0.0858429	6
		Total	0.149749	0.114701	11
	Total	1	0.219103	0.147519	20
		2	0.127326	0.0936777	24
		Total	0.169043	0.128244	44
Lautropia	V1V3	1	0.0433915	0.0322838	5
		2	0.248116	0.257914	6
		Total	0.155059	0.212385	11
	V3V4	1	0.0473686	0.0428651	5
		2	0.268412	0.224269	6
		Total	0.167938	0.198012	11
	V4V5	1	0.0673585	0.0609896	5
		2	0.264675	0.227389	6
		Total	0.174986	0.194831	11
	V6V8	1	0.0385834	0.0324808	5
		2	0.198155	0.17598	6
		Total	0.125622	0.151166	11
	Total	1	0.0491755	0.041685	20
		2	0.24484	0.210206	24
		Total	0.155901	0.184703	44
Parvimonas	V1V3	1	0.17775	0.124203	5
		2	0.100115	0.103777	6
		Total	0.135404	0.114888	11
	V3V4	1	0.219798	0.138649	5
		2	0.114346	0.113903	6
		Total	0.162279	0.131184	11
	V4V5	1	0.248254	0.168697	5
		2	0.115835	0.117416	6
		Total	0.176025	0.151852	11
	V6V8	1	0.18946	0.110379	5
		2	0.0868194	0.0694992	6
		Total	0.133474	0.100805	11
	Total	1	0.208815	0.129014	20
		2	0.104279	0.0967164	24
		Total	0.151795	0.123005	44
Streptococcaceae_unclassified	V1V3	1	0.0986381	0.0322573	5
		2	0.0943944	0.0538275	6
		Total	0.0963234	0.0432415	11
	V3V4	1	0.115406	0.0393387	5
		2	0.151344	0.104946	6
		Total	0.135009	0.0804869	11
	V4V5	1	0.0576309	0.0209742	5
		2	0.0881712	0.0681417	6
		Total	0.0742892	0.0524594	11
	V6V8	1	0.293468	0.169213	5
		2	0.265062	0.146764	6
		Total	0.277974	0.14981	11
	Total	1	0.141286	0.123518	20
		2	0.149743	0.118212	24
		Total	0.145899	0.119306	44
Lactobacillales_unclassified	V1V3	1	0.0617341	0.0384275	5
		2	0.105098	0.0871343	6
		Total	0.085387	0.0699979	11
	V3V4	1	0.0585031	0.050066	5
		2	0.144737	0.16734	6
		Total	0.10554	0.130507	11
	V4V5	1	0.0849504	0.0412864	5
		2	0.189317	0.130208	6
		Total	0.141878	0.110134	11
	V6V8	1	0.164347	0.08427	5
		2	0.316551	0.281036	6
		Total	0.247367	0.220565	11
	Total	1	0.0923836	0.0679641	20
		2	0.188926	0.187577	24
		Total	0.145043	0.152399	44
Firmicutes_unclassified	V1V3	1	0.202609	0.095395	5
		2	0.155748	0.120531	6
		Total	0.177049	0.107251	11
	V3V4	1	0.102885	0.039548	5
		2	0.0992813	0.0712667	6
		Total	0.100919	0.0562906	11
	V4V5	1	0.0925351	0.0548793	5
		2	0.0924382	0.0501001	6
		Total	0.0924823	0.0495954	11
	V6V8	1	0.171317	0.117127	5
		2	0.180879	0.104481	6
		Total	0.176533	0.104741	11
	Total	1	0.142337	0.0894797	20
		2	0.132087	0.0929463	24
		Total	0.136746	0.0904728	44
Dialister	V1V3	1	0.170997	0.201735	5
		2	0.0515284	0.0277106	6
		Total	0.105832	0.143371	11
	V3V4	1	0.214747	0.230542	5
		2	0.06673	0.0252432	6
		Total	0.134011	0.165993	11
	V4V5	1	0.220926	0.212275	5
		2	0.0839648	0.0410967	6
		Total	0.14622	0.15487	11
	V6V8	1	0.231876	0.238263	5
		2	0.100722	0.0489957	6
		Total	0.160338	0.169113	11
	Total	1	0.209637	0.204349	20
		2	0.0757364	0.0393579	24
		Total	0.1366	0.154365	44
Tannerella	V1V3	1	0.173129	0.152298	5
		2	0.0570492	0.0448501	6
		Total	0.109813	0.118146	11
	V3V4	1	0.201506	0.203746	5
		2	0.050214	0.0446162	6
		Total	0.118983	0.154411	11
	V4V5	1	0.285651	0.229664	5
		2	0.0856924	0.0786983	6
		Total	0.176582	0.187348	11
	V6V8	1	0.226778	0.219844	5
		2	0.0508005	0.0525737	6
		Total	0.13079	0.170764	11
	Total	1	0.221766	0.191607	20
		2	0.060939	0.0551172	24
		Total	0.134042	0.156234	44
Veillonellaceae_unclassified	V1V3	1	0.109877	0.0612523	5
		2	0.0778399	0.0547211	6
		Total	0.0924024	0.0572526	11
	V3V4	1	0.20517	0.0662479	5
		2	0.134446	0.0752061	6
		Total	0.166593	0.0771209	11
	V4V5	1	0.24051	0.0976855	5
		2	0.148312	0.0966028	6
		Total	0.19022	0.103929	11
	V6V8	1	0.105414	0.0502999	5
		2	0.056152	0.0416772	6
		Total	0.0785438	0.0504218	11
	Total	1	0.165243	0.0889629	20
		2	0.104188	0.0762668	24
		Total	0.13194	0.0869137	44
Selenomonas_3	V1V3	1	0.20549	0.0937846	5
		2	0.0483869	0.02754	6
		Total	0.119797	0.103096	11
	V3V4	1	0.259278	0.119391	5
		2	0.0559716	0.0459528	6
		Total	0.148383	0.134277	11
	V4V5	1	0.160457	0.0753261	5
		2	0.0277092	0.0289314	6
		Total	0.0880491	0.0865685	11
	V6V8	1	0.273857	0.127264	5
		2	0.0757908	0.0571181	6
		Total	0.165821	0.137145	11
	Total	1	0.22477	0.10766	20
		2	0.0519646	0.042711	24
		Total	0.130513	0.116932	44
Catonella	V1V3	1	0.183388	0.243731	5
		2	0.108431	0.0623516	6
		Total	0.142503	0.16504	11
	V3V4	1	0.212472	0.231019	5
		2	0.109368	0.0752239	6
		Total	0.156233	0.164549	11
	V4V5	1	0.153817	0.170913	5
		2	0.0883458	0.0406436	6
		Total	0.118106	0.11696	11
	V6V8	1	0.134004	0.14745	5
		2	0.072678	0.0423618	6
		Total	0.100553	0.103051	11
	Total	1	0.17092	0.188148	20
		2	0.0947058	0.0553794	24
		Total	0.129349	0.136952	44
Ruminococcaceae_UCG014	V1V3	1	0.186679	0.177119	5
		2	0.0469536	0.0522545	6
		Total	0.110465	0.138702	11
	V3V4	1	0.178616	0.177882	5
		2	0.0665808	0.0925688	6
		Total	0.117506	0.142704	11
	V4V5	1	0.22245	0.243956	5
		2	0.0605874	0.0787228	6
		Total	0.134161	0.184526	11
	V6V8	1	0.169901	0.145954	5
		2	0.0415274	0.0451718	6
		Total	0.0998791	0.118472	11
	Total	1	0.189411	0.175214	20
		2	0.0539123	0.0659801	24
		Total	0.115503	0.143358	44
F0058	V1V3	1	0.153116	0.25163	5
		2	0.0252366	0.0166471	6
		Total	0.0833636	0.17299	11
	V3V4	1	0.246685	0.44367	5
		2	0.0485534	0.0421414	6
		Total	0.138613	0.300552	11
	V4V5	1	0.247629	0.42786	5
		2	0.0388673	0.0369906	6
		Total	0.133759	0.292909	11
	V6V8	1	0.184493	0.321891	5
		2	0.0344312	0.0217518	6
		Total	0.102641	0.218686	11
	Total	1	0.207981	0.341861	20
		2	0.0367721	0.0303335	24
		Total	0.114594	0.244067	44
Betaproteobacteriales_unclassified	V1V3	1	0.236124	0.240899	5
		2	0.494876	0.422162	6
		Total	0.377262	0.361363	11
	V3V4	1	0.00579411	0.00555436	5
		2	0.0284185	0.0230145	6
		Total	0.0181347	0.020415	11
	V4V5	1	0.00487825	0.00479515	5
		2	0.0293723	0.032665	6
		Total	0.0182386	0.0265767	11
	V6V8	1	0.0184098	0.0122251	5
		2	0.0606125	0.0349942	6
		Total	0.0414295	0.0340268	11
	Total	1	0.0663016	0.149698	20
		2	0.15332	0.283037	24
		Total	0.113766	0.233821	44
Peptostreptococcus	V1V3	1	0.157854	0.166173	5
		2	0.0515606	0.0307469	6
		Total	0.0998756	0.120828	11
	V3V4	1	0.191185	0.197427	5
		2	0.0700979	0.0718054	6
		Total	0.125137	0.148888	11
	V4V5	1	0.196043	0.167851	5
		2	0.0651671	0.0688586	6
		Total	0.124656	0.135321	11
	V6V8	1	0.159722	0.130076	5
		2	0.0452672	0.0418175	6
		Total	0.097292	0.1059	11
	Total	1	0.176201	0.154387	20
		2	0.0580232	0.0533104	24
		Total	0.11174	0.124881	44
Bacteroidia_unclassified	V1V3	1	0.174241	0.0720778	5
		2	0.182652	0.0776985	6
		Total	0.178829	0.0715256	11
	V3V4	1	0.0807402	0.0440624	5
		2	0.0755802	0.0191456	6
		Total	0.0779256	0.0310988	11
	V4V5	1	0.0297379	0.0104365	5
		2	0.050163	0.032029	6
		Total	0.0408788	0.0258897	11
	V6V8	1	0.0900745	0.0685497	5
		2	0.150298	0.16313	6
		Total	0.122923	0.127179	11
	Total	1	0.0936984	0.0731165	20
		2	0.114673	0.102084	24
		Total	0.105139	0.08971	44
Family_XIII_ge	V1V3	1	0.159213	0.0960201	5
		2	0.0350403	0.0319913	6
		Total	0.0914823	0.0916776	11
	V3V4	1	0.194056	0.0875639	5
		2	0.0581945	0.0386282	6
		Total	0.11995	0.0940593	11
	V4V5	1	0.179561	0.0840545	5
		2	0.0433113	0.0519028	6
		Total	0.105243	0.0961038	11
	V6V8	1	0.126754	0.0847045	5
		2	0.0319621	0.0384013	6
		Total	0.0750495	0.0778324	11
	Total	1	0.164896	0.084999	20
		2	0.0421271	0.0395075	24
		Total	0.0979312	0.0886062	44
Abiotrophia	V1V3	1	0.00101849	0.0022774	5
		2	0.283697	0.551258	6
		Total	0.155207	0.416819	11
	V3V4	1	0.00468588	0.0104779	5
		2	0.180526	0.29891	6
		Total	0.100599	0.230543	11
	V4V5	1	0.00177609	0.00397147	5
		2	0.08481	0.142164	6
		Total	0.0470673	0.109508	11
	V6V8	1	0.00121249	0.00271121	5
		2	0.0310475	0.0401925	6
		Total	0.0174861	0.0324565	11
	Total	1	0.00217324	0.00560087	20
		2	0.14502	0.316086	24
		Total	0.0800898	0.242139	44
Candidatus_Saccharimonas	V1V3	1	0.169194	0.175386	5
		2	0.0331	0.027598	6
		Total	0.0949608	0.133177	11
	V3V4	1	0.168142	0.146996	5
		2	0.0361596	0.0295328	6
		Total	0.0961516	0.117601	11
	V4V5	1	0.0102388	0.00766712	5
		2	0.000541988	0.00132759	6
		Total	0.00494963	0.00707384	11
	V6V8	1	0.17689	0.167983	5
		2	0.0323057	0.0215281	6
		Total	0.0980259	0.131226	11
	Total	1	0.131116	0.148717	20
		2	0.0255268	0.0259924	24
		Total	0.073522	0.113853	44
Bacilli_unclassified	V1V3	1	0.135087	0.0616588	5
		2	0.151319	0.0852243	6
		Total	0.143941	0.0722785	11
	V3V4	1	0.0352368	0.0314933	5
		2	0.0555936	0.0593542	6
		Total	0.0463405	0.0476572	11
	V4V5	1	0.0176286	0.00826162	5
		2	0.0289293	0.0331947	6
		Total	0.0237926	0.0247603	11
	V6V8	1	0.0642637	0.0258279	5
		2	0.0771427	0.0484611	6
		Total	0.0712886	0.0385527	11
	Total	1	0.0630539	0.0572405	20
		2	0.0782462	0.0725017	24
		Total	0.0713406	0.0657108	44
Absconditabacteriales_SR1_ge	V1V3	1	0.140265	0.270205	5
		2	0.0890871	0.107709	6
		Total	0.11235	0.188995	11
	V3V4	1	0.161129	0.287536	5
		2	0.127018	0.135373	6
		Total	0.142523	0.206279	11
	V4V5	1	0.0247447	0.0329309	5
		2	0.0138913	0.0111854	6
		Total	0.0188247	0.0229883	11
	V6V8	1	0	0	5
		2	0	0	6
		Total	0	0	11
	Total	1	0.0815348	0.195391	20
		2	0.0574991	0.0970191	24
		Total	0.0684245	0.148494	44
Kingella	V1V3	1	0.0404406	0.0305203	5
		2	0.0986605	0.0765424	6
		Total	0.0721969	0.0650106	11
	V3V4	1	0.0443388	0.0266172	5
		2	0.100817	0.0762623	6
		Total	0.0751453	0.0637284	11
	V4V5	1	0.036891	0.0477403	5
		2	0.0743029	0.090013	6
		Total	0.0572975	0.0731064	11
	V6V8	1	0.0453002	0.0279252	5
		2	0.0809362	0.118789	6
		Total	0.064738	0.0878277	11
	Total	1	0.0417426	0.0316384	20
		2	0.0886793	0.0866078	24
		Total	0.0673444	0.0708048	44
Stomatobaculum	V1V3	1	0.0604482	0.033097	5
		2	0.041517	0.0366496	6
		Total	0.0501221	0.0347492	11
	V3V4	1	0.082266	0.0721848	5
		2	0.0519003	0.0380903	6
		Total	0.0657029	0.0553278	11
	V4V5	1	0.0974274	0.0440274	5
		2	0.0546402	0.0399268	6
		Total	0.0740889	0.0455163	11
	V6V8	1	0.100136	0.0658118	5
		2	0.0471581	0.0241273	6
		Total	0.0712388	0.0528108	11
	Total	1	0.0850693	0.0539354	20
		2	0.0488039	0.0332634	24
		Total	0.0652882	0.0470199	44
Saccharimonadales_unclassified	V1V3	1	0.0761062	0.0915493	5
		2	0.063318	0.108948	6
		Total	0.0691308	0.0966021	11
	V3V4	1	0.0764003	0.103237	5
		2	0.0772108	0.127588	6
		Total	0.0768424	0.111367	11
	V4V5	1	0.0159909	0.0225105	5
		2	0.00419697	0.00650725	6
		Total	0.00955783	0.0161801	11
	V6V8	1	0.108853	0.142525	5
		2	0.0784442	0.136264	6
		Total	0.0922665	0.132896	11
	Total	1	0.0693377	0.097859	20
		2	0.0557925	0.105488	24
		Total	0.0619494	0.101143	44
Fusobacteriaceae_unclassified	V1V3	1	0.107392	0.0536617	5
		2	0.0454561	0.026859	6
		Total	0.0736088	0.0505839	11
	V3V4	1	0.0512422	0.0315017	5
		2	0.0399118	0.0193165	6
		Total	0.045062	0.02487	11
	V4V5	1	0.0354519	0.00500583	5
		2	0.089519	0.0414672	6
		Total	0.0649431	0.0408294	11
	V6V8	1	0.0480611	0.0143077	5
		2	0.0288663	0.0168091	6
		Total	0.0375912	0.01799	11
	Total	1	0.0605368	0.0408722	20
		2	0.0509383	0.0350445	24
		Total	0.0553013	0.0376619	44
Streptobacillus	V1V3	1	0.0612592	0.123159	5
		2	0.0289257	0.0534896	6
		Total	0.0436228	0.0882208	11
	V3V4	1	0.0743185	0.146503	5
		2	0.0338678	0.0637707	6
		Total	0.0522545	0.10519	11
	V4V5	1	0.0863776	0.164832	5
		2	0.0443324	0.0778752	6
		Total	0.0634439	0.119926	11
	V6V8	1	0.0734251	0.134785	5
		2	0.0290754	0.0587222	6
		Total	0.0492343	0.0976081	11
	Total	1	0.0738451	0.131679	20
		2	0.0340503	0.0601245	24
		Total	0.0521389	0.0999848	44
