# Supplementary material for: Influence of 16S rRNA target region on the outcome of microbiome studies in soil and saliva samples
Source: Sci Rep. 2020 Aug 12;10:13637. doi: 10.1038/s41598-020-70141-8 (PMC7423937; doi:10.1038/s41598-020-70141-8)
Supplement: Supplementary file 6 — Supplementary Information 1. [file 41598_2020_70141_MOESM6_ESM.txt]

Univariant PERMANOVA test for microbial alpha diversity (soil samples)
[1] 1
[1] "Coverage"
[1] "PERMANOVA"
[1] 1
[1] "Coverage"
[1] "PERMANOVA"

Call:
adonis(formula = Square root[, i] ~ Factor_Region * Factor_Soil, permutations = 9999,      method = "euclidean", na.rm = T) 

Permutation: free
Number of permutations: 9999

Terms added sequentially (first to last)

                           Df  SumsOfSqs    MeanSqs F.Model      R2 Pr(>F)    
Factor_Region               3 0.00024241 8.0804e-05  76.590 0.62591 0.0001 ***
Factor_Soil                 7 0.00003091 4.4160e-06   4.186 0.07982 0.0006 ***
Factor_Region:Factor_Soil  21 0.00001269 6.0400e-07   0.573 0.03276 0.9234    
Residuals                  96 0.00010128 1.0550e-06         0.26151           
Total                     127 0.00038729                    1.00000           
---
Signif. codes:  0 ‘***’ 0.001 ‘**’ 0.01 ‘*’ 0.05 ‘.’ 0.1 ‘ ’ 1
[1] 2
[1] "Observed OTUs"
[1] "PERMANOVA"

Call:
adonis(formula = Square root[, i] ~ Factor_Region * Factor_Soil, permutations = 9999,      method = "euclidean", na.rm = T) 

Permutation: free
Number of permutations: 9999

Terms added sequentially (first to last)

                           Df SumsOfSqs   MeanSqs F.Model      R2 Pr(>F)    
Factor_Region               3  0.084705 0.0282348  52.453 0.53424 0.0001 ***
Factor_Soil                 7  0.009313 0.0013304   2.472 0.05874 0.0193 *  
Factor_Region:Factor_Soil  21  0.012857 0.0006122   1.137 0.08109 0.3282    
Residuals                  96  0.051676 0.0005383         0.32593           
Total                     127  0.158550                   1.00000           
---
Signif. codes:  0 ‘***’ 0.001 ‘**’ 0.01 ‘*’ 0.05 ‘.’ 0.1 ‘ ’ 1
[1] 3
[1] "Chao 1"
[1] "PERMANOVA"

Call:
adonis(formula = Square root[, i] ~ Factor_Region * Factor_Soil, permutations = 9999,      method = "euclidean", na.rm = T) 

Permutation: free
Number of permutations: 9999

Terms added sequentially (first to last)

                           Df SumsOfSqs   MeanSqs F.Model      R2 Pr(>F)    
Factor_Region               3  0.031415 0.0104715  45.160 0.51855 0.0001 ***
Factor_Soil                 7  0.002260 0.0003228   1.392 0.03730 0.2158    
Factor_Region:Factor_Soil  21  0.004648 0.0002213   0.954 0.07672 0.5278    
Residuals                  96  0.022260 0.0002319         0.36744           
Total                     127  0.060582                   1.00000           
---
Signif. codes:  0 ‘***’ 0.001 ‘**’ 0.01 ‘*’ 0.05 ‘.’ 0.1 ‘ ’ 1
[1] 4
[1] "InvSimpson"
[1] "PERMANOVA"

Call:
adonis(formula = Square root[, i] ~ Factor_Region * Factor_Soil, permutations = 9999,      method = "euclidean", na.rm = T) 

Permutation: free
Number of permutations: 9999

Terms added sequentially (first to last)

                           Df SumsOfSqs   MeanSqs F.Model      R2 Pr(>F)    
Factor_Region               3  0.029162 0.0097207 23.8707 0.31751 0.0001 ***
Factor_Soil                 7  0.013808 0.0019725  4.8439 0.15034 0.0005 ***
Factor_Region:Factor_Soil  21  0.009783 0.0004659  1.1440 0.10652 0.3169    
Residuals                  96  0.039093 0.0004072         0.42564           
Total                     127  0.091847                   1.00000           
---
Signif. codes:  0 ‘***’ 0.001 ‘**’ 0.01 ‘*’ 0.05 ‘.’ 0.1 ‘ ’ 1
[1] 5
[1] "Shannon"
[1] "PERMANOVA"

Call:
adonis(formula = Square root[, i] ~ Factor_Region * Factor_Soil, permutations = 9999,      method = "euclidean", na.rm = T) 

Permutation: free
Number of permutations: 9999

Terms added sequentially (first to last)

                           Df  SumsOfSqs    MeanSqs F.Model      R2 Pr(>F)    
Factor_Region               3 0.00097816 0.00032605  70.523 0.61028 0.0001 ***
Factor_Soil                 7 0.00011639 0.00001663   3.596 0.07261 0.0022 ** 
Factor_Region:Factor_Soil  21 0.00006442 0.00000307   0.664 0.04019 0.8607    
Residuals                  96 0.00044385 0.00000462         0.27692           
Total                     127 0.00160282                    1.00000           
---
Signif. codes:  0 ‘***’ 0.001 ‘**’ 0.01 ‘*’ 0.05 ‘.’ 0.1 ‘ ’ 1
[1] 6
[1] "Pielou"
[1] "PERMANOVA"

Call:
adonis(formula = Square root[, i] ~ Factor_Region * Factor_Soil, permutations = 9999,      method = "euclidean", na.rm = T) 

Permutation: free
Number of permutations: 9999

Terms added sequentially (first to last)

                           Df  SumsOfSqs    MeanSqs F.Model      R2 Pr(>F)    
Factor_Region               3 1.4764e-04 4.9214e-05  71.915 0.61489 0.0001 ***
Factor_Soil                 7 1.7810e-05 2.5440e-06   3.718 0.07417 0.0020 ** 
Factor_Region:Factor_Soil  21 8.9640e-06 4.2700e-07   0.624 0.03733 0.8896    
Residuals                  96 6.5696e-05 6.8400e-07         0.27361           
Total                     127 2.4011e-04                    1.00000           
---
Signif. codes:  0 ‘***’ 0.001 ‘**’ 0.01 ‘*’ 0.05 ‘.’ 0.1 ‘ ’ 1
'data.frame':	44 obs. of  8 variables:
 $ Coverage  : num  0.914 0.952 0.971 0.945 0.926 ...
 $ Observed OTUs      : num  754 437 292 477 676 ...
 $ Chao 1      : num  2838 1743 905 2187 2387 ...
 $ InvSimpson: num  12.48 7.57 10.33 8.34 19.81 ...
 $ Shannon   : num  3.68 3.06 3.01 3.03 3.92 ...
 $ Pielou  : num  0.556 0.503 0.53 0.491 0.602 ...
 $ Enterotype: int  2 2 2 2 2 2 2 2 2 2 ...
 $ Region    : int  1 2 3 4 1 2 3 4 1 2 ...
[1] 44  8

Univariant PERMANOVA test for bacterial genera (soil samples)
[1] 3
[1] "Subgroup_6_ge"
[1] "PERMANOVA"

Call:
adonis(formula = Square root[, i] ~ Factor_Region * Factor_Soil, permutations = 9999,      method = "euclidean", na.rm = T) 

Permutation: free
Number of permutations: 9999

Terms added sequentially (first to last)

                           Df SumsOfSqs   MeanSqs F.Model      R2 Pr(>F)    
Factor_Region               3  0.067520 0.0225066  46.325 0.41316 0.0001 ***
Factor_Soil                 7  0.039421 0.0056316  11.591 0.24122 0.0001 ***
Factor_Region:Factor_Soil  21  0.009842 0.0004687   0.965 0.06022 0.5167    
Residuals                  96  0.046641 0.0004858         0.28540           
Total                     127  0.163424                   1.00000           
---
Signif. codes:  0 ‘***’ 0.001 ‘**’ 0.01 ‘*’ 0.05 ‘.’ 0.1 ‘ ’ 1
[1] 4
[1] "RB41"
[1] "PERMANOVA"

Call:
adonis(formula = Square root[, i] ~ Factor_Region * Factor_Soil, permutations = 9999,      method = "euclidean", na.rm = T) 

Permutation: free
Number of permutations: 9999

Terms added sequentially (first to last)

                           Df SumsOfSqs   MeanSqs F.Model      R2 Pr(>F)    
Factor_Region               3   0.02797 0.0093218  3.8874 0.06588 0.0103 *  
Factor_Soil                 7   0.15802 0.0225740  9.4139 0.37224 0.0001 ***
Factor_Region:Factor_Soil  21   0.00832 0.0003962  0.1652 0.01960 1.0000    
Residuals                  96   0.23020 0.0023979         0.54228           
Total                     127   0.42451                   1.00000           
---
Signif. codes:  0 ‘***’ 0.001 ‘**’ 0.01 ‘*’ 0.05 ‘.’ 0.1 ‘ ’ 1
[1] 5
[1] "Chitinophagaceae_unclassified"
[1] "PERMANOVA"

Call:
adonis(formula = Square root[, i] ~ Factor_Region * Factor_Soil, permutations = 9999,      method = "euclidean", na.rm = T) 

Permutation: free
Number of permutations: 9999

Terms added sequentially (first to last)

                           Df SumsOfSqs  MeanSqs F.Model      R2 Pr(>F)    
Factor_Region               3   0.33985 0.113283 226.522 0.80213 0.0001 ***
Factor_Soil                 7   0.02621 0.003744   7.486 0.06185 0.0001 ***
Factor_Region:Factor_Soil  21   0.00962 0.000458   0.916 0.02271 0.5631    
Residuals                  96   0.04801 0.000500         0.11331           
Total                     127   0.42368                  1.00000           
---
Signif. codes:  0 ‘***’ 0.001 ‘**’ 0.01 ‘*’ 0.05 ‘.’ 0.1 ‘ ’ 1
[1] 6
[1] "WD2101_soil_group_ge"
[1] "PERMANOVA"

Call:
adonis(formula = Square root[, i] ~ Factor_Region * Factor_Soil, permutations = 9999,      method = "euclidean", na.rm = T) 

Permutation: free
Number of permutations: 9999

Terms added sequentially (first to last)

                           Df SumsOfSqs   MeanSqs F.Model      R2 Pr(>F)    
Factor_Region               3  0.031467 0.0104889  42.872 0.25794 0.0001 ***
Factor_Soil                 7  0.064015 0.0091450  37.379 0.52475 0.0001 ***
Factor_Region:Factor_Soil  21  0.003023 0.0001440   0.588 0.02478 0.9165    
Residuals                  96  0.023487 0.0002447         0.19253           
Total                     127  0.121992                   1.00000           
---
Signif. codes:  0 ‘***’ 0.001 ‘**’ 0.01 ‘*’ 0.05 ‘.’ 0.1 ‘ ’ 1
[1] 7
[1] "Rubrobacter"
[1] "PERMANOVA"

Call:
adonis(formula = Square root[, i] ~ Factor_Region * Factor_Soil, permutations = 9999,      method = "euclidean", na.rm = T) 

Permutation: free
Number of permutations: 9999

Terms added sequentially (first to last)

                           Df SumsOfSqs  MeanSqs F.Model      R2 Pr(>F)    
Factor_Region               3   0.40326 0.134421  74.318 0.52145 0.0001 ***
Factor_Soil                 7   0.16898 0.024141  13.347 0.21851 0.0001 ***
Factor_Region:Factor_Soil  21   0.02747 0.001308   0.723 0.03552 0.7978    
Residuals                  96   0.17364 0.001809         0.22453           
Total                     127   0.77335                  1.00000           
---
Signif. codes:  0 ‘***’ 0.001 ‘**’ 0.01 ‘*’ 0.05 ‘.’ 0.1 ‘ ’ 1
[1] 8
[1] "67-14_ge"
[1] "PERMANOVA"

Call:
adonis(formula = Square root[, i] ~ Factor_Region * Factor_Soil, permutations = 9999,      method = "euclidean", na.rm = T) 

Permutation: free
Number of permutations: 9999

Terms added sequentially (first to last)

                           Df SumsOfSqs   MeanSqs F.Model      R2 Pr(>F)    
Factor_Region               3  0.080925 0.0269751  45.294 0.44949 0.0001 ***
Factor_Soil                 7  0.036560 0.0052229   8.770 0.20307 0.0001 ***
Factor_Region:Factor_Soil  21  0.005379 0.0002561   0.430 0.02988 0.9837    
Residuals                  96  0.057174 0.0005956         0.31757           
Total                     127  0.180038                   1.00000           
---
Signif. codes:  0 ‘***’ 0.001 ‘**’ 0.01 ‘*’ 0.05 ‘.’ 0.1 ‘ ’ 1
[1] 9
[1] "Sphingomonas"
[1] "PERMANOVA"

Call:
adonis(formula = Square root[, i] ~ Factor_Region * Factor_Soil, permutations = 9999,      method = "euclidean", na.rm = T) 

Permutation: free
Number of permutations: 9999

Terms added sequentially (first to last)

                           Df SumsOfSqs   MeanSqs F.Model      R2 Pr(>F)    
Factor_Region               3  0.064712 0.0215707 23.6940 0.32044 0.0001 ***
Factor_Soil                 7  0.044064 0.0062949  6.9145 0.21820 0.0001 ***
Factor_Region:Factor_Soil  21  0.005774 0.0002749  0.3020 0.02859 0.9986    
Residuals                  96  0.087397 0.0009104         0.43277           
Total                     127  0.201947                   1.00000           
---
Signif. codes:  0 ‘***’ 0.001 ‘**’ 0.01 ‘*’ 0.05 ‘.’ 0.1 ‘ ’ 1
[1] 10
[1] "TRA3-20_ge"
[1] "PERMANOVA"

Call:
adonis(formula = Square root[, i] ~ Factor_Region * Factor_Soil, permutations = 9999,      method = "euclidean", na.rm = T) 

Permutation: free
Number of permutations: 9999

Terms added sequentially (first to last)

                           Df SumsOfSqs   MeanSqs F.Model      R2 Pr(>F)    
Factor_Region               3  0.024166 0.0080554  90.724 0.27826 0.0001 ***
Factor_Soil                 7  0.051026 0.0072895  82.098 0.58753 0.0001 ***
Factor_Region:Factor_Soil  21  0.003132 0.0001492   1.680 0.03606 0.0466 *  
Residuals                  96  0.008524 0.0000888         0.09815           
Total                     127  0.086848                   1.00000           
---
Signif. codes:  0 ‘***’ 0.001 ‘**’ 0.01 ‘*’ 0.05 ‘.’ 0.1 ‘ ’ 1
[1] 11
[1] "Gemmatimonadaceae_uncultured"
[1] "PERMANOVA"

Call:
adonis(formula = Square root[, i] ~ Factor_Region * Factor_Soil, permutations = 9999,      method = "euclidean", na.rm = T) 

Permutation: free
Number of permutations: 9999

Terms added sequentially (first to last)

                           Df SumsOfSqs   MeanSqs F.Model      R2 Pr(>F)    
Factor_Region               3  0.020394 0.0067981  20.298 0.15573 0.0001 ***
Factor_Soil                 7  0.074662 0.0106660  31.847 0.57011 0.0001 ***
Factor_Region:Factor_Soil  21  0.003754 0.0001788   0.534 0.02866 0.9470    
Residuals                  96  0.032152 0.0003349         0.24550           
Total                     127  0.130962                   1.00000           
---
Signif. codes:  0 ‘***’ 0.001 ‘**’ 0.01 ‘*’ 0.05 ‘.’ 0.1 ‘ ’ 1
[1] 12
[1] "Sphingomonadaceae_unclassified"
[1] "PERMANOVA"

Call:
adonis(formula = Square root[, i] ~ Factor_Region * Factor_Soil, permutations = 9999,      method = "euclidean", na.rm = T) 

Permutation: free
Number of permutations: 9999

Terms added sequentially (first to last)

                           Df SumsOfSqs  MeanSqs F.Model      R2 Pr(>F)    
Factor_Region               3  0.097556 0.032519  48.239 0.53251 0.0001 ***
Factor_Soil                 7  0.013501 0.001929   2.861 0.07370 0.0102 *  
Factor_Region:Factor_Soil  21  0.007426 0.000354   0.525 0.04053 0.9514    
Residuals                  96  0.064716 0.000674         0.35325           
Total                     127  0.183199                  1.00000           
---
Signif. codes:  0 ‘***’ 0.001 ‘**’ 0.01 ‘*’ 0.05 ‘.’ 0.1 ‘ ’ 1
[1] 13
[1] "Bryobacter"
[1] "PERMANOVA"

Call:
adonis(formula = Square root[, i] ~ Factor_Region * Factor_Soil, permutations = 9999,      method = "euclidean", na.rm = T) 

Permutation: free
Number of permutations: 9999

Terms added sequentially (first to last)

                           Df SumsOfSqs   MeanSqs F.Model      R2 Pr(>F)    
Factor_Region               3  0.033099 0.0110331  37.320 0.33577 0.0001 ***
Factor_Soil                 7  0.033481 0.0047829  16.179 0.33964 0.0001 ***
Factor_Region:Factor_Soil  21  0.003617 0.0001722   0.583 0.03669 0.9229    
Residuals                  96  0.028381 0.0002956         0.28790           
Total                     127  0.098577                   1.00000           
---
Signif. codes:  0 ‘***’ 0.001 ‘**’ 0.01 ‘*’ 0.05 ‘.’ 0.1 ‘ ’ 1
[1] 14
[1] "Subgroup_7_ge"
[1] "PERMANOVA"

Call:
adonis(formula = Square root[, i] ~ Factor_Region * Factor_Soil, permutations = 9999,      method = "euclidean", na.rm = T) 

Permutation: free
Number of permutations: 9999

Terms added sequentially (first to last)

                           Df SumsOfSqs   MeanSqs F.Model      R2 Pr(>F)    
Factor_Region               3  0.012144 0.0040479 11.0654 0.19535 0.0001 ***
Factor_Soil                 7  0.013303 0.0019005  5.1951 0.21400 0.0001 ***
Factor_Region:Factor_Soil  21  0.001600 0.0000762  0.2082 0.02573 0.9999    
Residuals                  96  0.035118 0.0003658         0.56492           
Total                     127  0.062165                   1.00000           
---
Signif. codes:  0 ‘***’ 0.001 ‘**’ 0.01 ‘*’ 0.05 ‘.’ 0.1 ‘ ’ 1
[1] 15
[1] "Burkholderiaceae_unclassified"
[1] "PERMANOVA"

Call:
adonis(formula = Square root[, i] ~ Factor_Region * Factor_Soil, permutations = 9999,      method = "euclidean", na.rm = T) 

Permutation: free
Number of permutations: 9999

Terms added sequentially (first to last)

                           Df SumsOfSqs   MeanSqs F.Model      R2 Pr(>F)    
Factor_Region               3  0.019463 0.0064878 20.1625 0.23539 0.0001 ***
Factor_Soil                 7  0.030381 0.0043402 13.4883 0.36743 0.0001 ***
Factor_Region:Factor_Soil  21  0.001950 0.0000929  0.2886 0.02358 0.9992    
Residuals                  96  0.030890 0.0003218         0.37359           
Total                     127  0.082685                   1.00000           
---
Signif. codes:  0 ‘***’ 0.001 ‘**’ 0.01 ‘*’ 0.05 ‘.’ 0.1 ‘ ’ 1
[1] 16
[1] "Xanthobacteraceae_unclassified"
[1] "PERMANOVA"

Call:
adonis(formula = Square root[, i] ~ Factor_Region * Factor_Soil, permutations = 9999,      method = "euclidean", na.rm = T) 

Permutation: free
Number of permutations: 9999

Terms added sequentially (first to last)

                           Df SumsOfSqs   MeanSqs F.Model      R2 Pr(>F)    
Factor_Region               3  0.012773 0.0042576  9.5646 0.09736 0.0001 ***
Factor_Soil                 7  0.068414 0.0097734 21.9557 0.52146 0.0001 ***
Factor_Region:Factor_Soil  21  0.007276 0.0003465  0.7784 0.05546 0.7386    
Residuals                  96  0.042734 0.0004451         0.32572           
Total                     127  0.131197                   1.00000           
---
Signif. codes:  0 ‘***’ 0.001 ‘**’ 0.01 ‘*’ 0.05 ‘.’ 0.1 ‘ ’ 1
[1] 17
[1] "Gaiellales_uncultured_ge"
[1] "PERMANOVA"

Call:
adonis(formula = Square root[, i] ~ Factor_Region * Factor_Soil, permutations = 9999,      method = "euclidean", na.rm = T) 

Permutation: free
Number of permutations: 9999

Terms added sequentially (first to last)

                           Df SumsOfSqs   MeanSqs F.Model      R2 Pr(>F)    
Factor_Region               3  0.041465 0.0138216 25.6313 0.24020 0.0001 ***
Factor_Soil                 7  0.075240 0.0107485 19.9324 0.43585 0.0001 ***
Factor_Region:Factor_Soil  21  0.004154 0.0001978  0.3668 0.02406 0.9949    
Residuals                  96  0.051768 0.0005392         0.29988           
Total                     127  0.172626                   1.00000           
---
Signif. codes:  0 ‘***’ 0.001 ‘**’ 0.01 ‘*’ 0.05 ‘.’ 0.1 ‘ ’ 1
[1] 18
[1] "Gemmatimonadaceae_unclassified"
[1] "PERMANOVA"

Call:
adonis(formula = Square root[, i] ~ Factor_Region * Factor_Soil, permutations = 9999,      method = "euclidean", na.rm = T) 

Permutation: free
Number of permutations: 9999

Terms added sequentially (first to last)

                           Df SumsOfSqs   MeanSqs F.Model      R2 Pr(>F)    
Factor_Region               3  0.044754 0.0149180  69.559 0.31175 0.0001 ***
Factor_Soil                 7  0.069562 0.0099375  46.336 0.48457 0.0001 ***
Factor_Region:Factor_Soil  21  0.008651 0.0004120   1.921 0.06026 0.0181 *  
Residuals                  96  0.020589 0.0002145         0.14342           
Total                     127  0.143556                   1.00000           
---
Signif. codes:  0 ‘***’ 0.001 ‘**’ 0.01 ‘*’ 0.05 ‘.’ 0.1 ‘ ’ 1
[1] 19
[1] "Flavisolibacter"
[1] "PERMANOVA"

Call:
adonis(formula = Square root[, i] ~ Factor_Region * Factor_Soil, permutations = 9999,      method = "euclidean", na.rm = T) 

Permutation: free
Number of permutations: 9999

Terms added sequentially (first to last)

                           Df SumsOfSqs   MeanSqs F.Model      R2 Pr(>F)    
Factor_Region               3  0.058276 0.0194253  67.568 0.46921 0.0001 ***
Factor_Soil                 7  0.034777 0.0049681  17.281 0.28001 0.0001 ***
Factor_Region:Factor_Soil  21  0.003548 0.0001689   0.588 0.02856 0.9202    
Residuals                  96  0.027599 0.0002875         0.22222           
Total                     127  0.124200                   1.00000           
---
Signif. codes:  0 ‘***’ 0.001 ‘**’ 0.01 ‘*’ 0.05 ‘.’ 0.1 ‘ ’ 1
[1] 20
[1] "Ellin6055"
[1] "PERMANOVA"

Call:
adonis(formula = Square root[, i] ~ Factor_Region * Factor_Soil, permutations = 9999,      method = "euclidean", na.rm = T) 

Permutation: free
Number of permutations: 9999

Terms added sequentially (first to last)

                           Df SumsOfSqs   MeanSqs F.Model      R2 Pr(>F)    
Factor_Region               3  0.026267 0.0087558 21.6508 0.31395 0.0001 ***
Factor_Soil                 7  0.009217 0.0013167  3.2558 0.11016 0.0041 ** 
Factor_Region:Factor_Soil  21  0.009359 0.0004457  1.1020 0.11186 0.3584    
Residuals                  96  0.038824 0.0004044         0.46402           
Total                     127  0.083667                   1.00000           
---
Signif. codes:  0 ‘***’ 0.001 ‘**’ 0.01 ‘*’ 0.05 ‘.’ 0.1 ‘ ’ 1
[1] 21
[1] "Gemmataceae_uncultured"
[1] "PERMANOVA"

Call:
adonis(formula = Square root[, i] ~ Factor_Region * Factor_Soil, permutations = 9999,      method = "euclidean", na.rm = T) 

Permutation: free
Number of permutations: 9999

Terms added sequentially (first to last)

                           Df SumsOfSqs  MeanSqs F.Model      R2 Pr(>F)    
Factor_Region               3  0.239071 0.079690  483.98 0.85813 0.0001 ***
Factor_Soil                 7  0.017324 0.002475   15.03 0.06218 0.0001 ***
Factor_Region:Factor_Soil  21  0.006393 0.000304    1.85 0.02295 0.0216 *  
Residuals                  96  0.015807 0.000165         0.05674           
Total                     127  0.278596                  1.00000           
---
Signif. codes:  0 ‘***’ 0.001 ‘**’ 0.01 ‘*’ 0.05 ‘.’ 0.1 ‘ ’ 1
[1] 22
[1] "Pedosphaeraceae_ge"
[1] "PERMANOVA"

Call:
adonis(formula = Square root[, i] ~ Factor_Region * Factor_Soil, permutations = 9999,      method = "euclidean", na.rm = T) 

Permutation: free
Number of permutations: 9999

Terms added sequentially (first to last)

                           Df SumsOfSqs   MeanSqs F.Model      R2 Pr(>F)    
Factor_Region               3  0.025987 0.0086623 24.0998 0.36767 0.0001 ***
Factor_Soil                 7  0.008428 0.0012040  3.3497 0.11924 0.0032 ** 
Factor_Region:Factor_Soil  21  0.001760 0.0000838  0.2331 0.02490 1.0000    
Residuals                  96  0.034506 0.0003594         0.48819           
Total                     127  0.070680                   1.00000           
---
Signif. codes:  0 ‘***’ 0.001 ‘**’ 0.01 ‘*’ 0.05 ‘.’ 0.1 ‘ ’ 1
[1] 23
[1] "Candidatus_Udaeobacter"
[1] "PERMANOVA"

Call:
adonis(formula = Square root[, i] ~ Factor_Region * Factor_Soil, permutations = 9999,      method = "euclidean", na.rm = T) 

Permutation: free
Number of permutations: 9999

Terms added sequentially (first to last)

                           Df SumsOfSqs   MeanSqs F.Model      R2 Pr(>F)    
Factor_Region               3  0.021685 0.0072283 11.0198 0.18088 0.0001 ***
Factor_Soil                 7  0.032437 0.0046338  7.0645 0.27056 0.0001 ***
Factor_Region:Factor_Soil  21  0.002795 0.0001331  0.2029 0.02331 0.9998    
Residuals                  96  0.062970 0.0006559         0.52524           
Total                     127  0.119886                   1.00000           
---
Signif. codes:  0 ‘***’ 0.001 ‘**’ 0.01 ‘*’ 0.05 ‘.’ 0.1 ‘ ’ 1
[1] 24
[1] "Chitinophagaceae_uncultured"
[1] "PERMANOVA"

Call:
adonis(formula = Square root[, i] ~ Factor_Region * Factor_Soil, permutations = 9999,      method = "euclidean", na.rm = T) 

Permutation: free
Number of permutations: 9999

Terms added sequentially (first to last)

                           Df SumsOfSqs    MeanSqs F.Model      R2 Pr(>F)    
Factor_Region               3  0.006071 0.00202381  7.2206 0.11999 0.0002 ***
Factor_Soil                 7  0.015274 0.00218200  7.7850 0.30187 0.0001 ***
Factor_Region:Factor_Soil  21  0.002346 0.00011169  0.3985 0.04636 0.9900    
Residuals                  96  0.026907 0.00028028         0.53178           
Total                     127  0.050598                    1.00000           
---
Signif. codes:  0 ‘***’ 0.001 ‘**’ 0.01 ‘*’ 0.05 ‘.’ 0.1 ‘ ’ 1
[1] 25
[1] "Microscillaceae_unclassified"
[1] "PERMANOVA"

Call:
adonis(formula = Square root[, i] ~ Factor_Region * Factor_Soil, permutations = 9999,      method = "euclidean", na.rm = T) 

Permutation: free
Number of permutations: 9999

Terms added sequentially (first to last)

                           Df SumsOfSqs   MeanSqs F.Model      R2 Pr(>F)    
Factor_Region               3  0.086228 0.0287427  79.779 0.53363 0.0001 ***
Factor_Soil                 7  0.028888 0.0041268  11.455 0.17878 0.0001 ***
Factor_Region:Factor_Soil  21  0.011884 0.0005659   1.571 0.07354 0.0764 .  
Residuals                  96  0.034587 0.0003603         0.21405           
Total                     127  0.161587                   1.00000           
---
Signif. codes:  0 ‘***’ 0.001 ‘**’ 0.01 ‘*’ 0.05 ‘.’ 0.1 ‘ ’ 1
[1] 26
[1] "RCP2-54_ge"
[1] "PERMANOVA"

Call:
adonis(formula = Square root[, i] ~ Factor_Region * Factor_Soil, permutations = 9999,      method = "euclidean", na.rm = T) 

Permutation: free
Number of permutations: 9999

Terms added sequentially (first to last)

                           Df SumsOfSqs   MeanSqs F.Model      R2 Pr(>F)    
Factor_Region               3  0.002262 0.0007539  1.6895 0.02244 0.1701    
Factor_Soil                 7  0.042514 0.0060735 13.6106 0.42189 0.0001 ***
Factor_Region:Factor_Soil  21  0.013158 0.0006266  1.4041 0.13057 0.1310    
Residuals                  96  0.042838 0.0004462         0.42510           
Total                     127  0.100772                   1.00000           
---
Signif. codes:  0 ‘***’ 0.001 ‘**’ 0.01 ‘*’ 0.05 ‘.’ 0.1 ‘ ’ 1
[1] 27
[1] "Chthoniobacter"
[1] "PERMANOVA"

Call:
adonis(formula = Square root[, i] ~ Factor_Region * Factor_Soil, permutations = 9999,      method = "euclidean", na.rm = T) 

Permutation: free
Number of permutations: 9999

Terms added sequentially (first to last)

                           Df SumsOfSqs   MeanSqs F.Model      R2 Pr(>F)    
Factor_Region               3  0.028709 0.0095696  38.098 0.50740 0.0001 ***
Factor_Soil                 7  0.001576 0.0002251   0.896 0.02785 0.5172    
Factor_Region:Factor_Soil  21  0.002182 0.0001039   0.414 0.03856 0.9901    
Residuals                  96  0.024114 0.0002512         0.42619           
Total                     127  0.056580                   1.00000           
---
Signif. codes:  0 ‘***’ 0.001 ‘**’ 0.01 ‘*’ 0.05 ‘.’ 0.1 ‘ ’ 1
[1] 28
[1] "Micromonosporaceae_unclassified"
[1] "PERMANOVA"

Call:
adonis(formula = Square root[, i] ~ Factor_Region * Factor_Soil, permutations = 9999,      method = "euclidean", na.rm = T) 

Permutation: free
Number of permutations: 9999

Terms added sequentially (first to last)

                           Df SumsOfSqs   MeanSqs F.Model      R2 Pr(>F)    
Factor_Region               3  0.051870 0.0172898  33.005 0.45743 0.0001 ***
Factor_Soil                 7  0.007856 0.0011222   2.142 0.06928 0.0436 *  
Factor_Region:Factor_Soil  21  0.003378 0.0001609   0.307 0.02979 0.9984    
Residuals                  96  0.050290 0.0005239         0.44350           
Total                     127  0.113393                   1.00000           
---
Signif. codes:  0 ‘***’ 0.001 ‘**’ 0.01 ‘*’ 0.05 ‘.’ 0.1 ‘ ’ 1
[1] 29
[1] "JG30-KF-CM45_ge"
[1] "PERMANOVA"

Call:
adonis(formula = Square root[, i] ~ Factor_Region * Factor_Soil, permutations = 9999,      method = "euclidean", na.rm = T) 

Permutation: free
Number of permutations: 9999

Terms added sequentially (first to last)

                           Df SumsOfSqs   MeanSqs F.Model      R2 Pr(>F)    
Factor_Region               3  0.013251 0.0044169 11.0805 0.15294 0.0001 ***
Factor_Soil                 7  0.028819 0.0041170 10.3282 0.33262 0.0001 ***
Factor_Region:Factor_Soil  21  0.006305 0.0003002  0.7532 0.07277 0.7728    
Residuals                  96  0.038267 0.0003986         0.44167           
Total                     127  0.086641                   1.00000           
---
Signif. codes:  0 ‘***’ 0.001 ‘**’ 0.01 ‘*’ 0.05 ‘.’ 0.1 ‘ ’ 1
[1] 30
[1] "Mycobacterium"
[1] "PERMANOVA"

Call:
adonis(formula = Square root[, i] ~ Factor_Region * Factor_Soil, permutations = 9999,      method = "euclidean", na.rm = T) 

Permutation: free
Number of permutations: 9999

Terms added sequentially (first to last)

                           Df SumsOfSqs   MeanSqs F.Model      R2 Pr(>F)    
Factor_Region               3  0.035547 0.0118491 16.1816 0.19109 0.0001 ***
Factor_Soil                 7  0.071245 0.0101778 13.8991 0.38298 0.0001 ***
Factor_Region:Factor_Soil  21  0.008937 0.0004256  0.5812 0.04804 0.9337    
Residuals                  96  0.070297 0.0007323         0.37789           
Total                     127  0.186026                   1.00000           
---
Signif. codes:  0 ‘***’ 0.001 ‘**’ 0.01 ‘*’ 0.05 ‘.’ 0.1 ‘ ’ 1
[1] 31
[1] "Terrimonas"
[1] "PERMANOVA"

Call:
adonis(formula = Square root[, i] ~ Factor_Region * Factor_Soil, permutations = 9999,      method = "euclidean", na.rm = T) 

Permutation: free
Number of permutations: 9999

Terms added sequentially (first to last)

                           Df SumsOfSqs   MeanSqs F.Model      R2 Pr(>F)    
Factor_Region               3  0.069058 0.0230192  80.915 0.34329  1e-04 ***
Factor_Soil                 7  0.091267 0.0130382  45.830 0.45370  1e-04 ***
Factor_Region:Factor_Soil  21  0.013527 0.0006441   2.264 0.06724  4e-03 ** 
Residuals                  96  0.027311 0.0002845         0.13576           
Total                     127  0.201163                   1.00000           
---
Signif. codes:  0 ‘***’ 0.001 ‘**’ 0.01 ‘*’ 0.05 ‘.’ 0.1 ‘ ’ 1
[1] 32
[1] "Microscillaceae_uncultured"
[1] "PERMANOVA"

Call:
adonis(formula = Square root[, i] ~ Factor_Region * Factor_Soil, permutations = 9999,      method = "euclidean", na.rm = T) 

Permutation: free
Number of permutations: 9999

Terms added sequentially (first to last)

                           Df SumsOfSqs   MeanSqs F.Model      R2 Pr(>F)    
Factor_Region               3  0.008927 0.0029756  8.0684 0.10614 0.0001 ***
Factor_Soil                 7  0.032115 0.0045878 12.4399 0.38185 0.0001 ***
Factor_Region:Factor_Soil  21  0.007657 0.0003646  0.9886 0.09104 0.4789    
Residuals                  96  0.035405 0.0003688         0.42097           
Total                     127  0.084103                   1.00000           
---
Signif. codes:  0 ‘***’ 0.001 ‘**’ 0.01 ‘*’ 0.05 ‘.’ 0.1 ‘ ’ 1
[1] 33
[1] "Solirubrobacter"
[1] "PERMANOVA"

Call:
adonis(formula = Square root[, i] ~ Factor_Region * Factor_Soil, permutations = 9999,      method = "euclidean", na.rm = T) 

Permutation: free
Number of permutations: 9999

Terms added sequentially (first to last)

                           Df SumsOfSqs   MeanSqs F.Model      R2 Pr(>F)    
Factor_Region               3  0.015797 0.0052657 14.4658 0.21852  1e-04 ***
Factor_Soil                 7  0.019936 0.0028479  7.8239 0.27577  1e-04 ***
Factor_Region:Factor_Soil  21  0.001613 0.0000768  0.2110 0.02231  1e+00    
Residuals                  96  0.034945 0.0003640         0.48340           
Total                     127  0.072290                   1.00000           
---
Signif. codes:  0 ‘***’ 0.001 ‘**’ 0.01 ‘*’ 0.05 ‘.’ 0.1 ‘ ’ 1
[1] 34
[1] "Subgroup_10"
[1] "PERMANOVA"

Call:
adonis(formula = Square root[, i] ~ Factor_Region * Factor_Soil, permutations = 9999,      method = "euclidean", na.rm = T) 

Permutation: free
Number of permutations: 9999

Terms added sequentially (first to last)

                           Df SumsOfSqs   MeanSqs F.Model      R2 Pr(>F)    
Factor_Region               3  0.017892 0.0059640 16.3830 0.31261 0.0001 ***
Factor_Soil                 7  0.003418 0.0004883  1.3413 0.05972 0.2401    
Factor_Region:Factor_Soil  21  0.000976 0.0000465  0.1277 0.01706 1.0000    
Residuals                  96  0.034947 0.0003640         0.61061           
Total                     127  0.057233                   1.00000           
---
Signif. codes:  0 ‘***’ 0.001 ‘**’ 0.01 ‘*’ 0.05 ‘.’ 0.1 ‘ ’ 1
[1] 35
[1] "Pseudonocardia"
[1] "PERMANOVA"

Call:
adonis(formula = Square root[, i] ~ Factor_Region * Factor_Soil, permutations = 9999,      method = "euclidean", na.rm = T) 

Permutation: free
Number of permutations: 9999

Terms added sequentially (first to last)

                           Df SumsOfSqs   MeanSqs F.Model      R2 Pr(>F)    
Factor_Region               3  0.031984 0.0106612 15.7152 0.24234 0.0001 ***
Factor_Soil                 7  0.030300 0.0043285  6.3805 0.22958 0.0001 ***
Factor_Region:Factor_Soil  21  0.004568 0.0002175  0.3206 0.03461 0.9977    
Residuals                  96  0.065126 0.0006784         0.49347           
Total                     127  0.131977                   1.00000           
---
Signif. codes:  0 ‘***’ 0.001 ‘**’ 0.01 ‘*’ 0.05 ‘.’ 0.1 ‘ ’ 1
[1] 36
[1] "MND1"
[1] "PERMANOVA"

Call:
adonis(formula = Square root[, i] ~ Factor_Region * Factor_Soil, permutations = 9999,      method = "euclidean", na.rm = T) 

Permutation: free
Number of permutations: 9999

Terms added sequentially (first to last)

                           Df SumsOfSqs   MeanSqs F.Model      R2 Pr(>F)    
Factor_Region               3  0.008917 0.0029725 14.4637 0.12228 0.0001 ***
Factor_Soil                 7  0.043012 0.0061446 29.8989 0.58979 0.0001 ***
Factor_Region:Factor_Soil  21  0.001269 0.0000604  0.2941 0.01740 0.9986    
Residuals                  96  0.019729 0.0002055         0.27053           
Total                     127  0.072928                   1.00000           
---
Signif. codes:  0 ‘***’ 0.001 ‘**’ 0.01 ‘*’ 0.05 ‘.’ 0.1 ‘ ’ 1
[1] 37
[1] "Pirellula"
[1] "PERMANOVA"

Call:
adonis(formula = Square root[, i] ~ Factor_Region * Factor_Soil, permutations = 9999,      method = "euclidean", na.rm = T) 

Permutation: free
Number of permutations: 9999

Terms added sequentially (first to last)

                           Df SumsOfSqs  MeanSqs F.Model      R2 Pr(>F)    
Factor_Region               3  0.213330 0.071110  819.63 0.94738 0.0001 ***
Factor_Soil                 7  0.002115 0.000302    3.48 0.00939 0.0027 ** 
Factor_Region:Factor_Soil  21  0.001404 0.000067    0.77 0.00624 0.7484    
Residuals                  96  0.008329 0.000087         0.03699           
Total                     127  0.225178                  1.00000           
---
Signif. codes:  0 ‘***’ 0.001 ‘**’ 0.01 ‘*’ 0.05 ‘.’ 0.1 ‘ ’ 1
[1] 38
[1] "Gemmatimonas"
[1] "PERMANOVA"

Call:
adonis(formula = Square root[, i] ~ Factor_Region * Factor_Soil, permutations = 9999,      method = "euclidean", na.rm = T) 

Permutation: free
Number of permutations: 9999

Terms added sequentially (first to last)

                           Df SumsOfSqs   MeanSqs F.Model      R2 Pr(>F)    
Factor_Region               3  0.013408 0.0044694  36.145 0.31617 0.0001 ***
Factor_Soil                 7  0.014431 0.0020616  16.673 0.34030 0.0001 ***
Factor_Region:Factor_Soil  21  0.002698 0.0001285   1.039 0.06362 0.4243    
Residuals                  96  0.011871 0.0001237         0.27991           
Total                     127  0.042408                   1.00000           
---
Signif. codes:  0 ‘***’ 0.001 ‘**’ 0.01 ‘*’ 0.05 ‘.’ 0.1 ‘ ’ 1
[1] 39
[1] "Haliangium"
[1] "PERMANOVA"

Call:
adonis(formula = Square root[, i] ~ Factor_Region * Factor_Soil, permutations = 9999,      method = "euclidean", na.rm = T) 

Permutation: free
Number of permutations: 9999

Terms added sequentially (first to last)

                           Df SumsOfSqs   MeanSqs F.Model      R2 Pr(>F)    
Factor_Region               3  0.017157 0.0057189  33.802 0.36448 0.0001 ***
Factor_Soil                 7  0.012402 0.0017717  10.472 0.26347 0.0001 ***
Factor_Region:Factor_Soil  21  0.001271 0.0000605   0.358 0.02700 0.9947    
Residuals                  96  0.016242 0.0001692         0.34505           
Total                     127  0.047072                   1.00000           
---
Signif. codes:  0 ‘***’ 0.001 ‘**’ 0.01 ‘*’ 0.05 ‘.’ 0.1 ‘ ’ 1
[1] 40
[1] "KD4-96_ge"
[1] "PERMANOVA"

Call:
adonis(formula = Square root[, i] ~ Factor_Region * Factor_Soil, permutations = 9999,      method = "euclidean", na.rm = T) 

Permutation: free
Number of permutations: 9999

Terms added sequentially (first to last)

                           Df SumsOfSqs   MeanSqs F.Model      R2 Pr(>F)    
Factor_Region               3  0.026608 0.0088695  73.343 0.56092 0.0001 ***
Factor_Soil                 7  0.007320 0.0010456   8.647 0.15430 0.0001 ***
Factor_Region:Factor_Soil  21  0.001899 0.0000904   0.748 0.04004 0.7734    
Residuals                  96  0.011609 0.0001209         0.24473           
Total                     127  0.047437                   1.00000           
---
Signif. codes:  0 ‘***’ 0.001 ‘**’ 0.01 ‘*’ 0.05 ‘.’ 0.1 ‘ ’ 1
[1] 41
[1] "Deltaproteobacteria_unclassified"
[1] "PERMANOVA"

Call:
adonis(formula = Square root[, i] ~ Factor_Region * Factor_Soil, permutations = 9999,      method = "euclidean", na.rm = T) 

Permutation: free
Number of permutations: 9999

Terms added sequentially (first to last)

                           Df SumsOfSqs   MeanSqs F.Model      R2 Pr(>F)    
Factor_Region               3  0.020125 0.0067085 22.7634 0.20846  1e-04 ***
Factor_Soil                 7  0.027371 0.0039101 13.2678 0.28350  1e-04 ***
Factor_Region:Factor_Soil  21  0.020757 0.0009884  3.3539 0.21500  7e-04 ***
Residuals                  96  0.028292 0.0002947         0.29304           
Total                     127  0.096545                   1.00000           
---
Signif. codes:  0 ‘***’ 0.001 ‘**’ 0.01 ‘*’ 0.05 ‘.’ 0.1 ‘ ’ 1
[1] 42
[1] "Alphaproteobacteria_unclassified"
[1] "PERMANOVA"

Call:
adonis(formula = Square root[, i] ~ Factor_Region * Factor_Soil, permutations = 9999,      method = "euclidean", na.rm = T) 

Permutation: free
Number of permutations: 9999

Terms added sequentially (first to last)

                           Df SumsOfSqs   MeanSqs F.Model      R2 Pr(>F)    
Factor_Region               3  0.015377 0.0051255 19.8250 0.28851 0.0001 ***
Factor_Soil                 7  0.009868 0.0014097  5.4524 0.18515 0.0001 ***
Factor_Region:Factor_Soil  21  0.003232 0.0001539  0.5953 0.06064 0.9147    
Residuals                  96  0.024820 0.0002585         0.46570           
Total                     127  0.053296                   1.00000           
---
Signif. codes:  0 ‘***’ 0.001 ‘**’ 0.01 ‘*’ 0.05 ‘.’ 0.1 ‘ ’ 1
[1] 43
[1] "Reyranella"
[1] "PERMANOVA"

Call:
adonis(formula = Square root[, i] ~ Factor_Region * Factor_Soil, permutations = 9999,      method = "euclidean", na.rm = T) 

Permutation: free
Number of permutations: 9999

Terms added sequentially (first to last)

                           Df SumsOfSqs   MeanSqs F.Model      R2 Pr(>F)    
Factor_Region               3  0.002689 0.0008964  3.6436 0.03425 0.0159 *  
Factor_Soil                 7  0.050488 0.0072126 29.3157 0.64306 0.0001 ***
Factor_Region:Factor_Soil  21  0.001716 0.0000817  0.3320 0.02185 0.9974    
Residuals                  96  0.023619 0.0002460         0.30083           
Total                     127  0.078512                   1.00000           
---
Signif. codes:  0 ‘***’ 0.001 ‘**’ 0.01 ‘*’ 0.05 ‘.’ 0.1 ‘ ’ 1
[1] 44
[1] "Nocardioides"
[1] "PERMANOVA"

Call:
adonis(formula = Square root[, i] ~ Factor_Region * Factor_Soil, permutations = 9999,      method = "euclidean", na.rm = T) 

Permutation: free
Number of permutations: 9999

Terms added sequentially (first to last)

                           Df SumsOfSqs   MeanSqs F.Model      R2 Pr(>F)    
Factor_Region               3  0.019797 0.0065991 21.6790 0.27912 0.0001 ***
Factor_Soil                 7  0.019794 0.0028277  9.2894 0.27907 0.0001 ***
Factor_Region:Factor_Soil  21  0.002115 0.0001007  0.3308 0.02982 0.9985    
Residuals                  96  0.029222 0.0003044         0.41200           
Total                     127  0.070929                   1.00000           
---
Signif. codes:  0 ‘***’ 0.001 ‘**’ 0.01 ‘*’ 0.05 ‘.’ 0.1 ‘ ’ 1
[1] 45
[1] "TK10_ge"
[1] "PERMANOVA"

Call:
adonis(formula = Square root[, i] ~ Factor_Region * Factor_Soil, permutations = 9999,      method = "euclidean", na.rm = T) 

Permutation: free
Number of permutations: 9999

Terms added sequentially (first to last)

                           Df SumsOfSqs   MeanSqs F.Model      R2 Pr(>F)    
Factor_Region               3  0.022510 0.0075035  67.706 0.46374 0.0001 ***
Factor_Soil                 7  0.013826 0.0019752  17.823 0.28484 0.0001 ***
Factor_Region:Factor_Soil  21  0.001565 0.0000745   0.673 0.03225 0.8494    
Residuals                  96  0.010639 0.0001108         0.21918           
Total                     127  0.048541                   1.00000           
---
Signif. codes:  0 ‘***’ 0.001 ‘**’ 0.01 ‘*’ 0.05 ‘.’ 0.1 ‘ ’ 1
[1] 46
[1] "Ferruginibacter"
[1] "PERMANOVA"

Call:
adonis(formula = Square root[, i] ~ Factor_Region * Factor_Soil, permutations = 9999,      method = "euclidean", na.rm = T) 

Permutation: free
Number of permutations: 9999

Terms added sequentially (first to last)

                           Df SumsOfSqs   MeanSqs F.Model      R2 Pr(>F)    
Factor_Region               3  0.046975 0.0156585  69.632 0.42839 0.0001 ***
Factor_Soil                 7  0.039136 0.0055908  24.862 0.35689 0.0001 ***
Factor_Region:Factor_Soil  21  0.001958 0.0000932   0.415 0.01785 0.9879    
Residuals                  96  0.021588 0.0002249         0.19687           
Total                     127  0.109657                   1.00000           
---
Signif. codes:  0 ‘***’ 0.001 ‘**’ 0.01 ‘*’ 0.05 ‘.’ 0.1 ‘ ’ 1
[1] 47
[1] "Actinobacteria_unclassified"
[1] "PERMANOVA"

Call:
adonis(formula = Square root[, i] ~ Factor_Region * Factor_Soil, permutations = 9999,      method = "euclidean", na.rm = T) 

Permutation: free
Number of permutations: 9999

Terms added sequentially (first to last)

                           Df SumsOfSqs   MeanSqs F.Model      R2 Pr(>F)    
Factor_Region               3  0.047528 0.0158426  34.310 0.47638 0.0001 ***
Factor_Soil                 7  0.004003 0.0005719   1.239 0.04013 0.2934    
Factor_Region:Factor_Soil  21  0.003909 0.0001861   0.403 0.03918 0.9901    
Residuals                  96  0.044328 0.0004617         0.44431           
Total                     127  0.099768                   1.00000           
---
Signif. codes:  0 ‘***’ 0.001 ‘**’ 0.01 ‘*’ 0.05 ‘.’ 0.1 ‘ ’ 1
[1] 48
[1] "Subgroup_6_unclassified"
[1] "PERMANOVA"

Call:
adonis(formula = Square root[, i] ~ Factor_Region * Factor_Soil, permutations = 9999,      method = "euclidean", na.rm = T) 

Permutation: free
Number of permutations: 9999

Terms added sequentially (first to last)

                           Df SumsOfSqs  MeanSqs F.Model      R2 Pr(>F)    
Factor_Region               3  0.228218 0.076073 1031.44 0.94431 0.0001 ***
Factor_Soil                 7  0.002115 0.000302    4.10 0.00875 0.0005 ***
Factor_Region:Factor_Soil  21  0.004265 0.000203    2.75 0.01765 0.0011 ** 
Residuals                  96  0.007080 0.000074         0.02930           
Total                     127  0.241677                  1.00000           
---
Signif. codes:  0 ‘***’ 0.001 ‘**’ 0.01 ‘*’ 0.05 ‘.’ 0.1 ‘ ’ 1
[1] 49
[1] "Microlunatus"
[1] "PERMANOVA"

Call:
adonis(formula = Square root[, i] ~ Factor_Region * Factor_Soil, permutations = 9999,      method = "euclidean", na.rm = T) 

Permutation: free
Number of permutations: 9999

Terms added sequentially (first to last)

                           Df SumsOfSqs   MeanSqs F.Model      R2 Pr(>F)    
Factor_Region               3  0.076567 0.0255223  59.192 0.47558 0.0001 ***
Factor_Soil                 7  0.030833 0.0044047  10.216 0.19151 0.0001 ***
Factor_Region:Factor_Soil  21  0.012206 0.0005812   1.348 0.07581 0.1615    
Residuals                  96  0.041393 0.0004312         0.25710           
Total                     127  0.160998                   1.00000           
---
Signif. codes:  0 ‘***’ 0.001 ‘**’ 0.01 ‘*’ 0.05 ‘.’ 0.1 ‘ ’ 1
[1] 50
[1] "Actinobacteria_unclassified"
[1] "PERMANOVA"

Call:
adonis(formula = Square root[, i] ~ Factor_Region * Factor_Soil, permutations = 9999,      method = "euclidean", na.rm = T) 

Permutation: free
Number of permutations: 9999

Terms added sequentially (first to last)

                           Df SumsOfSqs   MeanSqs F.Model      R2 Pr(>F)    
Factor_Region               3  0.043169 0.0143896  87.623 0.48171 0.0001 ***
Factor_Soil                 7  0.025951 0.0037073  22.575 0.28958 0.0001 ***
Factor_Region:Factor_Soil  21  0.004730 0.0002253   1.372 0.05279 0.1481    
Residuals                  96  0.015765 0.0001642         0.17592           
Total                     127  0.089616                   1.00000           
---
Signif. codes:  0 ‘***’ 0.001 ‘**’ 0.01 ‘*’ 0.05 ‘.’ 0.1 ‘ ’ 1
[1] 51
[1] "Flavitalea"
[1] "PERMANOVA"

Call:
adonis(formula = Square root[, i] ~ Factor_Region * Factor_Soil, permutations = 9999,      method = "euclidean", na.rm = T) 

Permutation: free
Number of permutations: 9999

Terms added sequentially (first to last)

                           Df SumsOfSqs   MeanSqs F.Model      R2 Pr(>F)    
Factor_Region               3  0.027515 0.0091717  70.641 0.52302 0.0001 ***
Factor_Soil                 7  0.009255 0.0013222  10.184 0.17593 0.0001 ***
Factor_Region:Factor_Soil  21  0.003373 0.0001606   1.237 0.06412 0.2448    
Residuals                  96  0.012464 0.0001298         0.23693           
Total                     127  0.052608                   1.00000           
---
Signif. codes:  0 ‘***’ 0.001 ‘**’ 0.01 ‘*’ 0.05 ‘.’ 0.1 ‘ ’ 1
[1] 52
[1] "Xanthobacteraceae_uncultured"
[1] "PERMANOVA"

Call:
adonis(formula = Square root[, i] ~ Factor_Region * Factor_Soil, permutations = 9999,      method = "euclidean", na.rm = T) 

Permutation: free
Number of permutations: 9999

Terms added sequentially (first to last)

                           Df SumsOfSqs   MeanSqs F.Model      R2 Pr(>F)    
Factor_Region               3  0.029572 0.0098575  57.712 0.36685 0.0001 ***
Factor_Soil                 7  0.030523 0.0043605  25.529 0.37865 0.0001 ***
Factor_Region:Factor_Soil  21  0.004118 0.0001961   1.148 0.05108 0.3117    
Residuals                  96  0.016397 0.0001708         0.20341           
Total                     127  0.080611                   1.00000           
---
Signif. codes:  0 ‘***’ 0.001 ‘**’ 0.01 ‘*’ 0.05 ‘.’ 0.1 ‘ ’ 1
[1] 53
[1] "Acidimicrobiia_unclassified"
[1] "PERMANOVA"

Call:
adonis(formula = Square root[, i] ~ Factor_Region * Factor_Soil, permutations = 9999,      method = "euclidean", na.rm = T) 

Permutation: free
Number of permutations: 9999

Terms added sequentially (first to last)

                           Df SumsOfSqs   MeanSqs F.Model      R2 Pr(>F)    
Factor_Region               3  0.035787 0.0119291  89.785 0.60620 0.0001 ***
Factor_Soil                 7  0.008565 0.0012236   9.209 0.14508 0.0001 ***
Factor_Region:Factor_Soil  21  0.001928 0.0000918   0.691 0.03266 0.8316    
Residuals                  96  0.012755 0.0001329         0.21605           
Total                     127  0.059035                   1.00000           
---
Signif. codes:  0 ‘***’ 0.001 ‘**’ 0.01 ‘*’ 0.05 ‘.’ 0.1 ‘ ’ 1
[1] 54
[1] "Segetibacter"
[1] "PERMANOVA"

Call:
adonis(formula = Square root[, i] ~ Factor_Region * Factor_Soil, permutations = 9999,      method = "euclidean", na.rm = T) 

Permutation: free
Number of permutations: 9999

Terms added sequentially (first to last)

                           Df SumsOfSqs   MeanSqs F.Model      R2 Pr(>F)    
Factor_Region               3  0.037788 0.0125961  60.797 0.37577 0.0001 ***
Factor_Soil                 7  0.039231 0.0056044  27.051 0.39012 0.0001 ***
Factor_Region:Factor_Soil  21  0.003653 0.0001740   0.840 0.03633 0.6684    
Residuals                  96  0.019890 0.0002072         0.19778           
Total                     127  0.100562                   1.00000           
---
Signif. codes:  0 ‘***’ 0.001 ‘**’ 0.01 ‘*’ 0.05 ‘.’ 0.1 ‘ ’ 1
[1] 55
[1] "Gaiella"
[1] "PERMANOVA"

Call:
adonis(formula = Square root[, i] ~ Factor_Region * Factor_Soil, permutations = 9999,      method = "euclidean", na.rm = T) 

Permutation: free
Number of permutations: 9999

Terms added sequentially (first to last)

                           Df SumsOfSqs   MeanSqs F.Model      R2 Pr(>F)    
Factor_Region               3  0.016198 0.0053994 26.6297 0.36850  1e-04 ***
Factor_Soil                 7  0.007465 0.0010664  5.2595 0.16982  2e-04 ***
Factor_Region:Factor_Soil  21  0.000829 0.0000395  0.1946 0.01885  1e+00    
Residuals                  96  0.019465 0.0002028         0.44282           
Total                     127  0.043957                   1.00000           
---
Signif. codes:  0 ‘***’ 0.001 ‘**’ 0.01 ‘*’ 0.05 ‘.’ 0.1 ‘ ’ 1
[1] 56
[1] "Thermoleophilia_unclassified"
[1] "PERMANOVA"

Call:
adonis(formula = Square root[, i] ~ Factor_Region * Factor_Soil, permutations = 9999,      method = "euclidean", na.rm = T) 

Permutation: free
Number of permutations: 9999

Terms added sequentially (first to last)

                           Df SumsOfSqs   MeanSqs F.Model      R2 Pr(>F)    
Factor_Region               3  0.065318 0.0217728 120.299 0.64334 0.0001 ***
Factor_Soil                 7  0.014527 0.0020752  11.466 0.14308 0.0001 ***
Factor_Region:Factor_Soil  21  0.004310 0.0002053   1.134 0.04245 0.3277    
Residuals                  96  0.017375 0.0001810         0.17113           
Total                     127  0.101530                   1.00000           
---
Signif. codes:  0 ‘***’ 0.001 ‘**’ 0.01 ‘*’ 0.05 ‘.’ 0.1 ‘ ’ 1
[1] 57
[1] "Blastococcus"
[1] "PERMANOVA"

Call:
adonis(formula = Square root[, i] ~ Factor_Region * Factor_Soil, permutations = 9999,      method = "euclidean", na.rm = T) 

Permutation: free
Number of permutations: 9999

Terms added sequentially (first to last)

                           Df SumsOfSqs   MeanSqs F.Model      R2 Pr(>F)    
Factor_Region               3  0.028966 0.0096555 15.9078 0.26156  1e-04 ***
Factor_Soil                 7  0.021619 0.0030884  5.0882 0.19521  3e-04 ***
Factor_Region:Factor_Soil  21  0.001892 0.0000901  0.1484 0.01708  1e+00    
Residuals                  96  0.058269 0.0006070         0.52615           
Total                     127  0.110745                   1.00000           
---
Signif. codes:  0 ‘***’ 0.001 ‘**’ 0.01 ‘*’ 0.05 ‘.’ 0.1 ‘ ’ 1
[1] 58
[1] "Microvirga"
[1] "PERMANOVA"

Call:
adonis(formula = Square root[, i] ~ Factor_Region * Factor_Soil, permutations = 9999,      method = "euclidean", na.rm = T) 

Permutation: free
Number of permutations: 9999

Terms added sequentially (first to last)

                           Df SumsOfSqs   MeanSqs F.Model      R2 Pr(>F)    
Factor_Region               3  0.003666 0.0012220  2.9177 0.03889 0.0373 *  
Factor_Soil                 7  0.047591 0.0067987 16.2331 0.50491 0.0001 ***
Factor_Region:Factor_Soil  21  0.002794 0.0001330  0.3176 0.02964 0.9988    
Residuals                  96  0.040207 0.0004188         0.42656           
Total                     127  0.094257                   1.00000           
---
Signif. codes:  0 ‘***’ 0.001 ‘**’ 0.01 ‘*’ 0.05 ‘.’ 0.1 ‘ ’ 1
[1] 59
[1] "Ellin6067"
[1] "PERMANOVA"

Call:
adonis(formula = Square root[, i] ~ Factor_Region * Factor_Soil, permutations = 9999,      method = "euclidean", na.rm = T) 

Permutation: free
Number of permutations: 9999

Terms added sequentially (first to last)

                           Df SumsOfSqs   MeanSqs F.Model      R2 Pr(>F)    
Factor_Region               3  0.005727 0.0019089  14.458 0.08462 0.0001 ***
Factor_Soil                 7  0.047428 0.0067754  51.315 0.70084 0.0001 ***
Factor_Region:Factor_Soil  21  0.001843 0.0000878   0.665 0.02724 0.8583    
Residuals                  96  0.012675 0.0001320         0.18730           
Total                     127  0.067673                   1.00000           
---
Signif. codes:  0 ‘***’ 0.001 ‘**’ 0.01 ‘*’ 0.05 ‘.’ 0.1 ‘ ’ 1
[1] 60
[1] "Gemmata"
[1] "PERMANOVA"

Call:
adonis(formula = Square root[, i] ~ Factor_Region * Factor_Soil, permutations = 9999,      method = "euclidean", na.rm = T) 

Permutation: free
Number of permutations: 9999

Terms added sequentially (first to last)

                           Df SumsOfSqs  MeanSqs F.Model      R2 Pr(>F)    
Factor_Region               3  0.125354 0.041785  645.04 0.91631 0.0001 ***
Factor_Soil                 7  0.003781 0.000540    8.34 0.02764 0.0001 ***
Factor_Region:Factor_Soil  21  0.001450 0.000069    1.07 0.01060 0.3837    
Residuals                  96  0.006219 0.000065         0.04546           
Total                     127  0.136803                  1.00000           
---
Signif. codes:  0 ‘***’ 0.001 ‘**’ 0.01 ‘*’ 0.05 ‘.’ 0.1 ‘ ’ 1
[1] 61
[1] "Blastocatellaceae_unclassified"
[1] "PERMANOVA"

Call:
adonis(formula = Square root[, i] ~ Factor_Region * Factor_Soil, permutations = 9999,      method = "euclidean", na.rm = T) 

Permutation: free
Number of permutations: 9999

Terms added sequentially (first to last)

                           Df SumsOfSqs    MeanSqs F.Model      R2 Pr(>F)    
Factor_Region               3 0.0014775 0.00049249  3.7068 0.06843 0.0153 *  
Factor_Soil                 7 0.0056274 0.00080391  6.0508 0.26062 0.0001 ***
Factor_Region:Factor_Soil  21 0.0017332 0.00008253  0.6212 0.08027 0.8991    
Residuals                  96 0.0127546 0.00013286         0.59069           
Total                     127 0.0215926                    1.00000           
---
Signif. codes:  0 ‘***’ 0.001 ‘**’ 0.01 ‘*’ 0.05 ‘.’ 0.1 ‘ ’ 1
[1] 62
[1] "Beijerinckiaceae_unclassified"
[1] "PERMANOVA"

Call:
adonis(formula = Square root[, i] ~ Factor_Region * Factor_Soil, permutations = 9999,      method = "euclidean", na.rm = T) 

Permutation: free
Number of permutations: 9999

Terms added sequentially (first to last)

                           Df SumsOfSqs   MeanSqs F.Model      R2 Pr(>F)    
Factor_Region               3  0.018320 0.0061067 23.4749 0.31817 0.0001 ***
Factor_Soil                 7  0.011861 0.0016944  6.5135 0.20599 0.0001 ***
Factor_Region:Factor_Soil  21  0.002425 0.0001155  0.4438 0.04211 0.9838    
Residuals                  96  0.024973 0.0002601         0.43372           
Total                     127  0.057578                   1.00000           
---
Signif. codes:  0 ‘***’ 0.001 ‘**’ 0.01 ‘*’ 0.05 ‘.’ 0.1 ‘ ’ 1
[1] 63
[1] "Rhodoplanes"
[1] "PERMANOVA"

Call:
adonis(formula = Square root[, i] ~ Factor_Region * Factor_Soil, permutations = 9999,      method = "euclidean", na.rm = T) 

Permutation: free
Number of permutations: 9999

Terms added sequentially (first to last)

                           Df SumsOfSqs   MeanSqs F.Model      R2 Pr(>F)    
Factor_Region               3  0.001959 0.0006531   5.690 0.03141 0.0023 ** 
Factor_Soil                 7  0.048086 0.0068695  59.844 0.77075 0.0001 ***
Factor_Region:Factor_Soil  21  0.001324 0.0000630   0.549 0.02121 0.9387    
Residuals                  96  0.011020 0.0001148         0.17663           
Total                     127  0.062389                   1.00000           
---
Signif. codes:  0 ‘***’ 0.001 ‘**’ 0.01 ‘*’ 0.05 ‘.’ 0.1 ‘ ’ 1
[1] 64
[1] "IMCC26256_ge"
[1] "PERMANOVA"

Call:
adonis(formula = Square root[, i] ~ Factor_Region * Factor_Soil, permutations = 9999,      method = "euclidean", na.rm = T) 

Permutation: free
Number of permutations: 9999

Terms added sequentially (first to last)

                           Df SumsOfSqs   MeanSqs F.Model      R2 Pr(>F)    
Factor_Region               3  0.032896 0.0109653 186.183 0.70192 0.0001 ***
Factor_Soil                 7  0.005771 0.0008244  13.998 0.12314 0.0001 ***
Factor_Region:Factor_Soil  21  0.002545 0.0001212   2.058 0.05430 0.0109 *  
Residuals                  96  0.005654 0.0000589         0.12064           
Total                     127  0.046866                   1.00000           
---
Signif. codes:  0 ‘***’ 0.001 ‘**’ 0.01 ‘*’ 0.05 ‘.’ 0.1 ‘ ’ 1
[1] 65
[1] "Steroidobacter"
[1] "PERMANOVA"

Call:
adonis(formula = Square root[, i] ~ Factor_Region * Factor_Soil, permutations = 9999,      method = "euclidean", na.rm = T) 

Permutation: free
Number of permutations: 9999

Terms added sequentially (first to last)

                           Df SumsOfSqs   MeanSqs F.Model      R2 Pr(>F)    
Factor_Region               3  0.010973 0.0036578  9.7188 0.15366 0.0001 ***
Factor_Soil                 7  0.022219 0.0031742  8.4340 0.31113 0.0001 ***
Factor_Region:Factor_Soil  21  0.002092 0.0000996  0.2646 0.02929 0.9997    
Residuals                  96  0.036130 0.0003764         0.50592           
Total                     127  0.071415                   1.00000           
---
Signif. codes:  0 ‘***’ 0.001 ‘**’ 0.01 ‘*’ 0.05 ‘.’ 0.1 ‘ ’ 1
[1] 66
[1] "Sandaracinaceae_uncultured"
[1] "PERMANOVA"

Call:
adonis(formula = Square root[, i] ~ Factor_Region * Factor_Soil, permutations = 9999,      method = "euclidean", na.rm = T) 

Permutation: free
Number of permutations: 9999

Terms added sequentially (first to last)

                           Df SumsOfSqs   MeanSqs F.Model      R2 Pr(>F)    
Factor_Region               3  0.011505 0.0038350 10.3593 0.20356 0.0001 ***
Factor_Soil                 7  0.008433 0.0012047  3.2542 0.14920 0.0038 ** 
Factor_Region:Factor_Soil  21  0.001043 0.0000496  0.1341 0.01845 1.0000    
Residuals                  96  0.035539 0.0003702         0.62879           
Total                     127  0.056519                   1.00000           
---
Signif. codes:  0 ‘***’ 0.001 ‘**’ 0.01 ‘*’ 0.05 ‘.’ 0.1 ‘ ’ 1
[1] 67
[1] "Rhizobiales_unclassified"
[1] "PERMANOVA"

Call:
adonis(formula = Square root[, i] ~ Factor_Region * Factor_Soil, permutations = 9999,      method = "euclidean", na.rm = T) 

Permutation: free
Number of permutations: 9999

Terms added sequentially (first to last)

                           Df SumsOfSqs   MeanSqs F.Model      R2 Pr(>F)    
Factor_Region               3  0.011308 0.0037692 24.5333 0.29215 0.0001 ***
Factor_Soil                 7  0.010150 0.0014499  9.4375 0.26223 0.0001 ***
Factor_Region:Factor_Soil  21  0.002498 0.0001190  0.7744 0.06455 0.7444    
Residuals                  96  0.014749 0.0001536         0.38107           
Total                     127  0.038705                   1.00000           
---
Signif. codes:  0 ‘***’ 0.001 ‘**’ 0.01 ‘*’ 0.05 ‘.’ 0.1 ‘ ’ 1
[1] 68
[1] "Betaproteobacteriales_unclassified"
[1] "PERMANOVA"

Call:
adonis(formula = Square root[, i] ~ Factor_Region * Factor_Soil, permutations = 9999,      method = "euclidean", na.rm = T) 

Permutation: free
Number of permutations: 9999

Terms added sequentially (first to last)

                           Df SumsOfSqs    MeanSqs F.Model      R2 Pr(>F)    
Factor_Region               3 0.0028346 0.00094488  6.2037 0.10296 0.0009 ***
Factor_Soil                 7 0.0082867 0.00118382  7.7725 0.30100 0.0001 ***
Factor_Region:Factor_Soil  21 0.0017877 0.00008513  0.5589 0.06493 0.9341    
Residuals                  96 0.0146217 0.00015231         0.53110           
Total                     127 0.0275307                    1.00000           
---
Signif. codes:  0 ‘***’ 0.001 ‘**’ 0.01 ‘*’ 0.05 ‘.’ 0.1 ‘ ’ 1
[1] 69
[1] "Ohtaekwangia"
[1] "PERMANOVA"

Call:
adonis(formula = Square root[, i] ~ Factor_Region * Factor_Soil, permutations = 9999,      method = "euclidean", na.rm = T) 

Permutation: free
Number of permutations: 9999

Terms added sequentially (first to last)

                           Df SumsOfSqs   MeanSqs F.Model      R2 Pr(>F)    
Factor_Region               3  0.032854 0.0109512  57.098 0.44906 0.0001 ***
Factor_Soil                 7  0.018475 0.0026393  13.761 0.25253 0.0001 ***
Factor_Region:Factor_Soil  21  0.003419 0.0001628   0.849 0.04673 0.6508    
Residuals                  96  0.018413 0.0001918         0.25167           
Total                     127  0.073160                   1.00000           
---
Signif. codes:  0 ‘***’ 0.001 ‘**’ 0.01 ‘*’ 0.05 ‘.’ 0.1 ‘ ’ 1
[1] 70
[1] "Rhizobiales_uncultured_ge"
[1] "PERMANOVA"

Call:
adonis(formula = Square root[, i] ~ Factor_Region * Factor_Soil, permutations = 9999,      method = "euclidean", na.rm = T) 

Permutation: free
Number of permutations: 9999

Terms added sequentially (first to last)

                           Df SumsOfSqs    MeanSqs F.Model      R2 Pr(>F)    
Factor_Region               3  0.005804 0.00193462 10.9106 0.13695 0.0001 ***
Factor_Soil                 7  0.018203 0.00260038 14.6653 0.42953 0.0001 ***
Factor_Region:Factor_Soil  21  0.001350 0.00006427  0.3624 0.03185 0.9954    
Residuals                  96  0.017022 0.00017732         0.40167           
Total                     127  0.042378                    1.00000           
---
Signif. codes:  0 ‘***’ 0.001 ‘**’ 0.01 ‘*’ 0.05 ‘.’ 0.1 ‘ ’ 1
[1] 71
[1] "Solirubrobacteraceae_uncultured"
[1] "PERMANOVA"

Call:
adonis(formula = Square root[, i] ~ Factor_Region * Factor_Soil, permutations = 9999,      method = "euclidean", na.rm = T) 

Permutation: free
Number of permutations: 9999

Terms added sequentially (first to last)

                           Df SumsOfSqs   MeanSqs F.Model      R2 Pr(>F)    
Factor_Region               3  0.007788 0.0025961 12.9550 0.16725  2e-04 ***
Factor_Soil                 7  0.018715 0.0026736 13.3413 0.40190  1e-04 ***
Factor_Region:Factor_Soil  21  0.000825 0.0000393  0.1961 0.01772  1e+00    
Residuals                  96  0.019238 0.0002004         0.41313           
Total                     127  0.046567                   1.00000           
---
Signif. codes:  0 ‘***’ 0.001 ‘**’ 0.01 ‘*’ 0.05 ‘.’ 0.1 ‘ ’ 1
[1] 72
[1] "Gemmatirosa"
[1] "PERMANOVA"

Call:
adonis(formula = Square root[, i] ~ Factor_Region * Factor_Soil, permutations = 9999,      method = "euclidean", na.rm = T) 

Permutation: free
Number of permutations: 9999

Terms added sequentially (first to last)

                           Df SumsOfSqs   MeanSqs F.Model      R2 Pr(>F)    
Factor_Region               3  0.003705 0.0012350   7.696 0.03954 0.0001 ***
Factor_Soil                 7  0.072607 0.0103724  64.638 0.77480 0.0001 ***
Factor_Region:Factor_Soil  21  0.001993 0.0000949   0.592 0.02127 0.9142    
Residuals                  96  0.015405 0.0001605         0.16439           
Total                     127  0.093710                   1.00000           
---
Signif. codes:  0 ‘***’ 0.001 ‘**’ 0.01 ‘*’ 0.05 ‘.’ 0.1 ‘ ’ 1
[1] 73
[1] "Pirellulaceae_uncultured"
[1] "PERMANOVA"

Call:
adonis(formula = Square root[, i] ~ Factor_Region * Factor_Soil, permutations = 9999,      method = "euclidean", na.rm = T) 

Permutation: free
Number of permutations: 9999

Terms added sequentially (first to last)

                           Df SumsOfSqs  MeanSqs F.Model      R2 Pr(>F)    
Factor_Region               3  0.113776 0.037925  437.80 0.86058 0.0001 ***
Factor_Soil                 7  0.007306 0.001044   12.05 0.05526 0.0001 ***
Factor_Region:Factor_Soil  21  0.002810 0.000134    1.54 0.02125 0.0812 .  
Residuals                  96  0.008316 0.000087         0.06290           
Total                     127  0.132208                  1.00000           
---
Signif. codes:  0 ‘***’ 0.001 ‘**’ 0.01 ‘*’ 0.05 ‘.’ 0.1 ‘ ’ 1
[1] 74
[1] "Pir4_lineage"
[1] "PERMANOVA"

Call:
adonis(formula = Square root[, i] ~ Factor_Region * Factor_Soil, permutations = 9999,      method = "euclidean", na.rm = T) 

Permutation: free
Number of permutations: 9999

Terms added sequentially (first to last)

                           Df SumsOfSqs  MeanSqs F.Model      R2 Pr(>F)    
Factor_Region               3  0.146386 0.048795  393.48 0.82649  1e-04 ***
Factor_Soil                 7  0.011990 0.001713   13.81 0.06769  1e-04 ***
Factor_Region:Factor_Soil  21  0.006836 0.000326    2.62 0.03859  7e-04 ***
Residuals                  96  0.011905 0.000124         0.06722           
Total                     127  0.177117                  1.00000           
---
Signif. codes:  0 ‘***’ 0.001 ‘**’ 0.01 ‘*’ 0.05 ‘.’ 0.1 ‘ ’ 1
[1] 75
[1] "0319-7L14_ge"
[1] "PERMANOVA"

Call:
adonis(formula = Square root[, i] ~ Factor_Region * Factor_Soil, permutations = 9999,      method = "euclidean", na.rm = T) 

Permutation: free
Number of permutations: 9999

Terms added sequentially (first to last)

                           Df SumsOfSqs   MeanSqs F.Model      R2 Pr(>F)    
Factor_Region               3  0.014805 0.0049351  16.234 0.11906 0.0001 ***
Factor_Soil                 7  0.077026 0.0110037  36.196 0.61943 0.0001 ***
Factor_Region:Factor_Soil  21  0.003334 0.0001588   0.522 0.02682 0.9553    
Residuals                  96  0.029184 0.0003040         0.23469           
Total                     127  0.124350                   1.00000           
---
Signif. codes:  0 ‘***’ 0.001 ‘**’ 0.01 ‘*’ 0.05 ‘.’ 0.1 ‘ ’ 1
[1] 76
[1] "Acidibacter"
[1] "PERMANOVA"

Call:
adonis(formula = Square root[, i] ~ Factor_Region * Factor_Soil, permutations = 9999,      method = "euclidean", na.rm = T) 

Permutation: free
Number of permutations: 9999

Terms added sequentially (first to last)

                           Df SumsOfSqs   MeanSqs F.Model      R2 Pr(>F)    
Factor_Region               3  0.003821 0.0012736  9.0206 0.08239 0.0001 ***
Factor_Soil                 7  0.027410 0.0039157 27.7344 0.59104 0.0001 ***
Factor_Region:Factor_Soil  21  0.001592 0.0000758  0.5368 0.03432 0.9483    
Residuals                  96  0.013554 0.0001412         0.29226           
Total                     127  0.046376                   1.00000           
---
Signif. codes:  0 ‘***’ 0.001 ‘**’ 0.01 ‘*’ 0.05 ‘.’ 0.1 ‘ ’ 1
[1] 77
[1] "Phenylobacterium"
[1] "PERMANOVA"

Call:
adonis(formula = Square root[, i] ~ Factor_Region * Factor_Soil, permutations = 9999,      method = "euclidean", na.rm = T) 

Permutation: free
Number of permutations: 9999

Terms added sequentially (first to last)

                           Df SumsOfSqs   MeanSqs F.Model      R2 Pr(>F)    
Factor_Region               3  0.014380 0.0047934 20.4653 0.25045 0.0001 ***
Factor_Soil                 7  0.019335 0.0027621 11.7926 0.33674 0.0001 ***
Factor_Region:Factor_Soil  21  0.001218 0.0000580  0.2476 0.02121 0.9997    
Residuals                  96  0.022485 0.0002342         0.39161           
Total                     127  0.057418                   1.00000           
---
Signif. codes:  0 ‘***’ 0.001 ‘**’ 0.01 ‘*’ 0.05 ‘.’ 0.1 ‘ ’ 1
[1] 78
[1] "Adhaeribacter"
[1] "PERMANOVA"

Call:
adonis(formula = Square root[, i] ~ Factor_Region * Factor_Soil, permutations = 9999,      method = "euclidean", na.rm = T) 

Permutation: free
Number of permutations: 9999

Terms added sequentially (first to last)

                           Df SumsOfSqs   MeanSqs F.Model      R2 Pr(>F)    
Factor_Region               3  0.008114 0.0027046  12.838 0.09246 0.0001 ***
Factor_Soil                 7  0.057704 0.0082434  39.130 0.65757 0.0001 ***
Factor_Region:Factor_Soil  21  0.001711 0.0000815   0.387 0.01950 0.9923    
Residuals                  96  0.020224 0.0002107         0.23046           
Total                     127  0.087752                   1.00000           
---
Signif. codes:  0 ‘***’ 0.001 ‘**’ 0.01 ‘*’ 0.05 ‘.’ 0.1 ‘ ’ 1
[1] 79
[1] "Gaiellales_unclassified"
[1] "PERMANOVA"

Call:
adonis(formula = Square root[, i] ~ Factor_Region * Factor_Soil, permutations = 9999,      method = "euclidean", na.rm = T) 

Permutation: free
Number of permutations: 9999

Terms added sequentially (first to last)

                           Df SumsOfSqs   MeanSqs F.Model      R2 Pr(>F)    
Factor_Region               3  0.009376 0.0031255 18.7902 0.14179 0.0001 ***
Factor_Soil                 7  0.036585 0.0052265 31.4211 0.55325 0.0001 ***
Factor_Region:Factor_Soil  21  0.004197 0.0001999  1.2016 0.06347 0.2618    
Residuals                  96  0.015968 0.0001663         0.24148           
Total                     127  0.066127                   1.00000           
---
Signif. codes:  0 ‘***’ 0.001 ‘**’ 0.01 ‘*’ 0.05 ‘.’ 0.1 ‘ ’ 1
[1] 80
[1] "Streptomyces"
[1] "PERMANOVA"

Call:
adonis(formula = Square root[, i] ~ Factor_Region * Factor_Soil, permutations = 9999,      method = "euclidean", na.rm = T) 

Permutation: free
Number of permutations: 9999

Terms added sequentially (first to last)

                           Df SumsOfSqs   MeanSqs F.Model      R2 Pr(>F)    
Factor_Region               3  0.017910 0.0059699 24.7426 0.28128 0.0001 ***
Factor_Soil                 7  0.020873 0.0029818 12.3583 0.32781 0.0001 ***
Factor_Region:Factor_Soil  21  0.001728 0.0000823  0.3409 0.02713 0.9972    
Residuals                  96  0.023163 0.0002413         0.36378           
Total                     127  0.063673                   1.00000           
---
Signif. codes:  0 ‘***’ 0.001 ‘**’ 0.01 ‘*’ 0.05 ‘.’ 0.1 ‘ ’ 1
[1] 81
[1] "Longimicrobiaceae_ge"
[1] "PERMANOVA"

Call:
adonis(formula = Square root[, i] ~ Factor_Region * Factor_Soil, permutations = 9999,      method = "euclidean", na.rm = T) 

Permutation: free
Number of permutations: 9999

Terms added sequentially (first to last)

                           Df SumsOfSqs    MeanSqs F.Model      R2 Pr(>F)    
Factor_Region               3 0.0041841 0.00139469  23.552 0.25437 0.0001 ***
Factor_Soil                 7 0.0060797 0.00086853  14.667 0.36962 0.0001 ***
Factor_Region:Factor_Soil  21 0.0005000 0.00002381   0.402 0.03040 0.9897    
Residuals                  96 0.0056849 0.00005922         0.34561           
Total                     127 0.0164487                    1.00000           
---
Signif. codes:  0 ‘***’ 0.001 ‘**’ 0.01 ‘*’ 0.05 ‘.’ 0.1 ‘ ’ 1
[1] 82
[1] "Burkholderiaceae_uncultured"
[1] "PERMANOVA"

Call:
adonis(formula = Square root[, i] ~ Factor_Region * Factor_Soil, permutations = 9999,      method = "euclidean", na.rm = T) 

Permutation: free
Number of permutations: 9999

Terms added sequentially (first to last)

                           Df SumsOfSqs   MeanSqs F.Model      R2 Pr(>F)    
Factor_Region               3  0.071706 0.0239021  85.311 0.51618 0.0001 ***
Factor_Soil                 7  0.029095 0.0041564  14.835 0.20944 0.0001 ***
Factor_Region:Factor_Soil  21  0.011218 0.0005342   1.907 0.08075 0.0186 *  
Residuals                  96  0.026897 0.0002802         0.19362           
Total                     127  0.138917                   1.00000           
---
Signif. codes:  0 ‘***’ 0.001 ‘**’ 0.01 ‘*’ 0.05 ‘.’ 0.1 ‘ ’ 1
[1] 83
[1] "FBP_ge"
[1] "PERMANOVA"

Call:
adonis(formula = Square root[, i] ~ Factor_Region * Factor_Soil, permutations = 9999,      method = "euclidean", na.rm = T) 

Permutation: free
Number of permutations: 9999

Terms added sequentially (first to last)

                           Df SumsOfSqs   MeanSqs F.Model      R2 Pr(>F)    
Factor_Region               3  0.023811 0.0079371 28.6596 0.24634 0.0001 ***
Factor_Soil                 7  0.040704 0.0058148 20.9962 0.42110 0.0001 ***
Factor_Region:Factor_Soil  21  0.005559 0.0002647  0.9558 0.05751 0.5189    
Residuals                  96  0.026587 0.0002769         0.27505           
Total                     127  0.096661                   1.00000           
---
Signif. codes:  0 ‘***’ 0.001 ‘**’ 0.01 ‘*’ 0.05 ‘.’ 0.1 ‘ ’ 1
[1] 84
[1] "Blastocatella"
[1] "PERMANOVA"

Call:
adonis(formula = Square root[, i] ~ Factor_Region * Factor_Soil, permutations = 9999,      method = "euclidean", na.rm = T) 

Permutation: free
Number of permutations: 9999

Terms added sequentially (first to last)

                           Df SumsOfSqs    MeanSqs F.Model      R2 Pr(>F)    
Factor_Region               3 0.0011903 0.00039676  2.7549 0.05227 0.0469 *  
Factor_Soil                 7 0.0072606 0.00103723  7.2019 0.31886 0.0001 ***
Factor_Region:Factor_Soil  21 0.0004933 0.00002349  0.1631 0.02167 1.0000    
Residuals                  96 0.0138260 0.00014402         0.60720           
Total                     127 0.0227702                    1.00000           
---
Signif. codes:  0 ‘***’ 0.001 ‘**’ 0.01 ‘*’ 0.05 ‘.’ 0.1 ‘ ’ 1
[1] 85
[1] "Isosphaeraceae_uncultured"
[1] "PERMANOVA"

Call:
adonis(formula = Square root[, i] ~ Factor_Region * Factor_Soil, permutations = 9999,      method = "euclidean", na.rm = T) 

Permutation: free
Number of permutations: 9999

Terms added sequentially (first to last)

                           Df SumsOfSqs   MeanSqs F.Model      R2 Pr(>F)    
Factor_Region               3  0.080418 0.0268061 237.851 0.85360 0.0001 ***
Factor_Soil                 7  0.001209 0.0001727   1.532 0.01283 0.1709    
Factor_Region:Factor_Soil  21  0.001765 0.0000840   0.746 0.01873 0.7722    
Residuals                  96  0.010819 0.0001127         0.11484           
Total                     127  0.094211                   1.00000           
---
Signif. codes:  0 ‘***’ 0.001 ‘**’ 0.01 ‘*’ 0.05 ‘.’ 0.1 ‘ ’ 1
[1] 86
[1] "C0119_ge"
[1] "PERMANOVA"

Call:
adonis(formula = Square root[, i] ~ Factor_Region * Factor_Soil, permutations = 9999,      method = "euclidean", na.rm = T) 

Permutation: free
Number of permutations: 9999

Terms added sequentially (first to last)

                           Df SumsOfSqs   MeanSqs F.Model      R2 Pr(>F)    
Factor_Region               3  0.015234 0.0050782 13.1446 0.16267 0.0001 ***
Factor_Soil                 7  0.036028 0.0051469 13.3224 0.38470 0.0001 ***
Factor_Region:Factor_Soil  21  0.005303 0.0002525  0.6536 0.05662 0.8716    
Residuals                  96  0.037088 0.0003863         0.39601           
Total                     127  0.093653                   1.00000           
---
Signif. codes:  0 ‘***’ 0.001 ‘**’ 0.01 ‘*’ 0.05 ‘.’ 0.1 ‘ ’ 1
[1] 87
[1] "Saprospiraceae_uncultured"
[1] "PERMANOVA"

Call:
adonis(formula = Square root[, i] ~ Factor_Region * Factor_Soil, permutations = 9999,      method = "euclidean", na.rm = T) 

Permutation: free
Number of permutations: 9999

Terms added sequentially (first to last)

                           Df SumsOfSqs   MeanSqs F.Model      R2 Pr(>F)    
Factor_Region               3  0.006065 0.0020216  7.2558 0.08222 0.0001 ***
Factor_Soil                 7  0.039950 0.0057071 20.4841 0.54163 0.0001 ***
Factor_Region:Factor_Soil  21  0.000997 0.0000475  0.1704 0.01352 0.9999    
Residuals                  96  0.026747 0.0002786         0.36263           
Total                     127  0.073759                   1.00000           
---
Signif. codes:  0 ‘***’ 0.001 ‘**’ 0.01 ‘*’ 0.05 ‘.’ 0.1 ‘ ’ 1
[1] 88
[1] "MB-A2-108_ge"
[1] "PERMANOVA"

Call:
adonis(formula = Square root[, i] ~ Factor_Region * Factor_Soil, permutations = 9999,      method = "euclidean", na.rm = T) 

Permutation: free
Number of permutations: 9999

Terms added sequentially (first to last)

                           Df SumsOfSqs   MeanSqs F.Model      R2 Pr(>F)    
Factor_Region               3  0.016446 0.0054821 19.3818 0.23867 0.0001 ***
Factor_Soil                 7  0.023428 0.0033469 11.8327 0.33999 0.0001 ***
Factor_Region:Factor_Soil  21  0.001880 0.0000895  0.3165 0.02729 0.9989    
Residuals                  96  0.027154 0.0002828         0.39405           
Total                     127  0.068908                   1.00000           
---
Signif. codes:  0 ‘***’ 0.001 ‘**’ 0.01 ‘*’ 0.05 ‘.’ 0.1 ‘ ’ 1
[1] 89
[1] "Solirubrobacteraceae_unclassified"
[1] "PERMANOVA"

Call:
adonis(formula = Square root[, i] ~ Factor_Region * Factor_Soil, permutations = 9999,      method = "euclidean", na.rm = T) 

Permutation: free
Number of permutations: 9999

Terms added sequentially (first to last)

                           Df SumsOfSqs   MeanSqs F.Model      R2 Pr(>F)    
Factor_Region               3  0.050169 0.0167229 251.673 0.78840 0.0001 ***
Factor_Soil                 7  0.005297 0.0007567  11.387 0.08324 0.0001 ***
Factor_Region:Factor_Soil  21  0.001789 0.0000852   1.282 0.02811 0.2112    
Residuals                  96  0.006379 0.0000664         0.10025           
Total                     127  0.063633                   1.00000           
---
Signif. codes:  0 ‘***’ 0.001 ‘**’ 0.01 ‘*’ 0.05 ‘.’ 0.1 ‘ ’ 1
[1] 90
[1] "Opitutus"
[1] "PERMANOVA"

Call:
adonis(formula = Square root[, i] ~ Factor_Region * Factor_Soil, permutations = 9999,      method = "euclidean", na.rm = T) 

Permutation: free
Number of permutations: 9999

Terms added sequentially (first to last)

                           Df SumsOfSqs    MeanSqs F.Model      R2 Pr(>F)    
Factor_Region               3 0.0088729 0.00295764 30.4317 0.34612 0.0001 ***
Factor_Soil                 7 0.0068267 0.00097524 10.0345 0.26630 0.0001 ***
Factor_Region:Factor_Soil  21 0.0006059 0.00002885  0.2969 0.02363 0.9989    
Residuals                  96 0.0093302 0.00009719         0.36395           
Total                     127 0.0256357                    1.00000           
---
Signif. codes:  0 ‘***’ 0.001 ‘**’ 0.01 ‘*’ 0.05 ‘.’ 0.1 ‘ ’ 1
[1] 91
[1] "Proteobacteria_unclassified"
[1] "PERMANOVA"

Call:
adonis(formula = Square root[, i] ~ Factor_Region * Factor_Soil, permutations = 9999,      method = "euclidean", na.rm = T) 

Permutation: free
Number of permutations: 9999

Terms added sequentially (first to last)

                           Df SumsOfSqs    MeanSqs F.Model      R2 Pr(>F)    
Factor_Region               3 0.0070360 0.00234535 13.6575 0.23404 0.0001 ***
Factor_Soil                 7 0.0048948 0.00069926  4.0720 0.16282 0.0007 ***
Factor_Region:Factor_Soil  21 0.0016467 0.00007842  0.4566 0.05478 0.9789    
Residuals                  96 0.0164857 0.00017173         0.54837           
Total                     127 0.0300632                    1.00000           
---
Signif. codes:  0 ‘***’ 0.001 ‘**’ 0.01 ‘*’ 0.05 ‘.’ 0.1 ‘ ’ 1
[1] 92
[1] "Skermanella"
[1] "PERMANOVA"

Call:
adonis(formula = Square root[, i] ~ Factor_Region * Factor_Soil, permutations = 9999,      method = "euclidean", na.rm = T) 

Permutation: free
Number of permutations: 9999

Terms added sequentially (first to last)

                           Df SumsOfSqs   MeanSqs F.Model      R2 Pr(>F)    
Factor_Region               3  0.003513 0.0011709  3.1492 0.03367 0.0269 *  
Factor_Soil                 7  0.062971 0.0089959 24.1942 0.60352 0.0001 ***
Factor_Region:Factor_Soil  21  0.002161 0.0001029  0.2768 0.02072 0.9995    
Residuals                  96  0.035695 0.0003718         0.34210           
Total                     127  0.104340                   1.00000           
---
Signif. codes:  0 ‘***’ 0.001 ‘**’ 0.01 ‘*’ 0.05 ‘.’ 0.1 ‘ ’ 1
[1] 93
[1] "Nitrospira"
[1] "PERMANOVA"

Call:
adonis(formula = Square root[, i] ~ Factor_Region * Factor_Soil, permutations = 9999,      method = "euclidean", na.rm = T) 

Permutation: free
Number of permutations: 9999

Terms added sequentially (first to last)

                           Df SumsOfSqs    MeanSqs F.Model      R2 Pr(>F)    
Factor_Region               3  0.001806 0.00060184  3.5177 0.04663 0.0179 *  
Factor_Soil                 7  0.019826 0.00283231 16.5547 0.51209 0.0001 ***
Factor_Region:Factor_Soil  21  0.000660 0.00003142  0.1837 0.01704 1.0000    
Residuals                  96  0.016424 0.00017109         0.42423           
Total                     127  0.038716                    1.00000           
---
Signif. codes:  0 ‘***’ 0.001 ‘**’ 0.01 ‘*’ 0.05 ‘.’ 0.1 ‘ ’ 1
[1] 94
[1] "Kribbella"
[1] "PERMANOVA"

Call:
adonis(formula = Square root[, i] ~ Factor_Region * Factor_Soil, permutations = 9999,      method = "euclidean", na.rm = T) 

Permutation: free
Number of permutations: 9999

Terms added sequentially (first to last)

                           Df SumsOfSqs   MeanSqs F.Model      R2 Pr(>F)    
Factor_Region               3  0.013167 0.0043892 14.9394 0.15035 0.0001 ***
Factor_Soil                 7  0.042541 0.0060772 20.6851 0.48575 0.0001 ***
Factor_Region:Factor_Soil  21  0.003664 0.0001745  0.5939 0.04184 0.9219    
Residuals                  96  0.028205 0.0002938         0.32206           
Total                     127  0.087577                   1.00000           
---
Signif. codes:  0 ‘***’ 0.001 ‘**’ 0.01 ‘*’ 0.05 ‘.’ 0.1 ‘ ’ 1
[1] 95
[1] "S0134_terrestrial_group_ge"
[1] "PERMANOVA"

Call:
adonis(formula = Square root[, i] ~ Factor_Region * Factor_Soil, permutations = 9999,      method = "euclidean", na.rm = T) 

Permutation: free
Number of permutations: 9999

Terms added sequentially (first to last)

                           Df SumsOfSqs    MeanSqs F.Model      R2 Pr(>F)    
Factor_Region               3 0.0019394 0.00064647  9.4453 0.12653 0.0001 ***
Factor_Soil                 7 0.0059751 0.00085358 12.4713 0.38982 0.0001 ***
Factor_Region:Factor_Soil  21 0.0008426 0.00004012  0.5862 0.05497 0.9251    
Residuals                  96 0.0065706 0.00006844         0.42868           
Total                     127 0.0153277                    1.00000           
---
Signif. codes:  0 ‘***’ 0.001 ‘**’ 0.01 ‘*’ 0.05 ‘.’ 0.1 ‘ ’ 1
[1] 96
[1] "env.OPS_17_ge"
[1] "PERMANOVA"

Call:
adonis(formula = Square root[, i] ~ Factor_Region * Factor_Soil, permutations = 9999,      method = "euclidean", na.rm = T) 

Permutation: free
Number of permutations: 9999

Terms added sequentially (first to last)

                           Df SumsOfSqs    MeanSqs F.Model      R2 Pr(>F)    
Factor_Region               3 0.0064309 0.00214362 26.0503 0.36504 0.0001 ***
Factor_Soil                 7 0.0026179 0.00037399  4.5449 0.14861 0.0003 ***
Factor_Region:Factor_Soil  21 0.0006683 0.00003182  0.3867 0.03793 0.9926    
Residuals                  96 0.0078996 0.00008229         0.44842           
Total                     127 0.0176167                    1.00000           
---
Signif. codes:  0 ‘***’ 0.001 ‘**’ 0.01 ‘*’ 0.05 ‘.’ 0.1 ‘ ’ 1
[1] 97
[1] "Blastocatellaceae_uncultured"
[1] "PERMANOVA"

Call:
adonis(formula = Square root[, i] ~ Factor_Region * Factor_Soil, permutations = 9999,      method = "euclidean", na.rm = T) 

Permutation: free
Number of permutations: 9999

Terms added sequentially (first to last)

                           Df SumsOfSqs    MeanSqs F.Model      R2 Pr(>F)    
Factor_Region               3 0.0010994 0.00036645  2.1632 0.03798 0.0946 .  
Factor_Soil                 7 0.0097911 0.00139872  8.2568 0.33823 0.0001 ***
Factor_Region:Factor_Soil  21 0.0017944 0.00008545  0.5044 0.06199 0.9621    
Residuals                  96 0.0162627 0.00016940         0.56180           
Total                     127 0.0289476                    1.00000           
---
Signif. codes:  0 ‘***’ 0.001 ‘**’ 0.01 ‘*’ 0.05 ‘.’ 0.1 ‘ ’ 1
[1] 98
[1] "Solirubrobacterales_unclassified"
[1] "PERMANOVA"

Call:
adonis(formula = Square root[, i] ~ Factor_Region * Factor_Soil, permutations = 9999,      method = "euclidean", na.rm = T) 

Permutation: free
Number of permutations: 9999

Terms added sequentially (first to last)

                           Df SumsOfSqs   MeanSqs F.Model      R2 Pr(>F)    
Factor_Region               3 0.0119088 0.0039696  54.487 0.42094 0.0001 ***
Factor_Soil                 7 0.0086385 0.0012341  16.939 0.30534 0.0001 ***
Factor_Region:Factor_Soil  21 0.0007495 0.0000357   0.490 0.02649 0.9689    
Residuals                  96 0.0069940 0.0000729         0.24722           
Total                     127 0.0282909                   1.00000           
---
Signif. codes:  0 ‘***’ 0.001 ‘**’ 0.01 ‘*’ 0.05 ‘.’ 0.1 ‘ ’ 1
[1] 99
[1] "Iamia"
[1] "PERMANOVA"

Call:
adonis(formula = Square root[, i] ~ Factor_Region * Factor_Soil, permutations = 9999,      method = "euclidean", na.rm = T) 

Permutation: free
Number of permutations: 9999

Terms added sequentially (first to last)

                           Df SumsOfSqs   MeanSqs F.Model      R2 Pr(>F)    
Factor_Region               3  0.023778 0.0079259  74.170 0.47742 0.0001 ***
Factor_Soil                 7  0.014009 0.0020013  18.728 0.28128 0.0001 ***
Factor_Region:Factor_Soil  21  0.001759 0.0000838   0.784 0.03532 0.7290    
Residuals                  96  0.010259 0.0001069         0.20598           
Total                     127  0.049805                   1.00000           
---
Signif. codes:  0 ‘***’ 0.001 ‘**’ 0.01 ‘*’ 0.05 ‘.’ 0.1 ‘ ’ 1
[1] 100
[1] "A4b_ge"
[1] "PERMANOVA"

Call:
adonis(formula = Square root[, i] ~ Factor_Region * Factor_Soil, permutations = 9999,      method = "euclidean", na.rm = T) 

Permutation: free
Number of permutations: 9999

Terms added sequentially (first to last)

                           Df SumsOfSqs   MeanSqs F.Model      R2 Pr(>F)    
Factor_Region               3  0.034431 0.0114771 162.367 0.64278 0.0001 ***
Factor_Soil                 7  0.010839 0.0015484  21.905 0.20234 0.0001 ***
Factor_Region:Factor_Soil  21  0.001510 0.0000719   1.018 0.02820 0.4519    
Residuals                  96  0.006786 0.0000707         0.12668           
Total                     127  0.053566                   1.00000           
---
Signif. codes:  0 ‘***’ 0.001 ‘**’ 0.01 ‘*’ 0.05 ‘.’ 0.1 ‘ ’ 1
[1] 101
[1] "Elsterales_uncultured_ge"
[1] "PERMANOVA"

Call:
adonis(formula = Square root[, i] ~ Factor_Region * Factor_Soil, permutations = 9999,      method = "euclidean", na.rm = T) 

Permutation: free
Number of permutations: 9999

Terms added sequentially (first to last)

                           Df SumsOfSqs    MeanSqs F.Model      R2 Pr(>F)    
Factor_Region               3  0.008563 0.00285446 15.0679 0.24065 0.0001 ***
Factor_Soil                 7  0.007588 0.00108407  5.7225 0.21325 0.0001 ***
Factor_Region:Factor_Soil  21  0.001246 0.00005935  0.3133 0.03502 0.9984    
Residuals                  96  0.018186 0.00018944         0.51107           
Total                     127  0.035584                    1.00000           
---
Signif. codes:  0 ‘***’ 0.001 ‘**’ 0.01 ‘*’ 0.05 ‘.’ 0.1 ‘ ’ 1
[1] 102
[1] "Armatimonadetes_uncultured_ge"
[1] "PERMANOVA"

Call:
adonis(formula = Square root[, i] ~ Factor_Region * Factor_Soil, permutations = 9999,      method = "euclidean", na.rm = T) 

Permutation: free
Number of permutations: 9999

Terms added sequentially (first to last)

                           Df SumsOfSqs   MeanSqs F.Model      R2 Pr(>F)    
Factor_Region               3  0.066545 0.0221817  340.20 0.66128  1e-04 ***
Factor_Soil                 7  0.020461 0.0029229   44.83 0.20332  1e-04 ***
Factor_Region:Factor_Soil  21  0.007366 0.0003508    5.38 0.07320  1e-04 ***
Residuals                  96  0.006259 0.0000652         0.06220           
Total                     127  0.100631                   1.00000           
---
Signif. codes:  0 ‘***’ 0.001 ‘**’ 0.01 ‘*’ 0.05 ‘.’ 0.1 ‘ ’ 1
[1] 103
[1] "KF-JG30-B3_ge"
[1] "PERMANOVA"

Call:
adonis(formula = Square root[, i] ~ Factor_Region * Factor_Soil, permutations = 9999,      method = "euclidean", na.rm = T) 

Permutation: free
Number of permutations: 9999

Terms added sequentially (first to last)

                           Df SumsOfSqs    MeanSqs F.Model      R2 Pr(>F)    
Factor_Region               3 0.0022871 0.00076236  17.959 0.08048 0.0001 ***
Factor_Soil                 7 0.0212956 0.00304223  71.665 0.74935 0.0001 ***
Factor_Region:Factor_Soil  21 0.0007610 0.00003624   0.854 0.02678 0.6485    
Residuals                  96 0.0040753 0.00004245         0.14340           
Total                     127 0.0284190                    1.00000           
---
Signif. codes:  0 ‘***’ 0.001 ‘**’ 0.01 ‘*’ 0.05 ‘.’ 0.1 ‘ ’ 1
[1] 104
[1] "Chryseolinea"
[1] "PERMANOVA"

Call:
adonis(formula = Square root[, i] ~ Factor_Region * Factor_Soil, permutations = 9999,      method = "euclidean", na.rm = T) 

Permutation: free
Number of permutations: 9999

Terms added sequentially (first to last)

                           Df SumsOfSqs   MeanSqs F.Model      R2 Pr(>F)    
Factor_Region               3  0.012245 0.0040818 14.0492 0.17942 0.0001 ***
Factor_Soil                 7  0.023845 0.0034064 11.7246 0.34937 0.0001 ***
Factor_Region:Factor_Soil  21  0.004269 0.0002033  0.6997 0.06255 0.8249    
Residuals                  96  0.027891 0.0002905         0.40866           
Total                     127  0.068250                   1.00000           
---
Signif. codes:  0 ‘***’ 0.001 ‘**’ 0.01 ‘*’ 0.05 ‘.’ 0.1 ‘ ’ 1
[1] 105
[1] "Gemmataceae_unclassified"
[1] "PERMANOVA"

Call:
adonis(formula = Square root[, i] ~ Factor_Region * Factor_Soil, permutations = 9999,      method = "euclidean", na.rm = T) 

Permutation: free
Number of permutations: 9999

Terms added sequentially (first to last)

                           Df SumsOfSqs   MeanSqs F.Model      R2 Pr(>F)    
Factor_Region               3  0.074875 0.0249584  781.38 0.92101 0.0001 ***
Factor_Soil                 7  0.002237 0.0003196   10.00 0.02752 0.0001 ***
Factor_Region:Factor_Soil  21  0.001118 0.0000532    1.67 0.01375 0.0501 .  
Residuals                  96  0.003066 0.0000319         0.03772           
Total                     127  0.081297                   1.00000           
---
Signif. codes:  0 ‘***’ 0.001 ‘**’ 0.01 ‘*’ 0.05 ‘.’ 0.1 ‘ ’ 1
[1] 106
[1] "Microbacteriaceae_unclassified"
[1] "PERMANOVA"

Call:
adonis(formula = Square root[, i] ~ Factor_Region * Factor_Soil, permutations = 9999,      method = "euclidean", na.rm = T) 

Permutation: free
Number of permutations: 9999

Terms added sequentially (first to last)

                           Df SumsOfSqs   MeanSqs F.Model      R2 Pr(>F)    
Factor_Region               3  0.017163 0.0057209 28.9182 0.28227 0.0001 ***
Factor_Soil                 7  0.022207 0.0031725 16.0366 0.36525 0.0001 ***
Factor_Region:Factor_Soil  21  0.002440 0.0001162  0.5872 0.04012 0.9225    
Residuals                  96  0.018992 0.0001978         0.31236           
Total                     127  0.060801                   1.00000           
---
Signif. codes:  0 ‘***’ 0.001 ‘**’ 0.01 ‘*’ 0.05 ‘.’ 0.1 ‘ ’ 1
[1] 107
[1] "Ilumatobacteraceae_uncultured"
[1] "PERMANOVA"

Call:
adonis(formula = Square root[, i] ~ Factor_Region * Factor_Soil, permutations = 9999,      method = "euclidean", na.rm = T) 

Permutation: free
Number of permutations: 9999

Terms added sequentially (first to last)

                           Df SumsOfSqs   MeanSqs F.Model      R2 Pr(>F)    
Factor_Region               3  0.021846 0.0072819  95.288 0.63597 0.0001 ***
Factor_Soil                 7  0.004184 0.0005977   7.821 0.12179 0.0001 ***
Factor_Region:Factor_Soil  21  0.000984 0.0000469   0.613 0.02866 0.8994    
Residuals                  96  0.007336 0.0000764         0.21358           
Total                     127  0.034350                   1.00000           
---
Signif. codes:  0 ‘***’ 0.001 ‘**’ 0.01 ‘*’ 0.05 ‘.’ 0.1 ‘ ’ 1
[1] 108
[1] "Subgroup_17_ge"
[1] "PERMANOVA"

Call:
adonis(formula = Square root[, i] ~ Factor_Region * Factor_Soil, permutations = 9999,      method = "euclidean", na.rm = T) 

Permutation: free
Number of permutations: 9999

Terms added sequentially (first to last)

                           Df SumsOfSqs    MeanSqs F.Model      R2 Pr(>F)    
Factor_Region               3 0.0075175 0.00250583  44.959 0.40078 0.0001 ***
Factor_Soil                 7 0.0052810 0.00075443  13.536 0.28155 0.0001 ***
Factor_Region:Factor_Soil  21 0.0006080 0.00002895   0.519 0.03242 0.9527    
Residuals                  96 0.0053507 0.00005574         0.28526           
Total                     127 0.0187572                    1.00000           
---
Signif. codes:  0 ‘***’ 0.001 ‘**’ 0.01 ‘*’ 0.05 ‘.’ 0.1 ‘ ’ 1
[1] 109
[1] "Myxococcales_unclassified"
[1] "PERMANOVA"

Call:
adonis(formula = Square root[, i] ~ Factor_Region * Factor_Soil, permutations = 9999,      method = "euclidean", na.rm = T) 

Permutation: free
Number of permutations: 9999

Terms added sequentially (first to last)

                           Df SumsOfSqs    MeanSqs F.Model      R2 Pr(>F)    
Factor_Region               3 0.0020356 0.00067854 13.9531 0.24604 0.0001 ***
Factor_Soil                 7 0.0009820 0.00014029  2.8848 0.11869 0.0082 ** 
Factor_Region:Factor_Soil  21 0.0005875 0.00002798  0.5753 0.07101 0.9214    
Residuals                  96 0.0046685 0.00004863         0.56426           
Total                     127 0.0082737                    1.00000           
---
Signif. codes:  0 ‘***’ 0.001 ‘**’ 0.01 ‘*’ 0.05 ‘.’ 0.1 ‘ ’ 1
[1] 110
[1] "Stenotrophobacter"
[1] "PERMANOVA"

Call:
adonis(formula = Square root[, i] ~ Factor_Region * Factor_Soil, permutations = 9999,      method = "euclidean", na.rm = T) 

Permutation: free
Number of permutations: 9999

Terms added sequentially (first to last)

                           Df SumsOfSqs    MeanSqs F.Model      R2 Pr(>F)    
Factor_Region               3 0.0053363 0.00177876 21.0648 0.29105 0.0001 ***
Factor_Soil                 7 0.0027446 0.00039209  4.6433 0.14970 0.0002 ***
Factor_Region:Factor_Soil  21 0.0021473 0.00010225  1.2109 0.11712 0.2677    
Residuals                  96 0.0081064 0.00008444         0.44214           
Total                     127 0.0183346                    1.00000           
---
Signif. codes:  0 ‘***’ 0.001 ‘**’ 0.01 ‘*’ 0.05 ‘.’ 0.1 ‘ ’ 1
[1] 111
[1] "Acidimicrobiia_uncultured_ge"
[1] "PERMANOVA"

Call:
adonis(formula = Square root[, i] ~ Factor_Region * Factor_Soil, permutations = 9999,      method = "euclidean", na.rm = T) 

Permutation: free
Number of permutations: 9999

Terms added sequentially (first to last)

                           Df SumsOfSqs   MeanSqs F.Model      R2 Pr(>F)    
Factor_Region               3 0.0132983 0.0044328  96.680 0.55243 0.0001 ***
Factor_Soil                 7 0.0058373 0.0008339  18.188 0.24249 0.0001 ***
Factor_Region:Factor_Soil  21 0.0005351 0.0000255   0.556 0.02223 0.9383    
Residuals                  96 0.0044016 0.0000459         0.18285           
Total                     127 0.0240724                   1.00000           
---
Signif. codes:  0 ‘***’ 0.001 ‘**’ 0.01 ‘*’ 0.05 ‘.’ 0.1 ‘ ’ 1
[1] 112
[1] "Psychroglaciecola"
[1] "PERMANOVA"

Call:
adonis(formula = Square root[, i] ~ Factor_Region * Factor_Soil, permutations = 9999,      method = "euclidean", na.rm = T) 

Permutation: free
Number of permutations: 9999

Terms added sequentially (first to last)

                           Df SumsOfSqs    MeanSqs F.Model      R2 Pr(>F)    
Factor_Region               3  0.003539 0.00117969  5.6673 0.09823 0.0010 ***
Factor_Soil                 7  0.010781 0.00154011  7.3988 0.29923 0.0001 ***
Factor_Region:Factor_Soil  21  0.001725 0.00008215  0.3947 0.04788 0.9899    
Residuals                  96  0.019983 0.00020816         0.55465           
Total                     127  0.036028                    1.00000           
---
Signif. codes:  0 ‘***’ 0.001 ‘**’ 0.01 ‘*’ 0.05 ‘.’ 0.1 ‘ ’ 1
[1] 113
[1] "Subgroup_5_ge"
[1] "PERMANOVA"

Call:
adonis(formula = Square root[, i] ~ Factor_Region * Factor_Soil, permutations = 9999,      method = "euclidean", na.rm = T) 

Permutation: free
Number of permutations: 9999

Terms added sequentially (first to last)

                           Df SumsOfSqs    MeanSqs F.Model      R2 Pr(>F)    
Factor_Region               3 0.0064853 0.00216177 25.4358 0.27971 0.0001 ***
Factor_Soil                 7 0.0077812 0.00111160 13.0793 0.33559 0.0001 ***
Factor_Region:Factor_Soil  21 0.0007608 0.00003623  0.4263 0.03281 0.9847    
Residuals                  96 0.0081590 0.00008499         0.35189           
Total                     127 0.0231862                    1.00000           
---
Signif. codes:  0 ‘***’ 0.001 ‘**’ 0.01 ‘*’ 0.05 ‘.’ 0.1 ‘ ’ 1
[1] 114
[1] "Caulobacteraceae_unclassified"
[1] "PERMANOVA"

Call:
adonis(formula = Square root[, i] ~ Factor_Region * Factor_Soil, permutations = 9999,      method = "euclidean", na.rm = T) 

Permutation: free
Number of permutations: 9999

Terms added sequentially (first to last)

                           Df SumsOfSqs   MeanSqs F.Model      R2 Pr(>F)    
Factor_Region               3  0.019687 0.0065623  53.456 0.54104 0.0001 ***
Factor_Soil                 7  0.002577 0.0003682   2.999 0.07083 0.0068 ** 
Factor_Region:Factor_Soil  21  0.002338 0.0001113   0.907 0.06425 0.5961    
Residuals                  96  0.011785 0.0001228         0.32388           
Total                     127  0.036387                   1.00000           
---
Signif. codes:  0 ‘***’ 0.001 ‘**’ 0.01 ‘*’ 0.05 ‘.’ 0.1 ‘ ’ 1
[1] 115
[1] "Gammaproteobacteria_unclassified"
[1] "PERMANOVA"

Call:
adonis(formula = Square root[, i] ~ Factor_Region * Factor_Soil, permutations = 9999,      method = "euclidean", na.rm = T) 

Permutation: free
Number of permutations: 9999

Terms added sequentially (first to last)

                           Df SumsOfSqs    MeanSqs F.Model      R2 Pr(>F)    
Factor_Region               3 0.0004867 0.00016224  1.7664 0.03492 0.1579    
Factor_Soil                 7 0.0034927 0.00049896  5.4325 0.25060 0.0002 ***
Factor_Region:Factor_Soil  21 0.0011406 0.00005431  0.5914 0.08184 0.9152    
Residuals                  96 0.0088172 0.00009185         0.63264           
Total                     127 0.0139372                    1.00000           
---
Signif. codes:  0 ‘***’ 0.001 ‘**’ 0.01 ‘*’ 0.05 ‘.’ 0.1 ‘ ’ 1
[1] 116
[1] "Crossiella"
[1] "PERMANOVA"

Call:
adonis(formula = Square root[, i] ~ Factor_Region * Factor_Soil, permutations = 9999,      method = "euclidean", na.rm = T) 

Permutation: free
Number of permutations: 9999

Terms added sequentially (first to last)

                           Df SumsOfSqs   MeanSqs F.Model      R2 Pr(>F)    
Factor_Region               3  0.013440 0.0044801 11.6734 0.18182 0.0001 ***
Factor_Soil                 7  0.020747 0.0029638  7.7227 0.28066 0.0001 ***
Factor_Region:Factor_Soil  21  0.002891 0.0001376  0.3587 0.03910 0.9953    
Residuals                  96  0.036843 0.0003838         0.49841           
Total                     127  0.073921                   1.00000           
---
Signif. codes:  0 ‘***’ 0.001 ‘**’ 0.01 ‘*’ 0.05 ‘.’ 0.1 ‘ ’ 1
[1] 117
[1] "Massilia"
[1] "PERMANOVA"

Call:
adonis(formula = Square root[, i] ~ Factor_Region * Factor_Soil, permutations = 9999,      method = "euclidean", na.rm = T) 

Permutation: free
Number of permutations: 9999

Terms added sequentially (first to last)

                           Df SumsOfSqs   MeanSqs F.Model      R2 Pr(>F)    
Factor_Region               3  0.009657 0.0032189  7.6291 0.11236  1e-04 ***
Factor_Soil                 7  0.034848 0.0049782 11.7989 0.40546  1e-04 ***
Factor_Region:Factor_Soil  21  0.000937 0.0000446  0.1057 0.01090  1e+00    
Residuals                  96  0.040505 0.0004219         0.47128           
Total                     127  0.085945                   1.00000           
---
Signif. codes:  0 ‘***’ 0.001 ‘**’ 0.01 ‘*’ 0.05 ‘.’ 0.1 ‘ ’ 1
[1] 118
[1] "Flavobacterium"
[1] "PERMANOVA"

Call:
adonis(formula = Square root[, i] ~ Factor_Region * Factor_Soil, permutations = 9999,      method = "euclidean", na.rm = T) 

Permutation: free
Number of permutations: 9999

Terms added sequentially (first to last)

                           Df SumsOfSqs   MeanSqs F.Model      R2 Pr(>F)    
Factor_Region               3  0.005707 0.0019023  8.8827 0.11100 0.0002 ***
Factor_Soil                 7  0.024016 0.0034309 16.0204 0.46711 0.0001 ***
Factor_Region:Factor_Soil  21  0.001132 0.0000539  0.2517 0.02202 0.9996    
Residuals                  96  0.020559 0.0002142         0.39987           
Total                     127  0.051414                   1.00000           
---
Signif. codes:  0 ‘***’ 0.001 ‘**’ 0.01 ‘*’ 0.05 ‘.’ 0.1 ‘ ’ 1
[1] 119
[1] "Planctomycetales_uncultured_ge"
[1] "PERMANOVA"

Call:
adonis(formula = Square root[, i] ~ Factor_Region * Factor_Soil, permutations = 9999,      method = "euclidean", na.rm = T) 

Permutation: free
Number of permutations: 9999

Terms added sequentially (first to last)

                           Df SumsOfSqs   MeanSqs F.Model      R2 Pr(>F)    
Factor_Region               3  0.057760 0.0192532  389.23 0.89205 0.0001 ***
Factor_Soil                 7  0.001200 0.0001714    3.47 0.01853 0.0022 ** 
Factor_Region:Factor_Soil  21  0.001041 0.0000496    1.00 0.01608 0.4624    
Residuals                  96  0.004749 0.0000495         0.07334           
Total                     127  0.064749                   1.00000           
---
Signif. codes:  0 ‘***’ 0.001 ‘**’ 0.01 ‘*’ 0.05 ‘.’ 0.1 ‘ ’ 1
[1] 120
[1] "BIrii41_ge"
[1] "PERMANOVA"

Call:
adonis(formula = Square root[, i] ~ Factor_Region * Factor_Soil, permutations = 9999,      method = "euclidean", na.rm = T) 

Permutation: free
Number of permutations: 9999

Terms added sequentially (first to last)

                           Df SumsOfSqs    MeanSqs F.Model      R2 Pr(>F)    
Factor_Region               3 0.0051168 0.00170561 19.0853 0.22538 0.0001 ***
Factor_Soil                 7 0.0083070 0.00118671 13.2790 0.36590 0.0001 ***
Factor_Region:Factor_Soil  21 0.0006998 0.00003333  0.3729 0.03083 0.9947    
Residuals                  96 0.0085793 0.00008937         0.37789           
Total                     127 0.0227029                    1.00000           
---
Signif. codes:  0 ‘***’ 0.001 ‘**’ 0.01 ‘*’ 0.05 ‘.’ 0.1 ‘ ’ 1
[1] 121
[1] "Altererythrobacter"
[1] "PERMANOVA"

Call:
adonis(formula = Square root[, i] ~ Factor_Region * Factor_Soil, permutations = 9999,      method = "euclidean", na.rm = T) 

Permutation: free
Number of permutations: 9999

Terms added sequentially (first to last)

                           Df SumsOfSqs    MeanSqs F.Model      R2 Pr(>F)    
Factor_Region               3 0.0017403 0.00058009  6.1452 0.09833 0.0010 ***
Factor_Soil                 7 0.0062620 0.00089457  9.4765 0.35382 0.0001 ***
Factor_Region:Factor_Soil  21 0.0006335 0.00003017  0.3196 0.03579 0.9982    
Residuals                  96 0.0090623 0.00009440         0.51205           
Total                     127 0.0176980                    1.00000           
---
Signif. codes:  0 ‘***’ 0.001 ‘**’ 0.01 ‘*’ 0.05 ‘.’ 0.1 ‘ ’ 1
[1] 122
[1] "Saccharimonadales_ge"
[1] "PERMANOVA"

Call:
adonis(formula = Square root[, i] ~ Factor_Region * Factor_Soil, permutations = 9999,      method = "euclidean", na.rm = T) 

Permutation: free
Number of permutations: 9999

Terms added sequentially (first to last)

                           Df SumsOfSqs   MeanSqs F.Model      R2 Pr(>F)    
Factor_Region               3  0.035301 0.0117671 129.038 0.73138 0.0001 ***
Factor_Soil                 7  0.003212 0.0004588   5.031 0.06654 0.0002 ***
Factor_Region:Factor_Soil  21  0.000999 0.0000476   0.522 0.02071 0.9521    
Residuals                  96  0.008754 0.0000912         0.18137           
Total                     127  0.048267                   1.00000           
---
Signif. codes:  0 ‘***’ 0.001 ‘**’ 0.01 ‘*’ 0.05 ‘.’ 0.1 ‘ ’ 1
[1] 123
[1] "Microtrichales_uncultured_ge"
[1] "PERMANOVA"

Call:
adonis(formula = Square root[, i] ~ Factor_Region * Factor_Soil, permutations = 9999,      method = "euclidean", na.rm = T) 

Permutation: free
Number of permutations: 9999

Terms added sequentially (first to last)

                           Df SumsOfSqs   MeanSqs F.Model      R2 Pr(>F)    
Factor_Region               3  0.020977 0.0069922 121.166 0.64082 0.0001 ***
Factor_Soil                 7  0.005023 0.0007176  12.436 0.15346 0.0001 ***
Factor_Region:Factor_Soil  21  0.001194 0.0000569   0.985 0.03647 0.4935    
Residuals                  96  0.005540 0.0000577         0.16924           
Total                     127  0.032734                   1.00000           
---
Signif. codes:  0 ‘***’ 0.001 ‘**’ 0.01 ‘*’ 0.05 ‘.’ 0.1 ‘ ’ 1
[1] 124
[1] "Bacteroidia_unclassified"
[1] "PERMANOVA"

Call:
adonis(formula = Square root[, i] ~ Factor_Region * Factor_Soil, permutations = 9999,      method = "euclidean", na.rm = T) 

Permutation: free
Number of permutations: 9999

Terms added sequentially (first to last)

                           Df SumsOfSqs   MeanSqs F.Model      R2 Pr(>F)    
Factor_Region               3 0.0095302 0.0031767 26.3889 0.39480 0.0001 ***
Factor_Soil                 7 0.0022141 0.0003163  2.6274 0.09172 0.0163 *  
Factor_Region:Factor_Soil  21 0.0008382 0.0000399  0.3316 0.03473 0.9978    
Residuals                  96 0.0115566 0.0001204         0.47875           
Total                     127 0.0241391                   1.00000           
---
Signif. codes:  0 ‘***’ 0.001 ‘**’ 0.01 ‘*’ 0.05 ‘.’ 0.1 ‘ ’ 1
[1] 125
[1] "CCD24_ge"
[1] "PERMANOVA"

Call:
adonis(formula = Square root[, i] ~ Factor_Region * Factor_Soil, permutations = 9999,      method = "euclidean", na.rm = T) 

Permutation: free
Number of permutations: 9999

Terms added sequentially (first to last)

                           Df SumsOfSqs    MeanSqs F.Model      R2 Pr(>F)    
Factor_Region               3 0.0013527 0.00045089  3.6513 0.05169 0.0141 *  
Factor_Soil                 7 0.0124260 0.00177514 14.3750 0.47482 0.0001 ***
Factor_Region:Factor_Soil  21 0.0005365 0.00002555  0.2069 0.02050 0.9999    
Residuals                  96 0.0118548 0.00012349         0.45299           
Total                     127 0.0261699                    1.00000           
---
Signif. codes:  0 ‘***’ 0.001 ‘**’ 0.01 ‘*’ 0.05 ‘.’ 0.1 ‘ ’ 1
[1] 126
[1] "Acetobacteraceae_unclassified"
[1] "PERMANOVA"

Call:
adonis(formula = Square root[, i] ~ Factor_Region * Factor_Soil, permutations = 9999,      method = "euclidean", na.rm = T) 

Permutation: free
Number of permutations: 9999

Terms added sequentially (first to last)

                           Df SumsOfSqs    MeanSqs F.Model      R2 Pr(>F)    
Factor_Region               3 0.0014382 0.00047940  3.2628 0.06856 0.0222 *  
Factor_Soil                 7 0.0042806 0.00061152  4.1620 0.20405 0.0006 ***
Factor_Region:Factor_Soil  21 0.0011539 0.00005495  0.3740 0.05501 0.9945    
Residuals                  96 0.0141052 0.00014693         0.67238           
Total                     127 0.0209779                    1.00000           
---
Signif. codes:  0 ‘***’ 0.001 ‘**’ 0.01 ‘*’ 0.05 ‘.’ 0.1 ‘ ’ 1
[1] 127
[1] "Solibacteraceae_(Subgroup_3)_unclassified"
[1] "PERMANOVA"

Call:
adonis(formula = Square root[, i] ~ Factor_Region * Factor_Soil, permutations = 9999,      method = "euclidean", na.rm = T) 

Permutation: free
Number of permutations: 9999

Terms added sequentially (first to last)

                           Df SumsOfSqs    MeanSqs F.Model      R2 Pr(>F)    
Factor_Region               3 0.0015461 0.00051537 10.6716 0.18957 0.0001 ***
Factor_Soil                 7 0.0010243 0.00014633  3.0300 0.12559 0.0068 ** 
Factor_Region:Factor_Soil  21 0.0009493 0.00004521  0.9361 0.11640 0.5409    
Residuals                  96 0.0046362 0.00004829         0.56844           
Total                     127 0.0081559                    1.00000           
---
Signif. codes:  0 ‘***’ 0.001 ‘**’ 0.01 ‘*’ 0.05 ‘.’ 0.1 ‘ ’ 1
[1] 128
[1] "Roseiflexaceae_uncultured"
[1] "PERMANOVA"

Call:
adonis(formula = Square root[, i] ~ Factor_Region * Factor_Soil, permutations = 9999,      method = "euclidean", na.rm = T) 

Permutation: free
Number of permutations: 9999

Terms added sequentially (first to last)

                           Df SumsOfSqs    MeanSqs F.Model      R2 Pr(>F)    
Factor_Region               3 0.0062629 0.00208762  35.322 0.28237 0.0001 ***
Factor_Soil                 7 0.0098037 0.00140053  23.696 0.44202 0.0001 ***
Factor_Region:Factor_Soil  21 0.0004391 0.00002091   0.354 0.01980 0.9954    
Residuals                  96 0.0056739 0.00005910         0.25582           
Total                     127 0.0221795                    1.00000           
---
Signif. codes:  0 ‘***’ 0.001 ‘**’ 0.01 ‘*’ 0.05 ‘.’ 0.1 ‘ ’ 1
[1] 129
[1] "Caenimonas"
[1] "PERMANOVA"

Call:
adonis(formula = Square root[, i] ~ Factor_Region * Factor_Soil, permutations = 9999,      method = "euclidean", na.rm = T) 

Permutation: free
Number of permutations: 9999

Terms added sequentially (first to last)

                           Df SumsOfSqs    MeanSqs F.Model      R2 Pr(>F)    
Factor_Region               3 0.0026222 0.00087407 11.4732 0.17627 0.0001 ***
Factor_Soil                 7 0.0043999 0.00062856  8.2505 0.29576 0.0001 ***
Factor_Region:Factor_Soil  21 0.0005407 0.00002575  0.3380 0.03635 0.9961    
Residuals                  96 0.0073137 0.00007618         0.49163           
Total                     127 0.0148765                    1.00000           
---
Signif. codes:  0 ‘***’ 0.001 ‘**’ 0.01 ‘*’ 0.05 ‘.’ 0.1 ‘ ’ 1
[1] 130
[1] "Acidobacteria_unclassified"
[1] "PERMANOVA"

Call:
adonis(formula = Square root[, i] ~ Factor_Region * Factor_Soil, permutations = 9999,      method = "euclidean", na.rm = T) 

Permutation: free
Number of permutations: 9999

Terms added sequentially (first to last)

                           Df SumsOfSqs    MeanSqs F.Model      R2 Pr(>F)    
Factor_Region               3 0.0011653 0.00038843  3.7834 0.06218 0.0140 *  
Factor_Soil                 7 0.0048467 0.00069239  6.7441 0.25862 0.0001 ***
Factor_Region:Factor_Soil  21 0.0028726 0.00013679  1.3324 0.15328 0.1733    
Residuals                  96 0.0098560 0.00010267         0.52591           
Total                     127 0.0187407                    1.00000           
---
Signif. codes:  0 ‘***’ 0.001 ‘**’ 0.01 ‘*’ 0.05 ‘.’ 0.1 ‘ ’ 1
[1] 131
[1] "Rokubacteriales_ge"
[1] "PERMANOVA"

Call:
adonis(formula = Square root[, i] ~ Factor_Region * Factor_Soil, permutations = 9999,      method = "euclidean", na.rm = T) 

Permutation: free
Number of permutations: 9999

Terms added sequentially (first to last)

                           Df SumsOfSqs   MeanSqs F.Model      R2 Pr(>F)    
Factor_Region               3 0.0100545 0.0033515  32.355 0.32815 0.0001 ***
Factor_Soil                 7 0.0094470 0.0013496  13.029 0.30832 0.0001 ***
Factor_Region:Factor_Soil  21 0.0011944 0.0000569   0.549 0.03898 0.9418    
Residuals                  96 0.0099440 0.0001036         0.32455           
Total                     127 0.0306398                   1.00000           
---
Signif. codes:  0 ‘***’ 0.001 ‘**’ 0.01 ‘*’ 0.05 ‘.’ 0.1 ‘ ’ 1
[1] 132
[1] "Caulobacteraceae_uncultured"
[1] "PERMANOVA"

Call:
adonis(formula = Square root[, i] ~ Factor_Region * Factor_Soil, permutations = 9999,      method = "euclidean", na.rm = T) 

Permutation: free
Number of permutations: 9999

Terms added sequentially (first to last)

                           Df SumsOfSqs   MeanSqs F.Model      R2 Pr(>F)    
Factor_Region               3 0.0105257 0.0035086  36.332 0.40102 0.0001 ***
Factor_Soil                 7 0.0054328 0.0007761   8.037 0.20699 0.0001 ***
Factor_Region:Factor_Soil  21 0.0010179 0.0000485   0.502 0.03878 0.9645    
Residuals                  96 0.0092706 0.0000966         0.35321           
Total                     127 0.0262471                   1.00000           
---
Signif. codes:  0 ‘***’ 0.001 ‘**’ 0.01 ‘*’ 0.05 ‘.’ 0.1 ‘ ’ 1
[1] 133
[1] "Isosphaeraceae_unclassified"
[1] "PERMANOVA"

Call:
adonis(formula = Square root[, i] ~ Factor_Region * Factor_Soil, permutations = 9999,      method = "euclidean", na.rm = T) 

Permutation: free
Number of permutations: 9999

Terms added sequentially (first to last)

                           Df SumsOfSqs   MeanSqs F.Model      R2 Pr(>F)    
Factor_Region               3  0.054777 0.0182590  422.77 0.90226 0.0001 ***
Factor_Soil                 7  0.000676 0.0000965    2.23 0.01113 0.0418 *  
Factor_Region:Factor_Soil  21  0.001112 0.0000529    1.23 0.01832 0.2440    
Residuals                  96  0.004146 0.0000432         0.06829           
Total                     127  0.060711                   1.00000           
---
Signif. codes:  0 ‘***’ 0.001 ‘**’ 0.01 ‘*’ 0.05 ‘.’ 0.1 ‘ ’ 1
[1] 134
[1] "Gitt-GS-136_ge"
[1] "PERMANOVA"

Call:
adonis(formula = Square root[, i] ~ Factor_Region * Factor_Soil, permutations = 9999,      method = "euclidean", na.rm = T) 

Permutation: free
Number of permutations: 9999

Terms added sequentially (first to last)

                           Df SumsOfSqs   MeanSqs F.Model      R2 Pr(>F)    
Factor_Region               3 0.0126553 0.0042184  49.609 0.52492 0.0001 ***
Factor_Soil                 7 0.0027791 0.0003970   4.669 0.11527 0.0002 ***
Factor_Region:Factor_Soil  21 0.0005112 0.0000243   0.286 0.02120 0.9990    
Residuals                  96 0.0081633 0.0000850         0.33860           
Total                     127 0.0241088                   1.00000           
---
Signif. codes:  0 ‘***’ 0.001 ‘**’ 0.01 ‘*’ 0.05 ‘.’ 0.1 ‘ ’ 1
[1] 135
[1] "Pseudonocardiaceae_unclassified"
[1] "PERMANOVA"

Call:
adonis(formula = Square root[, i] ~ Factor_Region * Factor_Soil, permutations = 9999,      method = "euclidean", na.rm = T) 

Permutation: free
Number of permutations: 9999

Terms added sequentially (first to last)

                           Df SumsOfSqs   MeanSqs F.Model      R2 Pr(>F)    
Factor_Region               3  0.011391 0.0037971 16.5546 0.28260 0.0001 ***
Factor_Soil                 7  0.001446 0.0002066  0.9006 0.03587 0.5375    
Factor_Region:Factor_Soil  21  0.005452 0.0002596  1.1319 0.13525 0.3093    
Residuals                  96  0.022019 0.0002294         0.54627           
Total                     127  0.040308                   1.00000           
---
Signif. codes:  0 ‘***’ 0.001 ‘**’ 0.01 ‘*’ 0.05 ‘.’ 0.1 ‘ ’ 1
[1] 136
[1] "Bacillus"
[1] "PERMANOVA"

Call:
adonis(formula = Square root[, i] ~ Factor_Region * Factor_Soil, permutations = 9999,      method = "euclidean", na.rm = T) 

Permutation: free
Number of permutations: 9999

Terms added sequentially (first to last)

                           Df SumsOfSqs   MeanSqs F.Model      R2 Pr(>F)    
Factor_Region               3  0.010219 0.0034064 18.0252 0.18716 0.0001 ***
Factor_Soil                 7  0.024049 0.0034356 18.1796 0.44045 0.0001 ***
Factor_Region:Factor_Soil  21  0.002190 0.0001043  0.5519 0.04012 0.9357    
Residuals                  96  0.018142 0.0001890         0.33227           
Total                     127  0.054601                   1.00000           
---
Signif. codes:  0 ‘***’ 0.001 ‘**’ 0.01 ‘*’ 0.05 ‘.’ 0.1 ‘ ’ 1
[1] 137
[1] "Rhizobiaceae_unclassified"
[1] "PERMANOVA"

Call:
adonis(formula = Square root[, i] ~ Factor_Region * Factor_Soil, permutations = 9999,      method = "euclidean", na.rm = T) 

Permutation: free
Number of permutations: 9999

Terms added sequentially (first to last)

                           Df SumsOfSqs    MeanSqs F.Model      R2 Pr(>F)    
Factor_Region               3 0.0044562 0.00148539 25.0572 0.22923 0.0001 ***
Factor_Soil                 7 0.0082838 0.00118340 19.9628 0.42612 0.0001 ***
Factor_Region:Factor_Soil  21 0.0010092 0.00004806  0.8107 0.05191 0.6969    
Residuals                  96 0.0056909 0.00005928         0.29274           
Total                     127 0.0194400                    1.00000           
---
Signif. codes:  0 ‘***’ 0.001 ‘**’ 0.01 ‘*’ 0.05 ‘.’ 0.1 ‘ ’ 1
[1] 138
[1] "11-24_ge"
[1] "PERMANOVA"

Call:
adonis(formula = Square root[, i] ~ Factor_Region * Factor_Soil, permutations = 9999,      method = "euclidean", na.rm = T) 

Permutation: free
Number of permutations: 9999

Terms added sequentially (first to last)

                           Df SumsOfSqs    MeanSqs F.Model      R2 Pr(>F)    
Factor_Region               3 0.0030727 0.00102424  5.6643 0.10345 0.0019 ** 
Factor_Soil                 7 0.0085660 0.00122372  6.7674 0.28840 0.0001 ***
Factor_Region:Factor_Soil  21 0.0007037 0.00003351  0.1853 0.02369 1.0000    
Residuals                  96 0.0173592 0.00018083         0.58445           
Total                     127 0.0297017                    1.00000           
---
Signif. codes:  0 ‘***’ 0.001 ‘**’ 0.01 ‘*’ 0.05 ‘.’ 0.1 ‘ ’ 1
[1] 139
[1] "CL500-29_marine_group"
[1] "PERMANOVA"

Call:
adonis(formula = Square root[, i] ~ Factor_Region * Factor_Soil, permutations = 9999,      method = "euclidean", na.rm = T) 

Permutation: free
Number of permutations: 9999

Terms added sequentially (first to last)

                           Df SumsOfSqs    MeanSqs F.Model      R2 Pr(>F)    
Factor_Region               3 0.0088098 0.00293661  56.235 0.36488 0.0001 ***
Factor_Soil                 7 0.0087562 0.00125089  23.954 0.36266 0.0001 ***
Factor_Region:Factor_Soil  21 0.0015652 0.00007453   1.427 0.06483 0.1305    
Residuals                  96 0.0050131 0.00005222         0.20763           
Total                     127 0.0241444                    1.00000           
---
Signif. codes:  0 ‘***’ 0.001 ‘**’ 0.01 ‘*’ 0.05 ‘.’ 0.1 ‘ ’ 1
[1] 140
[1] "Bradyrhizobium"
[1] "PERMANOVA"

Call:
adonis(formula = Square root[, i] ~ Factor_Region * Factor_Soil, permutations = 9999,      method = "euclidean", na.rm = T) 

Permutation: free
Number of permutations: 9999

Terms added sequentially (first to last)

                           Df SumsOfSqs   MeanSqs F.Model      R2 Pr(>F)    
Factor_Region               3  0.045845 0.0152816  49.204 0.51714 0.0001 ***
Factor_Soil                 7  0.007173 0.0010248   3.300 0.08092 0.0023 ** 
Factor_Region:Factor_Soil  21  0.005817 0.0002770   0.892 0.06562 0.5964    
Residuals                  96  0.029815 0.0003106         0.33632           
Total                     127  0.088651                   1.00000           
---
Signif. codes:  0 ‘***’ 0.001 ‘**’ 0.01 ‘*’ 0.05 ‘.’ 0.1 ‘ ’ 1
[1] 141
[1] "AKYH767_ge"
[1] "PERMANOVA"

Call:
adonis(formula = Square root[, i] ~ Factor_Region * Factor_Soil, permutations = 9999,      method = "euclidean", na.rm = T) 

Permutation: free
Number of permutations: 9999

Terms added sequentially (first to last)

                           Df SumsOfSqs    MeanSqs F.Model      R2 Pr(>F)    
Factor_Region               3 0.0027036 0.00090119  7.9076 0.09373 0.0001 ***
Factor_Soil                 7 0.0144587 0.00206552 18.1242 0.50126 0.0001 ***
Factor_Region:Factor_Soil  21 0.0007416 0.00003532  0.3099 0.02571 0.9976    
Residuals                  96 0.0109407 0.00011397         0.37930           
Total                     127 0.0288445                    1.00000           
---
Signif. codes:  0 ‘***’ 0.001 ‘**’ 0.01 ‘*’ 0.05 ‘.’ 0.1 ‘ ’ 1
[1] 142
[1] "Pseudarthrobacter"
[1] "PERMANOVA"

Call:
adonis(formula = Square root[, i] ~ Factor_Region * Factor_Soil, permutations = 9999,      method = "euclidean", na.rm = T) 

Permutation: free
Number of permutations: 9999

Terms added sequentially (first to last)

                           Df SumsOfSqs   MeanSqs F.Model      R2 Pr(>F)    
Factor_Region               3  0.027868 0.0092892  18.237 0.20512 0.0001 ***
Factor_Soil                 7  0.038975 0.0055679  10.931 0.28688 0.0001 ***
Factor_Region:Factor_Soil  21  0.020120 0.0009581   1.881 0.14809 0.0261 *  
Residuals                  96  0.048898 0.0005094         0.35991           
Total                     127  0.135861                   1.00000           
---
Signif. codes:  0 ‘***’ 0.001 ‘**’ 0.01 ‘*’ 0.05 ‘.’ 0.1 ‘ ’ 1
[1] 143
[1] "bacteriap25_ge"
[1] "PERMANOVA"

Call:
adonis(formula = Square root[, i] ~ Factor_Region * Factor_Soil, permutations = 9999,      method = "euclidean", na.rm = T) 

Permutation: free
Number of permutations: 9999

Terms added sequentially (first to last)

                           Df SumsOfSqs   MeanSqs F.Model      R2 Pr(>F)    
Factor_Region               3 0.0035407 0.0011803 17.4840 0.15621 0.0001 ***
Factor_Soil                 7 0.0113788 0.0016255 24.0806 0.50201 0.0001 ***
Factor_Region:Factor_Soil  21 0.0012663 0.0000603  0.8933 0.05587 0.6021    
Residuals                  96 0.0064804 0.0000675         0.28591           
Total                     127 0.0226662                   1.00000           
---
Signif. codes:  0 ‘***’ 0.001 ‘**’ 0.01 ‘*’ 0.05 ‘.’ 0.1 ‘ ’ 1
[1] 144
[1] "AKIW781_ge"
[1] "PERMANOVA"

Call:
adonis(formula = Square root[, i] ~ Factor_Region * Factor_Soil, permutations = 9999,      method = "euclidean", na.rm = T) 

Permutation: free
Number of permutations: 9999

Terms added sequentially (first to last)

                           Df SumsOfSqs    MeanSqs F.Model      R2 Pr(>F)    
Factor_Region               3 0.0023252 0.00077506  9.7502 0.09467 0.0001 ***
Factor_Soil                 7 0.0135788 0.00193983 24.4031 0.55287 0.0001 ***
Factor_Region:Factor_Soil  21 0.0010254 0.00004883  0.6142 0.04175 0.9017    
Residuals                  96 0.0076311 0.00007949         0.31071           
Total                     127 0.0245605                    1.00000           
---
Signif. codes:  0 ‘***’ 0.001 ‘**’ 0.01 ‘*’ 0.05 ‘.’ 0.1 ‘ ’ 1
[1] 145
[1] "SC-I-84_ge"
[1] "PERMANOVA"

Call:
adonis(formula = Square root[, i] ~ Factor_Region * Factor_Soil, permutations = 9999,      method = "euclidean", na.rm = T) 

Permutation: free
Number of permutations: 9999

Terms added sequentially (first to last)

                           Df SumsOfSqs   MeanSqs F.Model      R2 Pr(>F)    
Factor_Region               3 0.0152237 0.0050746 150.962 0.67688 0.0001 ***
Factor_Soil                 7 0.0030256 0.0004322  12.858 0.13453 0.0001 ***
Factor_Region:Factor_Soil  21 0.0010146 0.0000483   1.437 0.04511 0.1210    
Residuals                  96 0.0032270 0.0000336         0.14348           
Total                     127 0.0224909                   1.00000           
---
Signif. codes:  0 ‘***’ 0.001 ‘**’ 0.01 ‘*’ 0.05 ‘.’ 0.1 ‘ ’ 1
[1] 146
[1] "Aridibacter"
[1] "PERMANOVA"

Call:
adonis(formula = Square root[, i] ~ Factor_Region * Factor_Soil, permutations = 9999,      method = "euclidean", na.rm = T) 

Permutation: free
Number of permutations: 9999

Terms added sequentially (first to last)

                           Df SumsOfSqs    MeanSqs F.Model      R2 Pr(>F)    
Factor_Region               3 0.0019753 0.00065843 12.3190 0.14615 0.0001 ***
Factor_Soil                 7 0.0057599 0.00082284 15.3951 0.42616 0.0001 ***
Factor_Region:Factor_Soil  21 0.0006495 0.00003093  0.5787 0.04806 0.9232    
Residuals                  96 0.0051310 0.00005345         0.37963           
Total                     127 0.0135157                    1.00000           
---
Signif. codes:  0 ‘***’ 0.001 ‘**’ 0.01 ‘*’ 0.05 ‘.’ 0.1 ‘ ’ 1
[1] 147
[1] "Hirschia"
[1] "PERMANOVA"

Call:
adonis(formula = Square root[, i] ~ Factor_Region * Factor_Soil, permutations = 9999,      method = "euclidean", na.rm = T) 

Permutation: free
Number of permutations: 9999

Terms added sequentially (first to last)

                           Df SumsOfSqs   MeanSqs F.Model      R2 Pr(>F)    
Factor_Region               3  0.010445 0.0034816 16.8995 0.17119 0.0001 ***
Factor_Soil                 7  0.027155 0.0038792 18.8295 0.44507 0.0001 ***
Factor_Region:Factor_Soil  21  0.003635 0.0001731  0.8401 0.05957 0.6602    
Residuals                  96  0.019778 0.0002060         0.32416           
Total                     127  0.061012                   1.00000           
---
Signif. codes:  0 ‘***’ 0.001 ‘**’ 0.01 ‘*’ 0.05 ‘.’ 0.1 ‘ ’ 1
[1] 148
[1] "Candidatus_Solibacter"
[1] "PERMANOVA"

Call:
adonis(formula = Square root[, i] ~ Factor_Region * Factor_Soil, permutations = 9999,      method = "euclidean", na.rm = T) 

Permutation: free
Number of permutations: 9999

Terms added sequentially (first to last)

                           Df SumsOfSqs    MeanSqs F.Model      R2 Pr(>F)    
Factor_Region               3 0.0004724 0.00015746  1.8698 0.01971 0.1389    
Factor_Soil                 7 0.0150136 0.00214480 25.4699 0.62636 0.0001 ***
Factor_Region:Factor_Soil  21 0.0003996 0.00001903  0.2259 0.01667 1.0000    
Residuals                  96 0.0080841 0.00008421         0.33726           
Total                     127 0.0239695                    1.00000           
---
Signif. codes:  0 ‘***’ 0.001 ‘**’ 0.01 ‘*’ 0.05 ‘.’ 0.1 ‘ ’ 1
[1] 149
[1] "S085_ge"
[1] "PERMANOVA"

Call:
adonis(formula = Square root[, i] ~ Factor_Region * Factor_Soil, permutations = 9999,      method = "euclidean", na.rm = T) 

Permutation: free
Number of permutations: 9999

Terms added sequentially (first to last)

                           Df SumsOfSqs    MeanSqs F.Model      R2 Pr(>F)    
Factor_Region               3 0.0074625 0.00248751  74.823 0.47433 0.0001 ***
Factor_Soil                 7 0.0045221 0.00064601  19.432 0.28743 0.0001 ***
Factor_Region:Factor_Soil  21 0.0005566 0.00002650   0.797 0.03538 0.7193    
Residuals                  96 0.0031915 0.00003324         0.20286           
Total                     127 0.0157327                    1.00000           
---
Signif. codes:  0 ‘***’ 0.001 ‘**’ 0.01 ‘*’ 0.05 ‘.’ 0.1 ‘ ’ 1
[1] 150
[1] "Singulisphaera"
[1] "PERMANOVA"

Call:
adonis(formula = Square root[, i] ~ Factor_Region * Factor_Soil, permutations = 9999,      method = "euclidean", na.rm = T) 

Permutation: free
Number of permutations: 9999

Terms added sequentially (first to last)

                           Df SumsOfSqs   MeanSqs F.Model      R2 Pr(>F)    
Factor_Region               3  0.037988 0.0126626 118.845 0.51309  1e-04 ***
Factor_Soil                 7  0.018133 0.0025905  24.313 0.24492  1e-04 ***
Factor_Region:Factor_Soil  21  0.007688 0.0003661   3.436 0.10384  1e-04 ***
Residuals                  96  0.010229 0.0001065         0.13815           
Total                     127  0.074038                   1.00000           
---
Signif. codes:  0 ‘***’ 0.001 ‘**’ 0.01 ‘*’ 0.05 ‘.’ 0.1 ‘ ’ 1
[1] 151
[1] "Niastella"
[1] "PERMANOVA"

Call:
adonis(formula = Square root[, i] ~ Factor_Region * Factor_Soil, permutations = 9999,      method = "euclidean", na.rm = T) 

Permutation: free
Number of permutations: 9999

Terms added sequentially (first to last)

                           Df SumsOfSqs   MeanSqs F.Model      R2 Pr(>F)    
Factor_Region               3 0.0131594 0.0043865  72.404 0.53307 0.0001 ***
Factor_Soil                 7 0.0044988 0.0006427  10.608 0.18224 0.0001 ***
Factor_Region:Factor_Soil  21 0.0012120 0.0000577   0.953 0.04909 0.5220    
Residuals                  96 0.0058160 0.0000606         0.23560           
Total                     127 0.0246861                   1.00000           
---
Signif. codes:  0 ‘***’ 0.001 ‘**’ 0.01 ‘*’ 0.05 ‘.’ 0.1 ‘ ’ 1
[1] 152
[1] "Rhizobacter"
[1] "PERMANOVA"

Call:
adonis(formula = Square root[, i] ~ Factor_Region * Factor_Soil, permutations = 9999,      method = "euclidean", na.rm = T) 

Permutation: free
Number of permutations: 9999

Terms added sequentially (first to last)

                           Df SumsOfSqs   MeanSqs F.Model      R2 Pr(>F)    
Factor_Region               3  0.013776 0.0045920  55.875 0.41129 0.0001 ***
Factor_Soil                 7  0.010518 0.0015026  18.284 0.31404 0.0001 ***
Factor_Region:Factor_Soil  21  0.001310 0.0000624   0.759 0.03912 0.7599    
Residuals                  96  0.007890 0.0000822         0.23555           
Total                     127  0.033495                   1.00000           
---
Signif. codes:  0 ‘***’ 0.001 ‘**’ 0.01 ‘*’ 0.05 ‘.’ 0.1 ‘ ’ 1
[1] 153
[1] "Devosiaceae_unclassified"
[1] "PERMANOVA"

Call:
adonis(formula = Square root[, i] ~ Factor_Region * Factor_Soil, permutations = 9999,      method = "euclidean", na.rm = T) 

Permutation: free
Number of permutations: 9999

Terms added sequentially (first to last)

                           Df SumsOfSqs   MeanSqs F.Model      R2 Pr(>F)    
Factor_Region               3 0.0139268 0.0046423  73.378 0.48478 0.0001 ***
Factor_Soil                 7 0.0074339 0.0010620  16.786 0.25877 0.0001 ***
Factor_Region:Factor_Soil  21 0.0012938 0.0000616   0.974 0.04504 0.4977    
Residuals                  96 0.0060734 0.0000633         0.21141           
Total                     127 0.0287280                   1.00000           
---
Signif. codes:  0 ‘***’ 0.001 ‘**’ 0.01 ‘*’ 0.05 ‘.’ 0.1 ‘ ’ 1
[1] 154
[1] "Geodermatophilaceae_unclassified"
[1] "PERMANOVA"

Call:
adonis(formula = Square root[, i] ~ Factor_Region * Factor_Soil, permutations = 9999,      method = "euclidean", na.rm = T) 

Permutation: free
Number of permutations: 9999

Terms added sequentially (first to last)

                           Df SumsOfSqs   MeanSqs F.Model      R2 Pr(>F)    
Factor_Region               3  0.013494 0.0044981  33.996 0.40691 0.0001 ***
Factor_Soil                 7  0.005504 0.0007863   5.943 0.16597 0.0001 ***
Factor_Region:Factor_Soil  21  0.001463 0.0000697   0.526 0.04411 0.9524    
Residuals                  96  0.012702 0.0001323         0.38301           
Total                     127  0.033163                   1.00000           
---
Signif. codes:  0 ‘***’ 0.001 ‘**’ 0.01 ‘*’ 0.05 ‘.’ 0.1 ‘ ’ 1
[1] 155
[1] "Novosphingobium"
[1] "PERMANOVA"

Call:
adonis(formula = Square root[, i] ~ Factor_Region * Factor_Soil, permutations = 9999,      method = "euclidean", na.rm = T) 

Permutation: free
Number of permutations: 9999

Terms added sequentially (first to last)

                           Df SumsOfSqs    MeanSqs F.Model      R2 Pr(>F)  
Factor_Region               3  0.000160 0.00005325 0.13197 0.00337 0.9476  
Factor_Soil                 7  0.007609 0.00108695 2.69365 0.16069 0.0125 *
Factor_Region:Factor_Soil  21  0.000842 0.00004010 0.09938 0.01779 1.0000  
Residuals                  96  0.038738 0.00040352         0.81815         
Total                     127  0.047349                    1.00000         
---
Signif. codes:  0 ‘***’ 0.001 ‘**’ 0.01 ‘*’ 0.05 ‘.’ 0.1 ‘ ’ 1
[1] 156
[1] "Cytophagales_unclassified"
[1] "PERMANOVA"

Call:
adonis(formula = Square root[, i] ~ Factor_Region * Factor_Soil, permutations = 9999,      method = "euclidean", na.rm = T) 

Permutation: free
Number of permutations: 9999

Terms added sequentially (first to last)

                           Df SumsOfSqs    MeanSqs F.Model      R2 Pr(>F)    
Factor_Region               3 0.0040167 0.00133891 26.9777 0.36334 0.0001 ***
Factor_Soil                 7 0.0017365 0.00024807  4.9984 0.15708 0.0001 ***
Factor_Region:Factor_Soil  21 0.0005373 0.00002559  0.5156 0.04861 0.9551    
Residuals                  96 0.0047645 0.00004963         0.43098           
Total                     127 0.0110550                    1.00000           
---
Signif. codes:  0 ‘***’ 0.001 ‘**’ 0.01 ‘*’ 0.05 ‘.’ 0.1 ‘ ’ 1
[1] 157
[1] "Arenimonas"
[1] "PERMANOVA"

Call:
adonis(formula = Square root[, i] ~ Factor_Region * Factor_Soil, permutations = 9999,      method = "euclidean", na.rm = T) 

Permutation: free
Number of permutations: 9999

Terms added sequentially (first to last)

                           Df SumsOfSqs    MeanSqs F.Model      R2 Pr(>F)    
Factor_Region               3 0.0009636 0.00032120  2.9265 0.03050 0.0395 *  
Factor_Soil                 7 0.0196202 0.00280289 25.5383 0.62105 0.0001 ***
Factor_Region:Factor_Soil  21 0.0004718 0.00002247  0.2047 0.01493 0.9999    
Residuals                  96 0.0105362 0.00010975         0.33351           
Total                     127 0.0315918                    1.00000           
---
Signif. codes:  0 ‘***’ 0.001 ‘**’ 0.01 ‘*’ 0.05 ‘.’ 0.1 ‘ ’ 1
[1] 158
[1] "Pyrinomonadaceae_unclassified"
[1] "PERMANOVA"

Call:
adonis(formula = Square root[, i] ~ Factor_Region * Factor_Soil, permutations = 9999,      method = "euclidean", na.rm = T) 

Permutation: free
Number of permutations: 9999

Terms added sequentially (first to last)

                           Df SumsOfSqs    MeanSqs F.Model      R2 Pr(>F)    
Factor_Region               3 0.0057350 0.00191166 23.6168 0.19213 0.0001 ***
Factor_Soil                 7 0.0136561 0.00195087 24.1011 0.45749 0.0001 ***
Factor_Region:Factor_Soil  21 0.0026879 0.00012800  1.5813 0.09005 0.0672 .  
Residuals                  96 0.0077707 0.00008095         0.26033           
Total                     127 0.0298497                    1.00000           
---
Signif. codes:  0 ‘***’ 0.001 ‘**’ 0.01 ‘*’ 0.05 ‘.’ 0.1 ‘ ’ 1
[1] 159
[1] "UTCFX1"
[1] "PERMANOVA"

Call:
adonis(formula = Square root[, i] ~ Factor_Region * Factor_Soil, permutations = 9999,      method = "euclidean", na.rm = T) 

Permutation: free
Number of permutations: 9999

Terms added sequentially (first to last)

                           Df SumsOfSqs   MeanSqs F.Model      R2 Pr(>F)    
Factor_Region               3  0.026735 0.0089116  77.137 0.59668 0.0001 ***
Factor_Soil                 7  0.005595 0.0007993   6.919 0.12488 0.0001 ***
Factor_Region:Factor_Soil  21  0.001385 0.0000659   0.571 0.03090 0.9303    
Residuals                  96  0.011091 0.0001155         0.24753           
Total                     127  0.044806                   1.00000           
---
Signif. codes:  0 ‘***’ 0.001 ‘**’ 0.01 ‘*’ 0.05 ‘.’ 0.1 ‘ ’ 1
[1] 160
[1] "Pirellulaceae_unclassified"
[1] "PERMANOVA"

Call:
adonis(formula = Square root[, i] ~ Factor_Region * Factor_Soil, permutations = 9999,      method = "euclidean", na.rm = T) 

Permutation: free
Number of permutations: 9999

Terms added sequentially (first to last)

                           Df SumsOfSqs   MeanSqs F.Model      R2 Pr(>F)    
Factor_Region               3  0.039442 0.0131473  436.01 0.86705 0.0001 ***
Factor_Soil                 7  0.001898 0.0002711    8.99 0.04172 0.0001 ***
Factor_Region:Factor_Soil  21  0.001256 0.0000598    1.98 0.02760 0.0147 *  
Residuals                  96  0.002895 0.0000302         0.06363           
Total                     127  0.045490                   1.00000           
---
Signif. codes:  0 ‘***’ 0.001 ‘**’ 0.01 ‘*’ 0.05 ‘.’ 0.1 ‘ ’ 1
[1] 161
[1] "Microtrichales_unclassified"
[1] "PERMANOVA"

Call:
adonis(formula = Square root[, i] ~ Factor_Region * Factor_Soil, permutations = 9999,      method = "euclidean", na.rm = T) 

Permutation: free
Number of permutations: 9999

Terms added sequentially (first to last)

                           Df SumsOfSqs    MeanSqs F.Model      R2 Pr(>F)    
Factor_Region               3 0.0094375 0.00314584 109.217 0.63924 0.0001 ***
Factor_Soil                 7 0.0020896 0.00029851  10.364 0.14154 0.0001 ***
Factor_Region:Factor_Soil  21 0.0004713 0.00002244   0.779 0.03192 0.7360    
Residuals                  96 0.0027652 0.00002880         0.18730           
Total                     127 0.0147636                    1.00000           
---
Signif. codes:  0 ‘***’ 0.001 ‘**’ 0.01 ‘*’ 0.05 ‘.’ 0.1 ‘ ’ 1
[1] 162
[1] "Rhizobiales_Incertae_Sedis_uncultured"
[1] "PERMANOVA"

Call:
adonis(formula = Square root[, i] ~ Factor_Region * Factor_Soil, permutations = 9999,      method = "euclidean", na.rm = T) 

Permutation: free
Number of permutations: 9999

Terms added sequentially (first to last)

                           Df SumsOfSqs    MeanSqs F.Model      R2 Pr(>F)    
Factor_Region               3 0.0020444 0.00068147   9.530 0.06542 0.0001 ***
Factor_Soil                 7 0.0210967 0.00301382  42.144 0.67510 0.0001 ***
Factor_Region:Factor_Soil  21 0.0012437 0.00005922   0.828 0.03980 0.6847    
Residuals                  96 0.0068651 0.00007151         0.21968           
Total                     127 0.0312500                    1.00000           
---
Signif. codes:  0 ‘***’ 0.001 ‘**’ 0.01 ‘*’ 0.05 ‘.’ 0.1 ‘ ’ 1
[1] 163
[1] "Candidatus_Alysiosphaera"
[1] "PERMANOVA"

Call:
adonis(formula = Square root[, i] ~ Factor_Region * Factor_Soil, permutations = 9999,      method = "euclidean", na.rm = T) 

Permutation: free
Number of permutations: 9999

Terms added sequentially (first to last)

                           Df SumsOfSqs    MeanSqs F.Model      R2 Pr(>F)    
Factor_Region               3 0.0066307 0.00221024 27.1589 0.33710 0.0001 ***
Factor_Soil                 7 0.0044813 0.00064018  7.8664 0.22783 0.0001 ***
Factor_Region:Factor_Soil  21 0.0007450 0.00003548  0.4359 0.03788 0.9859    
Residuals                  96 0.0078127 0.00008138         0.39719           
Total                     127 0.0196697                    1.00000           
---
Signif. codes:  0 ‘***’ 0.001 ‘**’ 0.01 ‘*’ 0.05 ‘.’ 0.1 ‘ ’ 1
[1] 164
[1] "OM190_ge"
[1] "PERMANOVA"

Call:
adonis(formula = Square root[, i] ~ Factor_Region * Factor_Soil, permutations = 9999,      method = "euclidean", na.rm = T) 

Permutation: free
Number of permutations: 9999

Terms added sequentially (first to last)

                           Df SumsOfSqs    MeanSqs F.Model      R2 Pr(>F)    
Factor_Region               3 0.0047743 0.00159142  26.393 0.20384 0.0001 ***
Factor_Soil                 7 0.0120363 0.00171947  28.517 0.51389 0.0001 ***
Factor_Region:Factor_Soil  21 0.0008230 0.00003919   0.650 0.03514 0.8723    
Residuals                  96 0.0057884 0.00006030         0.24714           
Total                     127 0.0234219                    1.00000           
---
Signif. codes:  0 ‘***’ 0.001 ‘**’ 0.01 ‘*’ 0.05 ‘.’ 0.1 ‘ ’ 1
[1] 165
[1] "0319-6G20_ge"
[1] "PERMANOVA"

Call:
adonis(formula = Square root[, i] ~ Factor_Region * Factor_Soil, permutations = 9999,      method = "euclidean", na.rm = T) 

Permutation: free
Number of permutations: 9999

Terms added sequentially (first to last)

                           Df SumsOfSqs    MeanSqs F.Model      R2 Pr(>F)    
Factor_Region               3 0.0046579 0.00155262  40.965 0.50289 0.0001 ***
Factor_Soil                 7 0.0005716 0.00008165   2.154 0.06171 0.0443 *  
Factor_Region:Factor_Soil  21 0.0003942 0.00001877   0.495 0.04256 0.9711    
Residuals                  96 0.0036385 0.00003790         0.39284           
Total                     127 0.0092621                    1.00000           
---
Signif. codes:  0 ‘***’ 0.001 ‘**’ 0.01 ‘*’ 0.05 ‘.’ 0.1 ‘ ’ 1
[1] 166
[1] "Caldilineaceae_uncultured"
[1] "PERMANOVA"

Call:
adonis(formula = Square root[, i] ~ Factor_Region * Factor_Soil, permutations = 9999,      method = "euclidean", na.rm = T) 

Permutation: free
Number of permutations: 9999

Terms added sequentially (first to last)

                           Df SumsOfSqs    MeanSqs F.Model      R2 Pr(>F)    
Factor_Region               3 0.0020129 0.00067096 13.1555 0.24119 0.0001 ***
Factor_Soil                 7 0.0009100 0.00012999  2.5488 0.10904 0.0190 *  
Factor_Region:Factor_Soil  21 0.0005265 0.00002507  0.4916 0.06309 0.9683    
Residuals                  96 0.0048962 0.00005100         0.58668           
Total                     127 0.0083455                    1.00000           
---
Signif. codes:  0 ‘***’ 0.001 ‘**’ 0.01 ‘*’ 0.05 ‘.’ 0.1 ‘ ’ 1
[1] 167
[1] "Pedosphaeraceae_unclassified"
[1] "PERMANOVA"

Call:
adonis(formula = Square root[, i] ~ Factor_Region * Factor_Soil, permutations = 9999,      method = "euclidean", na.rm = T) 

Permutation: free
Number of permutations: 9999

Terms added sequentially (first to last)

                           Df SumsOfSqs    MeanSqs F.Model      R2 Pr(>F)    
Factor_Region               3 0.0072467 0.00241557 25.1916 0.34778 0.0001 ***
Factor_Soil                 7 0.0019945 0.00028493  2.9715 0.09572 0.0086 ** 
Factor_Region:Factor_Soil  21 0.0023907 0.00011384  1.1873 0.11473 0.2693    
Residuals                  96 0.0092052 0.00009589         0.44177           
Total                     127 0.0208371                    1.00000           
---
Signif. codes:  0 ‘***’ 0.001 ‘**’ 0.01 ‘*’ 0.05 ‘.’ 0.1 ‘ ’ 1
[1] 168
[1] "Entotheonellaceae_ge"
[1] "PERMANOVA"

Call:
adonis(formula = Square root[, i] ~ Factor_Region * Factor_Soil, permutations = 9999,      method = "euclidean", na.rm = T) 

Permutation: free
Number of permutations: 9999

Terms added sequentially (first to last)

                           Df SumsOfSqs    MeanSqs F.Model      R2 Pr(>F)    
Factor_Region               3 0.0087064 0.00290212  32.575 0.36824 0.0001 ***
Factor_Soil                 7 0.0057814 0.00082591   9.270 0.24453 0.0001 ***
Factor_Region:Factor_Soil  21 0.0006027 0.00002870   0.322 0.02549 0.9985    
Residuals                  96 0.0085528 0.00008909         0.36174           
Total                     127 0.0236433                    1.00000           
---
Signif. codes:  0 ‘***’ 0.001 ‘**’ 0.01 ‘*’ 0.05 ‘.’ 0.1 ‘ ’ 1
[1] 169
[1] "Agromyces"
[1] "PERMANOVA"

Call:
adonis(formula = Square root[, i] ~ Factor_Region * Factor_Soil, permutations = 9999,      method = "euclidean", na.rm = T) 

Permutation: free
Number of permutations: 9999

Terms added sequentially (first to last)

                           Df SumsOfSqs   MeanSqs F.Model      R2 Pr(>F)    
Factor_Region               3  0.006210 0.0020699  22.585 0.15177 0.0001 ***
Factor_Soil                 7  0.024382 0.0034831  38.005 0.59592 0.0001 ***
Factor_Region:Factor_Soil  21  0.001525 0.0000726   0.792 0.03727 0.7205    
Residuals                  96  0.008798 0.0000916         0.21504           
Total                     127  0.040915                   1.00000           
---
Signif. codes:  0 ‘***’ 0.001 ‘**’ 0.01 ‘*’ 0.05 ‘.’ 0.1 ‘ ’ 1
[1] 170
[1] "Pedomicrobium"
[1] "PERMANOVA"

Call:
adonis(formula = Square root[, i] ~ Factor_Region * Factor_Soil, permutations = 9999,      method = "euclidean", na.rm = T) 

Permutation: free
Number of permutations: 9999

Terms added sequentially (first to last)

                           Df SumsOfSqs    MeanSqs F.Model      R2 Pr(>F)    
Factor_Region               3 0.0033098 0.00110326  35.030 0.19050 0.0001 ***
Factor_Soil                 7 0.0104204 0.00148863  47.266 0.59977 0.0001 ***
Factor_Region:Factor_Soil  21 0.0006205 0.00002955   0.938 0.03571 0.5415    
Residuals                  96 0.0030235 0.00003149         0.17402           
Total                     127 0.0173742                    1.00000           
---
Signif. codes:  0 ‘***’ 0.001 ‘**’ 0.01 ‘*’ 0.05 ‘.’ 0.1 ‘ ’ 1
[1] 171
[1] "Fimbriiglobus"
[1] "PERMANOVA"

Call:
adonis(formula = Square root[, i] ~ Factor_Region * Factor_Soil, permutations = 9999,      method = "euclidean", na.rm = T) 

Permutation: free
Number of permutations: 9999

Terms added sequentially (first to last)

                           Df SumsOfSqs   MeanSqs F.Model      R2 Pr(>F)    
Factor_Region               3 0.0157154 0.0052385 167.869 0.72558 0.0001 ***
Factor_Soil                 7 0.0020895 0.0002985   9.566 0.09647 0.0001 ***
Factor_Region:Factor_Soil  21 0.0008585 0.0000409   1.310 0.03964 0.1894    
Residuals                  96 0.0029957 0.0000312         0.13831           
Total                     127 0.0216592                   1.00000           
---
Signif. codes:  0 ‘***’ 0.001 ‘**’ 0.01 ‘*’ 0.05 ‘.’ 0.1 ‘ ’ 1
[1] 172
[1] "Tychonema_CCAP_1459-11B"
[1] "PERMANOVA"

Call:
adonis(formula = Square root[, i] ~ Factor_Region * Factor_Soil, permutations = 9999,      method = "euclidean", na.rm = T) 

Permutation: free
Number of permutations: 9999

Terms added sequentially (first to last)

                           Df SumsOfSqs   MeanSqs F.Model      R2 Pr(>F)    
Factor_Region               3  0.000948 0.0003161  0.6695 0.01015 0.5781    
Factor_Soil                 7  0.046009 0.0065727 13.9211 0.49230 0.0001 ***
Factor_Region:Factor_Soil  21  0.001175 0.0000559  0.1185 0.01257 1.0000    
Residuals                  96  0.045326 0.0004721         0.48498           
Total                     127  0.093458                   1.00000           
---
Signif. codes:  0 ‘***’ 0.001 ‘**’ 0.01 ‘*’ 0.05 ‘.’ 0.1 ‘ ’ 1
[1] 173
[1] "Chloroflexi_unclassified"
[1] "PERMANOVA"

Call:
adonis(formula = Square root[, i] ~ Factor_Region * Factor_Soil, permutations = 9999,      method = "euclidean", na.rm = T) 

Permutation: free
Number of permutations: 9999

Terms added sequentially (first to last)

                           Df SumsOfSqs    MeanSqs F.Model      R2 Pr(>F)    
Factor_Region               3 0.0090078 0.00300260  84.696 0.50312 0.0001 ***
Factor_Soil                 7 0.0047584 0.00067977  19.175 0.26578 0.0001 ***
Factor_Region:Factor_Soil  21 0.0007343 0.00003497   0.986 0.04102 0.4809    
Residuals                  96 0.0034033 0.00003545         0.19009           
Total                     127 0.0179039                    1.00000           
---
Signif. codes:  0 ‘***’ 0.001 ‘**’ 0.01 ‘*’ 0.05 ‘.’ 0.1 ‘ ’ 1
[1] 174
[1] "Caulobacter"
[1] "PERMANOVA"

Call:
adonis(formula = Square root[, i] ~ Factor_Region * Factor_Soil, permutations = 9999,      method = "euclidean", na.rm = T) 

Permutation: free
Number of permutations: 9999

Terms added sequentially (first to last)

                           Df SumsOfSqs    MeanSqs F.Model      R2 Pr(>F)    
Factor_Region               3 0.0052309 0.00174363 15.0363 0.21339 0.0001 ***
Factor_Soil                 7 0.0062077 0.00088681  7.6474 0.25323 0.0001 ***
Factor_Region:Factor_Soil  21 0.0019425 0.00009250  0.7977 0.07924 0.7236    
Residuals                  96 0.0111323 0.00011596         0.45413           
Total                     127 0.0245134                    1.00000           
---
Signif. codes:  0 ‘***’ 0.001 ‘**’ 0.01 ‘*’ 0.05 ‘.’ 0.1 ‘ ’ 1
[1] 175
[1] "OPB56_ge"
[1] "PERMANOVA"

Call:
adonis(formula = Square root[, i] ~ Factor_Region * Factor_Soil, permutations = 9999,      method = "euclidean", na.rm = T) 

Permutation: free
Number of permutations: 9999

Terms added sequentially (first to last)

                           Df SumsOfSqs    MeanSqs F.Model      R2 Pr(>F)    
Factor_Region               3 0.0050342 0.00167805  46.888 0.50900 0.0001 ***
Factor_Soil                 7 0.0009063 0.00012947   3.617 0.09163 0.0016 ** 
Factor_Region:Factor_Soil  21 0.0005141 0.00002448   0.684 0.05198 0.8465    
Residuals                  96 0.0034357 0.00003579         0.34738           
Total                     127 0.0098903                    1.00000           
---
Signif. codes:  0 ‘***’ 0.001 ‘**’ 0.01 ‘*’ 0.05 ‘.’ 0.1 ‘ ’ 1
[1] 176
[1] "Sporichthyaceae_uncultured"
[1] "PERMANOVA"

Call:
adonis(formula = Square root[, i] ~ Factor_Region * Factor_Soil, permutations = 9999,      method = "euclidean", na.rm = T) 

Permutation: free
Number of permutations: 9999

Terms added sequentially (first to last)

                           Df SumsOfSqs    MeanSqs F.Model      R2 Pr(>F)    
Factor_Region               3  0.008745 0.00291506  25.124 0.26994 0.0001 ***
Factor_Soil                 7  0.011212 0.00160177  13.805 0.34609 0.0001 ***
Factor_Region:Factor_Soil  21  0.001301 0.00006196   0.534 0.04016 0.9528    
Residuals                  96  0.011139 0.00011603         0.34381           
Total                     127  0.032397                    1.00000           
---
Signif. codes:  0 ‘***’ 0.001 ‘**’ 0.01 ‘*’ 0.05 ‘.’ 0.1 ‘ ’ 1
[1] 177
[1] "Sphingobacteriaceae_unclassified"
[1] "PERMANOVA"

Call:
adonis(formula = Square root[, i] ~ Factor_Region * Factor_Soil, permutations = 9999,      method = "euclidean", na.rm = T) 

Permutation: free
Number of permutations: 9999

Terms added sequentially (first to last)

                           Df SumsOfSqs    MeanSqs F.Model      R2 Pr(>F)    
Factor_Region               3 0.0090694 0.00302313  70.510 0.61293 0.0001 ***
Factor_Soil                 7 0.0011584 0.00016548   3.860 0.07829 0.0011 ** 
Factor_Region:Factor_Soil  21 0.0004530 0.00002157   0.503 0.03062 0.9615    
Residuals                  96 0.0041160 0.00004288         0.27817           
Total                     127 0.0147969                    1.00000           
---
Signif. codes:  0 ‘***’ 0.001 ‘**’ 0.01 ‘*’ 0.05 ‘.’ 0.1 ‘ ’ 1
[1] 178
[1] "Chloroplast_ge"
[1] "PERMANOVA"

Call:
adonis(formula = Square root[, i] ~ Factor_Region * Factor_Soil, permutations = 9999,      method = "euclidean", na.rm = T) 

Permutation: free
Number of permutations: 9999

Terms added sequentially (first to last)

                           Df SumsOfSqs   MeanSqs F.Model      R2 Pr(>F)    
Factor_Region               3  0.003034 0.0010114  2.3064 0.04071 0.0798 .  
Factor_Soil                 7  0.027314 0.0039020  8.8985 0.36654 0.0001 ***
Factor_Region:Factor_Soil  21  0.002075 0.0000988  0.2254 0.02785 0.9998    
Residuals                  96  0.042096 0.0004385         0.56490           
Total                     127  0.074520                   1.00000           
---
Signif. codes:  0 ‘***’ 0.001 ‘**’ 0.01 ‘*’ 0.05 ‘.’ 0.1 ‘ ’ 1
[1] 179
[1] "Frankiales_uncultured_ge"
[1] "PERMANOVA"

Call:
adonis(formula = Square root[, i] ~ Factor_Region * Factor_Soil, permutations = 9999,      method = "euclidean", na.rm = T) 

Permutation: free
Number of permutations: 9999

Terms added sequentially (first to last)

                           Df SumsOfSqs    MeanSqs F.Model      R2 Pr(>F)    
Factor_Region               3 0.0050794 0.00169313 22.1957 0.22650 0.0001 ***
Factor_Soil                 7 0.0094469 0.00134956 17.6917 0.42125 0.0001 ***
Factor_Region:Factor_Soil  21 0.0005765 0.00002745  0.3599 0.02571 0.9941    
Residuals                  96 0.0073231 0.00007628         0.32655           
Total                     127 0.0224258                    1.00000           
---
Signif. codes:  0 ‘***’ 0.001 ‘**’ 0.01 ‘*’ 0.05 ‘.’ 0.1 ‘ ’ 1
[1] 180
[1] "Micrococcaceae_unclassified"
[1] "PERMANOVA"

Call:
adonis(formula = Square root[, i] ~ Factor_Region * Factor_Soil, permutations = 9999,      method = "euclidean", na.rm = T) 

Permutation: free
Number of permutations: 9999

Terms added sequentially (first to last)

                           Df SumsOfSqs   MeanSqs F.Model      R2 Pr(>F)    
Factor_Region               3  0.001417 0.0004722  1.5063 0.02110 0.2131    
Factor_Soil                 7  0.033515 0.0047879 15.2725 0.49927 0.0001 ***
Factor_Region:Factor_Soil  21  0.002101 0.0001001  0.3192 0.03130 0.9989    
Residuals                  96  0.030096 0.0003135         0.44833           
Total                     127  0.067129                   1.00000           
---
Signif. codes:  0 ‘***’ 0.001 ‘**’ 0.01 ‘*’ 0.05 ‘.’ 0.1 ‘ ’ 1
[1] 181
[1] "Hymenobacter"
[1] "PERMANOVA"

Call:
adonis(formula = Square root[, i] ~ Factor_Region * Factor_Soil, permutations = 9999,      method = "euclidean", na.rm = T) 

Permutation: free
Number of permutations: 9999

Terms added sequentially (first to last)

                           Df SumsOfSqs   MeanSqs F.Model      R2 Pr(>F)    
Factor_Region               3  0.003188 0.0010628  15.068 0.07693 0.0001 ***
Factor_Soil                 7  0.030418 0.0043454  61.608 0.73397 0.0001 ***
Factor_Region:Factor_Soil  21  0.001065 0.0000507   0.719 0.02571 0.8120    
Residuals                  96  0.006771 0.0000705         0.16339           
Total                     127  0.041443                   1.00000           
---
Signif. codes:  0 ‘***’ 0.001 ‘**’ 0.01 ‘*’ 0.05 ‘.’ 0.1 ‘ ’ 1
[1] 182
[1] "Actinophytocola"
[1] "PERMANOVA"

Call:
adonis(formula = Square root[, i] ~ Factor_Region * Factor_Soil, permutations = 9999,      method = "euclidean", na.rm = T) 

Permutation: free
Number of permutations: 9999

Terms added sequentially (first to last)

                           Df SumsOfSqs    MeanSqs F.Model      R2 Pr(>F)    
Factor_Region               3 0.0044919 0.00149731  9.7239 0.14877  2e-04 ***
Factor_Soil                 7 0.0102386 0.00146266  9.4988 0.33909  1e-04 ***
Factor_Region:Factor_Soil  21 0.0006811 0.00003243  0.2106 0.02256  1e+00    
Residuals                  96 0.0147824 0.00015398         0.48958           
Total                     127 0.0301940                    1.00000           
---
Signif. codes:  0 ‘***’ 0.001 ‘**’ 0.01 ‘*’ 0.05 ‘.’ 0.1 ‘ ’ 1
[1] 183
[1] "Lineage_IIa_ge"
[1] "PERMANOVA"

Call:
adonis(formula = Square root[, i] ~ Factor_Region * Factor_Soil, permutations = 9999,      method = "euclidean", na.rm = T) 

Permutation: free
Number of permutations: 9999

Terms added sequentially (first to last)

                           Df SumsOfSqs    MeanSqs F.Model      R2 Pr(>F)    
Factor_Region               3 0.0011722 0.00039074  8.9044 0.08946 0.0001 ***
Factor_Soil                 7 0.0071824 0.00102606 23.3823 0.54814 0.0001 ***
Factor_Region:Factor_Soil  21 0.0005359 0.00002552  0.5816 0.04090 0.9239    
Residuals                  96 0.0042126 0.00004388         0.32150           
Total                     127 0.0131032                    1.00000           
---
Signif. codes:  0 ‘***’ 0.001 ‘**’ 0.01 ‘*’ 0.05 ‘.’ 0.1 ‘ ’ 1
[1] 184
[1] "Blastocatellia_(Subgroup_4)_unclassified"
[1] "PERMANOVA"

Call:
adonis(formula = Square root[, i] ~ Factor_Region * Factor_Soil, permutations = 9999,      method = "euclidean", na.rm = T) 

Permutation: free
Number of permutations: 9999

Terms added sequentially (first to last)

                           Df SumsOfSqs    MeanSqs F.Model      R2 Pr(>F)    
Factor_Region               3 0.0086320 0.00287735  31.677 0.36348 0.0001 ***
Factor_Soil                 7 0.0049207 0.00070295   7.739 0.20720 0.0001 ***
Factor_Region:Factor_Soil  21 0.0014753 0.00007025   0.773 0.06212 0.7368    
Residuals                  96 0.0087200 0.00009083         0.36719           
Total                     127 0.0237481                    1.00000           
---
Signif. codes:  0 ‘***’ 0.001 ‘**’ 0.01 ‘*’ 0.05 ‘.’ 0.1 ‘ ’ 1
[1] 185
[1] "Micropepsaceae_uncultured"
[1] "PERMANOVA"

Call:
adonis(formula = Square root[, i] ~ Factor_Region * Factor_Soil, permutations = 9999,      method = "euclidean", na.rm = T) 

Permutation: free
Number of permutations: 9999

Terms added sequentially (first to last)

                           Df SumsOfSqs   MeanSqs F.Model      R2 Pr(>F)    
Factor_Region               3  0.001488 0.0004962  3.2281 0.03310 0.0254 *  
Factor_Soil                 7  0.027628 0.0039469 25.6787 0.61438 0.0001 ***
Factor_Region:Factor_Soil  21  0.001097 0.0000523  0.3400 0.02440 0.9970    
Residuals                  96  0.014755 0.0001537         0.32812           
Total                     127  0.044969                   1.00000           
---
Signif. codes:  0 ‘***’ 0.001 ‘**’ 0.01 ‘*’ 0.05 ‘.’ 0.1 ‘ ’ 1
[1] 186
[1] "Candidatus_Entotheonella"
[1] "PERMANOVA"

Call:
adonis(formula = Square root[, i] ~ Factor_Region * Factor_Soil, permutations = 9999,      method = "euclidean", na.rm = T) 

Permutation: free
Number of permutations: 9999

Terms added sequentially (first to last)

                           Df SumsOfSqs   MeanSqs F.Model      R2 Pr(>F)    
Factor_Region               3  0.010018 0.0033393 11.3309 0.16325 0.0001 ***
Factor_Soil                 7  0.019461 0.0027802  9.4337 0.31715 0.0001 ***
Factor_Region:Factor_Soil  21  0.003593 0.0001711  0.5805 0.05855 0.9362    
Residuals                  96  0.028292 0.0002947         0.46105           
Total                     127  0.061364                   1.00000           
---
Signif. codes:  0 ‘***’ 0.001 ‘**’ 0.01 ‘*’ 0.05 ‘.’ 0.1 ‘ ’ 1
[1] 187
[1] "Rubellimicrobium"
[1] "PERMANOVA"

Call:
adonis(formula = Square root[, i] ~ Factor_Region * Factor_Soil, permutations = 9999,      method = "euclidean", na.rm = T) 

Permutation: free
Number of permutations: 9999

Terms added sequentially (first to last)

                           Df SumsOfSqs    MeanSqs F.Model      R2 Pr(>F)    
Factor_Region               3  0.006160 0.00205322 16.2455 0.16454 0.0001 ***
Factor_Soil                 7  0.017751 0.00253589 20.0645 0.47417 0.0001 ***
Factor_Region:Factor_Soil  21  0.001392 0.00006631  0.5247 0.03720 0.9534    
Residuals                  96  0.012133 0.00012639         0.32410           
Total                     127  0.037436                    1.00000           
---
Signif. codes:  0 ‘***’ 0.001 ‘**’ 0.01 ‘*’ 0.05 ‘.’ 0.1 ‘ ’ 1
[1] 188
[1] "Ramlibacter"
[1] "PERMANOVA"

Call:
adonis(formula = Square root[, i] ~ Factor_Region * Factor_Soil, permutations = 9999,      method = "euclidean", na.rm = T) 

Permutation: free
Number of permutations: 9999

Terms added sequentially (first to last)

                           Df SumsOfSqs    MeanSqs F.Model      R2 Pr(>F)    
Factor_Region               3 0.0007958 0.00026528  4.7258 0.08120 0.0032 ** 
Factor_Soil                 7 0.0022820 0.00032600  5.8076 0.23283 0.0001 ***
Factor_Region:Factor_Soil  21 0.0013346 0.00006355  1.1322 0.13617 0.3269    
Residuals                  96 0.0053888 0.00005613         0.54981           
Total                     127 0.0098013                    1.00000           
---
Signif. codes:  0 ‘***’ 0.001 ‘**’ 0.01 ‘*’ 0.05 ‘.’ 0.1 ‘ ’ 1
[1] 189
[1] "Chthoniobacteraceae_unclassified"
[1] "PERMANOVA"

Call:
adonis(formula = Square root[, i] ~ Factor_Region * Factor_Soil, permutations = 9999,      method = "euclidean", na.rm = T) 

Permutation: free
Number of permutations: 9999

Terms added sequentially (first to last)

                           Df SumsOfSqs    MeanSqs F.Model      R2 Pr(>F)    
Factor_Region               3 0.0071333 0.00237776  34.502 0.38061 0.0001 ***
Factor_Soil                 7 0.0045182 0.00064546   9.366 0.24108 0.0001 ***
Factor_Region:Factor_Soil  21 0.0004740 0.00002257   0.328 0.02529 0.9986    
Residuals                  96 0.0066161 0.00006892         0.35302           
Total                     127 0.0187416                    1.00000           
---
Signif. codes:  0 ‘***’ 0.001 ‘**’ 0.01 ‘*’ 0.05 ‘.’ 0.1 ‘ ’ 1
[1] 190
[1] "Rhodocytophaga"
[1] "PERMANOVA"

Call:
adonis(formula = Square root[, i] ~ Factor_Region * Factor_Soil, permutations = 9999,      method = "euclidean", na.rm = T) 

Permutation: free
Number of permutations: 9999

Terms added sequentially (first to last)

                           Df SumsOfSqs    MeanSqs F.Model      R2 Pr(>F)    
Factor_Region               3 0.0026054 0.00086846 15.2810 0.12422 0.0001 ***
Factor_Soil                 7 0.0123591 0.00176559 31.0664 0.58924 0.0001 ***
Factor_Region:Factor_Soil  21 0.0005541 0.00002639  0.4643 0.02642 0.9786    
Residuals                  96 0.0054559 0.00005683         0.26012           
Total                     127 0.0209745                    1.00000           
---
Signif. codes:  0 ‘***’ 0.001 ‘**’ 0.01 ‘*’ 0.05 ‘.’ 0.1 ‘ ’ 1
[1] 191
[1] "Conexibacter"
[1] "PERMANOVA"

Call:
adonis(formula = Square root[, i] ~ Factor_Region * Factor_Soil, permutations = 9999,      method = "euclidean", na.rm = T) 

Permutation: free
Number of permutations: 9999

Terms added sequentially (first to last)

                           Df SumsOfSqs    MeanSqs F.Model      R2 Pr(>F)    
Factor_Region               3 0.0032315 0.00107718 23.7438 0.20098 0.0001 ***
Factor_Soil                 7 0.0080250 0.00114643 25.2704 0.49911 0.0001 ***
Factor_Region:Factor_Soil  21 0.0004670 0.00002224  0.4901 0.02904 0.9688    
Residuals                  96 0.0043552 0.00004537         0.27087           
Total                     127 0.0160787                    1.00000           
---
Signif. codes:  0 ‘***’ 0.001 ‘**’ 0.01 ‘*’ 0.05 ‘.’ 0.1 ‘ ’ 1
[1] 192
[1] "Armatimonadales_ge"
[1] "PERMANOVA"

Call:
adonis(formula = Square root[, i] ~ Factor_Region * Factor_Soil, permutations = 9999,      method = "euclidean", na.rm = T) 

Permutation: free
Number of permutations: 9999

Terms added sequentially (first to last)

                           Df SumsOfSqs   MeanSqs F.Model      R2 Pr(>F)    
Factor_Region               3  0.020572 0.0068572 106.767 0.51587 0.0001 ***
Factor_Soil                 7  0.010584 0.0015120  23.543 0.26542 0.0001 ***
Factor_Region:Factor_Soil  21  0.002556 0.0001217   1.895 0.06410 0.0216 *  
Residuals                  96  0.006166 0.0000642         0.15461           
Total                     127  0.039878                   1.00000           
---
Signif. codes:  0 ‘***’ 0.001 ‘**’ 0.01 ‘*’ 0.05 ‘.’ 0.1 ‘ ’ 1
[1] 193
[1] "Marmoricola"
[1] "PERMANOVA"

Call:
adonis(formula = Square root[, i] ~ Factor_Region * Factor_Soil, permutations = 9999,      method = "euclidean", na.rm = T) 

Permutation: free
Number of permutations: 9999

Terms added sequentially (first to last)

                           Df SumsOfSqs    MeanSqs F.Model      R2 Pr(>F)    
Factor_Region               3 0.0071362 0.00237872  35.489 0.36574 0.0001 ***
Factor_Soil                 7 0.0052263 0.00074662  11.139 0.26786 0.0001 ***
Factor_Region:Factor_Soil  21 0.0007143 0.00003401   0.507 0.03661 0.9581    
Residuals                  96 0.0064346 0.00006703         0.32979           
Total                     127 0.0195114                    1.00000           
---
Signif. codes:  0 ‘***’ 0.001 ‘**’ 0.01 ‘*’ 0.05 ‘.’ 0.1 ‘ ’ 1
[1] 194
[1] "Fimbriimonadaceae_ge"
[1] "PERMANOVA"

Call:
adonis(formula = Square root[, i] ~ Factor_Region * Factor_Soil, permutations = 9999,      method = "euclidean", na.rm = T) 

Permutation: free
Number of permutations: 9999

Terms added sequentially (first to last)

                           Df SumsOfSqs   MeanSqs F.Model      R2 Pr(>F)    
Factor_Region               3 0.0219014 0.0073005 245.088 0.86872 0.0001 ***
Factor_Soil                 7 0.0000760 0.0000109   0.364 0.00301 0.9239    
Factor_Region:Factor_Soil  21 0.0003740 0.0000178   0.598 0.01484 0.9067    
Residuals                  96 0.0028596 0.0000298         0.11343           
Total                     127 0.0252110                   1.00000           
---
Signif. codes:  0 ‘***’ 0.001 ‘**’ 0.01 ‘*’ 0.05 ‘.’ 0.1 ‘ ’ 1
[1] 195
[1] "Phaselicystis"
[1] "PERMANOVA"

Call:
adonis(formula = Square root[, i] ~ Factor_Region * Factor_Soil, permutations = 9999,      method = "euclidean", na.rm = T) 

Permutation: free
Number of permutations: 9999

Terms added sequentially (first to last)

                           Df SumsOfSqs    MeanSqs F.Model      R2 Pr(>F)    
Factor_Region               3 0.0032149 0.00107164 22.2496 0.30005 0.0001 ***
Factor_Soil                 7 0.0024115 0.00034449  7.1525 0.22507 0.0001 ***
Factor_Region:Factor_Soil  21 0.0004643 0.00002211  0.4591 0.04334 0.9770    
Residuals                  96 0.0046238 0.00004816         0.43155           
Total                     127 0.0107145                    1.00000           
---
Signif. codes:  0 ‘***’ 0.001 ‘**’ 0.01 ‘*’ 0.05 ‘.’ 0.1 ‘ ’ 1
[1] 196
[1] "Pedobacter"
[1] "PERMANOVA"

Call:
adonis(formula = Square root[, i] ~ Factor_Region * Factor_Soil, permutations = 9999,      method = "euclidean", na.rm = T) 

Permutation: free
Number of permutations: 9999

Terms added sequentially (first to last)

                           Df SumsOfSqs    MeanSqs F.Model      R2 Pr(>F)    
Factor_Region               3 0.0009254 0.00030846  3.6382 0.03777 0.0166 *  
Factor_Soil                 7 0.0143977 0.00205682 24.2596 0.58772 0.0001 ***
Factor_Region:Factor_Soil  21 0.0010353 0.00004930  0.5815 0.04226 0.9181    
Residuals                  96 0.0081392 0.00008478         0.33225           
Total                     127 0.0244977                    1.00000           
---
Signif. codes:  0 ‘***’ 0.001 ‘**’ 0.01 ‘*’ 0.05 ‘.’ 0.1 ‘ ’ 1
[1] 197
[1] "JGI_0001001-H03"
[1] "PERMANOVA"

Call:
adonis(formula = Square root[, i] ~ Factor_Region * Factor_Soil, permutations = 9999,      method = "euclidean", na.rm = T) 

Permutation: free
Number of permutations: 9999

Terms added sequentially (first to last)

                           Df SumsOfSqs    MeanSqs F.Model      R2 Pr(>F)    
Factor_Region               3 0.0020516 0.00068388 15.3297 0.17357 0.0001 ***
Factor_Soil                 7 0.0031480 0.00044971 10.0806 0.26632 0.0001 ***
Factor_Region:Factor_Soil  21 0.0023380 0.00011134  2.4957 0.19780 0.0014 ** 
Residuals                  96 0.0042827 0.00004461         0.36232           
Total                     127 0.0118204                    1.00000           
---
Signif. codes:  0 ‘***’ 0.001 ‘**’ 0.01 ‘*’ 0.05 ‘.’ 0.1 ‘ ’ 1
[1] 198
[1] "Paludibaculum"
[1] "PERMANOVA"

Call:
adonis(formula = Square root[, i] ~ Factor_Region * Factor_Soil, permutations = 9999,      method = "euclidean", na.rm = T) 

Permutation: free
Number of permutations: 9999

Terms added sequentially (first to last)

                           Df SumsOfSqs   MeanSqs F.Model      R2 Pr(>F)    
Factor_Region               3  0.002266 0.0007552  18.642 0.06783 0.0001 ***
Factor_Soil                 7  0.026080 0.0037258  91.970 0.78077 0.0001 ***
Factor_Region:Factor_Soil  21  0.001168 0.0000556   1.374 0.03498 0.1465    
Residuals                  96  0.003889 0.0000405         0.11643           
Total                     127  0.033403                   1.00000           
---
Signif. codes:  0 ‘***’ 0.001 ‘**’ 0.01 ‘*’ 0.05 ‘.’ 0.1 ‘ ’ 1
[1] 199
[1] "Sphingobacteriales_unclassified"
[1] "PERMANOVA"

Call:
adonis(formula = Square root[, i] ~ Factor_Region * Factor_Soil, permutations = 9999,      method = "euclidean", na.rm = T) 

Permutation: free
Number of permutations: 9999

Terms added sequentially (first to last)

                           Df SumsOfSqs    MeanSqs F.Model      R2 Pr(>F)    
Factor_Region               3 0.0017288 0.00057625 15.1396 0.23071 0.0001 ***
Factor_Soil                 7 0.0015045 0.00021493  5.6467 0.20079 0.0001 ***
Factor_Region:Factor_Soil  21 0.0006058 0.00002885  0.7579 0.08085 0.7711    
Residuals                  96 0.0036540 0.00003806         0.48765           
Total                     127 0.0074931                    1.00000           
---
Signif. codes:  0 ‘***’ 0.001 ‘**’ 0.01 ‘*’ 0.05 ‘.’ 0.1 ‘ ’ 1
[1] 200
[1] "Verrucomicrobiae_unclassified"
[1] "PERMANOVA"

Call:
adonis(formula = Square root[, i] ~ Factor_Region * Factor_Soil, permutations = 9999,      method = "euclidean", na.rm = T) 

Permutation: free
Number of permutations: 9999

Terms added sequentially (first to last)

                           Df SumsOfSqs    MeanSqs F.Model      R2 Pr(>F)    
Factor_Region               3 0.0037325 0.00124415 17.1895 0.26576 0.0001 ***
Factor_Soil                 7 0.0015148 0.00021640  2.9898 0.10786 0.0081 ** 
Factor_Region:Factor_Soil  21 0.0018486 0.00008803  1.2163 0.13163 0.2554    
Residuals                  96 0.0069483 0.00007238         0.49475           
Total                     127 0.0140442                    1.00000           
---
Signif. codes:  0 ‘***’ 0.001 ‘**’ 0.01 ‘*’ 0.05 ‘.’ 0.1 ‘ ’ 1
[1] 201
[1] "Actinoplanes"
[1] "PERMANOVA"

Call:
adonis(formula = Square root[, i] ~ Factor_Region * Factor_Soil, permutations = 9999,      method = "euclidean", na.rm = T) 

Permutation: free
Number of permutations: 9999

Terms added sequentially (first to last)

                           Df SumsOfSqs   MeanSqs F.Model      R2 Pr(>F)    
Factor_Region               3 0.0107458 0.0035819 22.7598 0.36748 0.0001 ***
Factor_Soil                 7 0.0018705 0.0002672  1.6979 0.06397 0.1248    
Factor_Region:Factor_Soil  21 0.0015173 0.0000723  0.4591 0.05189 0.9795    
Residuals                  96 0.0151084 0.0001574         0.51667           
Total                     127 0.0292420                   1.00000           
---
Signif. codes:  0 ‘***’ 0.001 ‘**’ 0.01 ‘*’ 0.05 ‘.’ 0.1 ‘ ’ 1
[1] 202
[1] "PMMR1"
[1] "PERMANOVA"

Call:
adonis(formula = Square root[, i] ~ Factor_Region * Factor_Soil, permutations = 9999,      method = "euclidean", na.rm = T) 

Permutation: free
Number of permutations: 9999

Terms added sequentially (first to last)

                           Df SumsOfSqs    MeanSqs F.Model      R2 Pr(>F)    
Factor_Region               3 0.0046844 0.00156146 21.3262 0.17786 0.0001 ***
Factor_Soil                 7 0.0134796 0.00192566 26.3004 0.51180 0.0001 ***
Factor_Region:Factor_Soil  21 0.0011448 0.00005451  0.7445 0.04347 0.7759    
Residuals                  96 0.0070289 0.00007322         0.26688           
Total                     127 0.0263377                    1.00000           
---
Signif. codes:  0 ‘***’ 0.001 ‘**’ 0.01 ‘*’ 0.05 ‘.’ 0.1 ‘ ’ 1
[1] 203
[1] "Nordella"
[1] "PERMANOVA"

Call:
adonis(formula = Square root[, i] ~ Factor_Region * Factor_Soil, permutations = 9999,      method = "euclidean", na.rm = T) 

Permutation: free
Number of permutations: 9999

Terms added sequentially (first to last)

                           Df SumsOfSqs    MeanSqs F.Model      R2 Pr(>F)    
Factor_Region               3 0.0012835 0.00042784 10.2844 0.13882 0.0001 ***
Factor_Soil                 7 0.0036714 0.00052449 12.6077 0.39709 0.0001 ***
Factor_Region:Factor_Soil  21 0.0002972 0.00001415  0.3401 0.03214 0.9968    
Residuals                  96 0.0039937 0.00004160         0.43195           
Total                     127 0.0092458                    1.00000           
---
Signif. codes:  0 ‘***’ 0.001 ‘**’ 0.01 ‘*’ 0.05 ‘.’ 0.1 ‘ ’ 1
[1] 204
[1] "D05-2_ge"
[1] "PERMANOVA"

Call:
adonis(formula = Square root[, i] ~ Factor_Region * Factor_Soil, permutations = 9999,      method = "euclidean", na.rm = T) 

Permutation: free
Number of permutations: 9999

Terms added sequentially (first to last)

                           Df SumsOfSqs    MeanSqs F.Model      R2 Pr(>F)    
Factor_Region               3 0.0021713 0.00072377  6.1062 0.07069 0.0005 ***
Factor_Soil                 7 0.0161866 0.00231237 19.5088 0.52700 0.0001 ***
Factor_Region:Factor_Soil  21 0.0009776 0.00004655  0.3928 0.03183 0.9923    
Residuals                  96 0.0113788 0.00011853         0.37047           
Total                     127 0.0307144                    1.00000           
---
Signif. codes:  0 ‘***’ 0.001 ‘**’ 0.01 ‘*’ 0.05 ‘.’ 0.1 ‘ ’ 1
[1] 205
[1] "JG30-KF-CM66_ge"
[1] "PERMANOVA"

Call:
adonis(formula = Square root[, i] ~ Factor_Region * Factor_Soil, permutations = 9999,      method = "euclidean", na.rm = T) 

Permutation: free
Number of permutations: 9999

Terms added sequentially (first to last)

                           Df SumsOfSqs    MeanSqs F.Model      R2 Pr(>F)    
Factor_Region               3 0.0036403 0.00121344  57.703 0.48360 0.0001 ***
Factor_Soil                 7 0.0013823 0.00019747   9.390 0.18363 0.0001 ***
Factor_Region:Factor_Soil  21 0.0004861 0.00002315   1.101 0.06458 0.3664    
Residuals                  96 0.0020188 0.00002103         0.26819           
Total                     127 0.0075276                    1.00000           
---
Signif. codes:  0 ‘***’ 0.001 ‘**’ 0.01 ‘*’ 0.05 ‘.’ 0.1 ‘ ’ 1
[1] 206
[1] "Polyangiaceae_unclassified"
[1] "PERMANOVA"

Call:
adonis(formula = Square root[, i] ~ Factor_Region * Factor_Soil, permutations = 9999,      method = "euclidean", na.rm = T) 

Permutation: free
Number of permutations: 9999

Terms added sequentially (first to last)

                           Df SumsOfSqs    MeanSqs F.Model      R2 Pr(>F)    
Factor_Region               3 0.0030587 0.00101955  20.105 0.24982 0.0001 ***
Factor_Soil                 7 0.0037645 0.00053778  10.604 0.30747 0.0001 ***
Factor_Region:Factor_Soil  21 0.0005517 0.00002627   0.518 0.04506 0.9543    
Residuals                  96 0.0048684 0.00005071         0.39764           
Total                     127 0.0122432                    1.00000           
---
Signif. codes:  0 ‘***’ 0.001 ‘**’ 0.01 ‘*’ 0.05 ‘.’ 0.1 ‘ ’ 1
[1] 207
[1] "Lineage_IIb_ge"
[1] "PERMANOVA"

Call:
adonis(formula = Square root[, i] ~ Factor_Region * Factor_Soil, permutations = 9999,      method = "euclidean", na.rm = T) 

Permutation: free
Number of permutations: 9999

Terms added sequentially (first to last)

                           Df SumsOfSqs    MeanSqs F.Model      R2 Pr(>F)    
Factor_Region               3 0.0070269 0.00234232  73.239 0.57148 0.0001 ***
Factor_Soil                 7 0.0018012 0.00025732   8.046 0.14649 0.0001 ***
Factor_Region:Factor_Soil  21 0.0003977 0.00001894   0.592 0.03235 0.9170    
Residuals                  96 0.0030702 0.00003198         0.24969           
Total                     127 0.0122961                    1.00000           
---
Signif. codes:  0 ‘***’ 0.001 ‘**’ 0.01 ‘*’ 0.05 ‘.’ 0.1 ‘ ’ 1
[1] 208
[1] "Pseudolabrys"
[1] "PERMANOVA"

Call:
adonis(formula = Square root[, i] ~ Factor_Region * Factor_Soil, permutations = 9999,      method = "euclidean", na.rm = T) 

Permutation: free
Number of permutations: 9999

Terms added sequentially (first to last)

                           Df SumsOfSqs    MeanSqs F.Model      R2 Pr(>F)    
Factor_Region               3 0.0015675 0.00052251  4.9194 0.09666 0.0024 ** 
Factor_Soil                 7 0.0039568 0.00056526  5.3219 0.24400 0.0001 ***
Factor_Region:Factor_Soil  21 0.0004956 0.00002360  0.2222 0.03056 0.9999    
Residuals                  96 0.0101965 0.00010621         0.62878           
Total                     127 0.0162165                    1.00000           
---
Signif. codes:  0 ‘***’ 0.001 ‘**’ 0.01 ‘*’ 0.05 ‘.’ 0.1 ‘ ’ 1
[1] 209
[1] "Frankiales_unclassified"
[1] "PERMANOVA"

Call:
adonis(formula = Square root[, i] ~ Factor_Region * Factor_Soil, permutations = 9999,      method = "euclidean", na.rm = T) 

Permutation: free
Number of permutations: 9999

Terms added sequentially (first to last)

                           Df SumsOfSqs    MeanSqs F.Model      R2 Pr(>F)    
Factor_Region               3 0.0084591 0.00281969  72.246 0.58515 0.0001 ***
Factor_Soil                 7 0.0012993 0.00018562   4.756 0.08988 0.0004 ***
Factor_Region:Factor_Soil  21 0.0009510 0.00004528   1.160 0.06578 0.2993    
Residuals                  96 0.0037468 0.00003903         0.25918           
Total                     127 0.0144562                    1.00000           
---
Signif. codes:  0 ‘***’ 0.001 ‘**’ 0.01 ‘*’ 0.05 ‘.’ 0.1 ‘ ’ 1
[1] 210
[1] "Parviterribacter"
[1] "PERMANOVA"

Call:
adonis(formula = Square root[, i] ~ Factor_Region * Factor_Soil, permutations = 9999,      method = "euclidean", na.rm = T) 

Permutation: free
Number of permutations: 9999

Terms added sequentially (first to last)

                           Df SumsOfSqs   MeanSqs F.Model      R2 Pr(>F)    
Factor_Region               3 0.0155565 0.0051855 134.910 0.55087 0.0001 ***
Factor_Soil                 7 0.0071850 0.0010264  26.704 0.25443 0.0001 ***
Factor_Region:Factor_Soil  21 0.0018084 0.0000861   2.240 0.06404 0.0044 ** 
Residuals                  96 0.0036899 0.0000384         0.13066           
Total                     127 0.0282398                   1.00000           
---
Signif. codes:  0 ‘***’ 0.001 ‘**’ 0.01 ‘*’ 0.05 ‘.’ 0.1 ‘ ’ 1
[1] 211
[1] "Dyadobacter"
[1] "PERMANOVA"

Call:
adonis(formula = Square root[, i] ~ Factor_Region * Factor_Soil, permutations = 9999,      method = "euclidean", na.rm = T) 

Permutation: free
Number of permutations: 9999

Terms added sequentially (first to last)

                           Df SumsOfSqs    MeanSqs F.Model      R2 Pr(>F)    
Factor_Region               3  0.002303 0.00076755  3.5652 0.06602 0.0149 *  
Factor_Soil                 7  0.011344 0.00162064  7.5278 0.32526 0.0001 ***
Factor_Region:Factor_Soil  21  0.000564 0.00002684  0.1247 0.01616 1.0000    
Residuals                  96  0.020668 0.00021529         0.59256           
Total                     127  0.034878                    1.00000           
---
Signif. codes:  0 ‘***’ 0.001 ‘**’ 0.01 ‘*’ 0.05 ‘.’ 0.1 ‘ ’ 1
[1] 212
[1] "Sandaracinaceae_unclassified"
[1] "PERMANOVA"

Call:
adonis(formula = Square root[, i] ~ Factor_Region * Factor_Soil, permutations = 9999,      method = "euclidean", na.rm = T) 

Permutation: free
Number of permutations: 9999

Terms added sequentially (first to last)

                           Df SumsOfSqs    MeanSqs F.Model      R2 Pr(>F)    
Factor_Region               3 0.0069824 0.00232745  51.992 0.42978 0.0001 ***
Factor_Soil                 7 0.0035795 0.00051135  11.423 0.22033 0.0001 ***
Factor_Region:Factor_Soil  21 0.0013870 0.00006605   1.475 0.08538 0.1008    
Residuals                  96 0.0042975 0.00004477         0.26452           
Total                     127 0.0162463                    1.00000           
---
Signif. codes:  0 ‘***’ 0.001 ‘**’ 0.01 ‘*’ 0.05 ‘.’ 0.1 ‘ ’ 1
[1] 213
[1] "Luteitalea"
[1] "PERMANOVA"

Call:
adonis(formula = Square root[, i] ~ Factor_Region * Factor_Soil, permutations = 9999,      method = "euclidean", na.rm = T) 

Permutation: free
Number of permutations: 9999

Terms added sequentially (first to last)

                           Df SumsOfSqs    MeanSqs F.Model      R2 Pr(>F)    
Factor_Region               3 0.0013588 0.00045295  8.4849 0.12908 0.0001 ***
Factor_Soil                 7 0.0037197 0.00053138  9.9542 0.35335 0.0001 ***
Factor_Region:Factor_Soil  21 0.0003238 0.00001542  0.2888 0.03076 0.9993    
Residuals                  96 0.0051247 0.00005338         0.48682           
Total                     127 0.0105270                    1.00000           
---
Signif. codes:  0 ‘***’ 0.001 ‘**’ 0.01 ‘*’ 0.05 ‘.’ 0.1 ‘ ’ 1
[1] 214
[1] "Aeromicrobium"
[1] "PERMANOVA"

Call:
adonis(formula = Square root[, i] ~ Factor_Region * Factor_Soil, permutations = 9999,      method = "euclidean", na.rm = T) 

Permutation: free
Number of permutations: 9999

Terms added sequentially (first to last)

                           Df SumsOfSqs    MeanSqs F.Model      R2 Pr(>F)    
Factor_Region               3 0.0047628 0.00158761  16.612 0.16202 0.0001 ***
Factor_Soil                 7 0.0139776 0.00199680  20.893 0.47548 0.0001 ***
Factor_Region:Factor_Soil  21 0.0014812 0.00007053   0.738 0.05039 0.7912    
Residuals                  96 0.0091749 0.00009557         0.31211           
Total                     127 0.0293966                    1.00000           
---
Signif. codes:  0 ‘***’ 0.001 ‘**’ 0.01 ‘*’ 0.05 ‘.’ 0.1 ‘ ’ 1
[1] 215
[1] "Polyangiaceae_uncultured"
[1] "PERMANOVA"

Call:
adonis(formula = Square root[, i] ~ Factor_Region * Factor_Soil, permutations = 9999,      method = "euclidean", na.rm = T) 

Permutation: free
Number of permutations: 9999

Terms added sequentially (first to last)

                           Df SumsOfSqs    MeanSqs F.Model      R2 Pr(>F)    
Factor_Region               3 0.0022248 0.00074159 20.2530 0.23949 0.0001 ***
Factor_Soil                 7 0.0032377 0.00046253 12.6318 0.34854 0.0001 ***
Factor_Region:Factor_Soil  21 0.0003118 0.00001485  0.4055 0.03357 0.9887    
Residuals                  96 0.0035152 0.00003662         0.37840           
Total                     127 0.0092894                    1.00000           
---
Signif. codes:  0 ‘***’ 0.001 ‘**’ 0.01 ‘*’ 0.05 ‘.’ 0.1 ‘ ’ 1
[1] 216
[1] "Tepidisphaerales_unclassified"
[1] "PERMANOVA"

Call:
adonis(formula = Square root[, i] ~ Factor_Region * Factor_Soil, permutations = 9999,      method = "euclidean", na.rm = T) 

Permutation: free
Number of permutations: 9999

Terms added sequentially (first to last)

                           Df SumsOfSqs   MeanSqs F.Model      R2 Pr(>F)    
Factor_Region               3 0.0181889 0.0060630 228.099 0.78674 0.0001 ***
Factor_Soil                 7 0.0014837 0.0002120   7.974 0.06418 0.0001 ***
Factor_Region:Factor_Soil  21 0.0008949 0.0000426   1.603 0.03871 0.0694 .  
Residuals                  96 0.0025517 0.0000266         0.11037           
Total                     127 0.0231193                   1.00000           
---
Signif. codes:  0 ‘***’ 0.001 ‘**’ 0.01 ‘*’ 0.05 ‘.’ 0.1 ‘ ’ 1
[1] 217
[1] "Asanoa"
[1] "PERMANOVA"

Call:
adonis(formula = Square root[, i] ~ Factor_Region * Factor_Soil, permutations = 9999,      method = "euclidean", na.rm = T) 

Permutation: free
Number of permutations: 9999

Terms added sequentially (first to last)

                           Df SumsOfSqs    MeanSqs F.Model      R2 Pr(>F)    
Factor_Region               3 0.0046543 0.00155143 11.4320 0.17528 0.0001 ***
Factor_Soil                 7 0.0071465 0.00102092  7.5229 0.26914 0.0001 ***
Factor_Region:Factor_Soil  21 0.0017241 0.00008210  0.6050 0.06493 0.9154    
Residuals                  96 0.0130281 0.00013571         0.49065           
Total                     127 0.0265530                    1.00000           
---
Signif. codes:  0 ‘***’ 0.001 ‘**’ 0.01 ‘*’ 0.05 ‘.’ 0.1 ‘ ’ 1
[1] 218
[1] "NS9_marine_group_ge"
[1] "PERMANOVA"

Call:
adonis(formula = Square root[, i] ~ Factor_Region * Factor_Soil, permutations = 9999,      method = "euclidean", na.rm = T) 

Permutation: free
Number of permutations: 9999

Terms added sequentially (first to last)

                           Df SumsOfSqs    MeanSqs F.Model      R2 Pr(>F)    
Factor_Region               3 0.0065769 0.00219230  33.988 0.22321 0.0001 ***
Factor_Soil                 7 0.0157314 0.00224734  34.841 0.53389 0.0001 ***
Factor_Region:Factor_Soil  21 0.0009651 0.00004596   0.712 0.03275 0.8134    
Residuals                  96 0.0061922 0.00006450         0.21015           
Total                     127 0.0294656                    1.00000           
---
Signif. codes:  0 ‘***’ 0.001 ‘**’ 0.01 ‘*’ 0.05 ‘.’ 0.1 ‘ ’ 1
[1] 219
[1] "Opitutaceae_unclassified"
[1] "PERMANOVA"

Call:
adonis(formula = Square root[, i] ~ Factor_Region * Factor_Soil, permutations = 9999,      method = "euclidean", na.rm = T) 

Permutation: free
Number of permutations: 9999

Terms added sequentially (first to last)

                           Df SumsOfSqs    MeanSqs F.Model      R2 Pr(>F)    
Factor_Region               3 0.0008817 2.9390e-04  6.8507 0.14332 0.0004 ***
Factor_Soil                 7 0.0006803 9.7184e-05  2.2653 0.11058 0.0366 *  
Factor_Region:Factor_Soil  21 0.0004715 2.2453e-05  0.5234 0.07664 0.9525    
Residuals                  96 0.0041185 4.2901e-05         0.66945           
Total                     127 0.0061520                    1.00000           
---
Signif. codes:  0 ‘***’ 0.001 ‘**’ 0.01 ‘*’ 0.05 ‘.’ 0.1 ‘ ’ 1
[1] 220
[1] "Pseudomonas"
[1] "PERMANOVA"

Call:
adonis(formula = Square root[, i] ~ Factor_Region * Factor_Soil, permutations = 9999,      method = "euclidean", na.rm = T) 

Permutation: free
Number of permutations: 9999

Terms added sequentially (first to last)

                           Df SumsOfSqs    MeanSqs F.Model      R2 Pr(>F)    
Factor_Region               3  0.000090 0.00003005  0.2335 0.00263 0.8783    
Factor_Soil                 7  0.021392 0.00305599 23.7410 0.62420 0.0001 ***
Factor_Region:Factor_Soil  21  0.000432 0.00002056  0.1597 0.01260 1.0000    
Residuals                  96  0.012357 0.00012872         0.36057           
Total                     127  0.034271                    1.00000           
---
Signif. codes:  0 ‘***’ 0.001 ‘**’ 0.01 ‘*’ 0.05 ‘.’ 0.1 ‘ ’ 1
[1] 221
[1] "SWB02"
[1] "PERMANOVA"

Call:
adonis(formula = Square root[, i] ~ Factor_Region * Factor_Soil, permutations = 9999,      method = "euclidean", na.rm = T) 

Permutation: free
Number of permutations: 9999

Terms added sequentially (first to last)

                           Df SumsOfSqs    MeanSqs F.Model      R2 Pr(>F)    
Factor_Region               3 0.0024519 0.00081729  7.0778 0.08039 0.0002 ***
Factor_Soil                 7 0.0162542 0.00232203 20.1088 0.53290 0.0001 ***
Factor_Region:Factor_Soil  21 0.0007099 0.00003380  0.2927 0.02327 0.9993    
Residuals                  96 0.0110855 0.00011547         0.36344           
Total                     127 0.0305014                    1.00000           
---
Signif. codes:  0 ‘***’ 0.001 ‘**’ 0.01 ‘*’ 0.05 ‘.’ 0.1 ‘ ’ 1
[1] 222
[1] "SBR1031_ge"
[1] "PERMANOVA"

Call:
adonis(formula = Square root[, i] ~ Factor_Region * Factor_Soil, permutations = 9999,      method = "euclidean", na.rm = T) 

Permutation: free
Number of permutations: 9999

Terms added sequentially (first to last)

                           Df SumsOfSqs    MeanSqs F.Model      R2 Pr(>F)    
Factor_Region               3 0.0015551 0.00051835 14.1427 0.13695 0.0001 ***
Factor_Soil                 7 0.0056810 0.00081157 22.1429 0.50030 0.0001 ***
Factor_Region:Factor_Soil  21 0.0006005 0.00002860  0.7802 0.05289 0.7366    
Residuals                  96 0.0035186 0.00003665         0.30986           
Total                     127 0.0113552                    1.00000           
---
Signif. codes:  0 ‘***’ 0.001 ‘**’ 0.01 ‘*’ 0.05 ‘.’ 0.1 ‘ ’ 1
[1] 223
[1] "Brevundimonas"
[1] "PERMANOVA"

Call:
adonis(formula = Square root[, i] ~ Factor_Region * Factor_Soil, permutations = 9999,      method = "euclidean", na.rm = T) 

Permutation: free
Number of permutations: 9999

Terms added sequentially (first to last)

                           Df SumsOfSqs    MeanSqs F.Model      R2 Pr(>F)    
Factor_Region               3 0.0028752 0.00095839  8.7587 0.16194  1e-04 ***
Factor_Soil                 7 0.0039422 0.00056317  5.1468 0.22204  1e-04 ***
Factor_Region:Factor_Soil  21 0.0004327 0.00002060  0.1883 0.02437  1e+00    
Residuals                  96 0.0105045 0.00010942         0.59165           
Total                     127 0.0177546                    1.00000           
---
Signif. codes:  0 ‘***’ 0.001 ‘**’ 0.01 ‘*’ 0.05 ‘.’ 0.1 ‘ ’ 1
[1] 224
[1] "Kibdelosporangium"
[1] "PERMANOVA"

Call:
adonis(formula = Square root[, i] ~ Factor_Region * Factor_Soil, permutations = 9999,      method = "euclidean", na.rm = T) 

Permutation: free
Number of permutations: 9999

Terms added sequentially (first to last)

                           Df SumsOfSqs    MeanSqs F.Model      R2 Pr(>F)    
Factor_Region               3 0.0039154 0.00130513 13.5949 0.17808 0.0001 ***
Factor_Soil                 7 0.0082374 0.00117677 12.2579 0.37464 0.0001 ***
Factor_Region:Factor_Soil  21 0.0006183 0.00002944  0.3067 0.02812 0.9984    
Residuals                  96 0.0092162 0.00009600         0.41916           
Total                     127 0.0219873                    1.00000           
---
Signif. codes:  0 ‘***’ 0.001 ‘**’ 0.01 ‘*’ 0.05 ‘.’ 0.1 ‘ ’ 1
[1] 225
[1] "Propionibacteriaceae_unclassified"
[1] "PERMANOVA"

Call:
adonis(formula = Square root[, i] ~ Factor_Region * Factor_Soil, permutations = 9999,      method = "euclidean", na.rm = T) 

Permutation: free
Number of permutations: 9999

Terms added sequentially (first to last)

                           Df SumsOfSqs    MeanSqs F.Model      R2 Pr(>F)    
Factor_Region               3 0.0081873 0.00272909  40.855 0.45570 0.0001 ***
Factor_Soil                 7 0.0022768 0.00032526   4.869 0.12673 0.0002 ***
Factor_Region:Factor_Soil  21 0.0010896 0.00005189   0.777 0.06065 0.7513    
Residuals                  96 0.0064127 0.00006680         0.35693           
Total                     127 0.0179664                    1.00000           
---
Signif. codes:  0 ‘***’ 0.001 ‘**’ 0.01 ‘*’ 0.05 ‘.’ 0.1 ‘ ’ 1
[1] 226
[1] "SM1A02"
[1] "PERMANOVA"

Call:
adonis(formula = Square root[, i] ~ Factor_Region * Factor_Soil, permutations = 9999,      method = "euclidean", na.rm = T) 

Permutation: free
Number of permutations: 9999

Terms added sequentially (first to last)

                           Df SumsOfSqs    MeanSqs F.Model      R2 Pr(>F)    
Factor_Region               3 0.0019430 0.00064768 12.1363 0.12991 0.0001 ***
Factor_Soil                 7 0.0074519 0.00106455 19.9478 0.49823 0.0001 ***
Factor_Region:Factor_Soil  21 0.0004386 0.00002088  0.3913 0.02932 0.9915    
Residuals                  96 0.0051232 0.00005337         0.34254           
Total                     127 0.0149567                    1.00000           
---
Signif. codes:  0 ‘***’ 0.001 ‘**’ 0.01 ‘*’ 0.05 ‘.’ 0.1 ‘ ’ 1
[1] 227
[1] "R7C24_ge"
[1] "PERMANOVA"

Call:
adonis(formula = Square root[, i] ~ Factor_Region * Factor_Soil, permutations = 9999,      method = "euclidean", na.rm = T) 

Permutation: free
Number of permutations: 9999

Terms added sequentially (first to last)

                           Df SumsOfSqs    MeanSqs F.Model      R2 Pr(>F)    
Factor_Region               3 0.0010665 0.00035549  4.2726 0.06569 0.0066 ** 
Factor_Soil                 7 0.0066521 0.00095030 11.4215 0.40975 0.0001 ***
Factor_Region:Factor_Soil  21 0.0005286 0.00002517  0.3025 0.03256 0.9981    
Residuals                  96 0.0079875 0.00008320         0.49200           
Total                     127 0.0162347                    1.00000           
---
Signif. codes:  0 ‘***’ 0.001 ‘**’ 0.01 ‘*’ 0.05 ‘.’ 0.1 ‘ ’ 1
[1] 228
[1] "Bdellovibrio"
[1] "PERMANOVA"

Call:
adonis(formula = Square root[, i] ~ Factor_Region * Factor_Soil, permutations = 9999,      method = "euclidean", na.rm = T) 

Permutation: free
Number of permutations: 9999

Terms added sequentially (first to last)

                           Df SumsOfSqs    MeanSqs F.Model      R2 Pr(>F)    
Factor_Region               3 0.0017189 0.00057298 21.4119 0.28347 0.0001 ***
Factor_Soil                 7 0.0010726 0.00015324  5.7263 0.17689 0.0001 ***
Factor_Region:Factor_Soil  21 0.0007034 0.00003350  1.2517 0.11600 0.2245    
Residuals                  96 0.0025690 0.00002676         0.42364           
Total                     127 0.0060640                    1.00000           
---
Signif. codes:  0 ‘***’ 0.001 ‘**’ 0.01 ‘*’ 0.05 ‘.’ 0.1 ‘ ’ 1
[1] 229
[1] "Verrucomicrobiaceae_uncultured"
[1] "PERMANOVA"

Call:
adonis(formula = Square root[, i] ~ Factor_Region * Factor_Soil, permutations = 9999,      method = "euclidean", na.rm = T) 

Permutation: free
Number of permutations: 9999

Terms added sequentially (first to last)

                           Df SumsOfSqs    MeanSqs F.Model      R2 Pr(>F)    
Factor_Region               3 0.0027726 0.00092422 14.7231 0.14717 0.0001 ***
Factor_Soil                 7 0.0091123 0.00130175 20.7374 0.48367 0.0001 ***
Factor_Region:Factor_Soil  21 0.0009285 0.00004422  0.7044 0.04929 0.8229    
Residuals                  96 0.0060262 0.00006277         0.31987           
Total                     127 0.0188396                    1.00000           
---
Signif. codes:  0 ‘***’ 0.001 ‘**’ 0.01 ‘*’ 0.05 ‘.’ 0.1 ‘ ’ 1
[1] 230
[1] "Craurococcus"
[1] "PERMANOVA"

Call:
adonis(formula = Square root[, i] ~ Factor_Region * Factor_Soil, permutations = 9999,      method = "euclidean", na.rm = T) 

Permutation: free
Number of permutations: 9999

Terms added sequentially (first to last)

                           Df SumsOfSqs    MeanSqs F.Model      R2 Pr(>F)    
Factor_Region               3 0.0005854 0.00019512  1.9784 0.03554 0.1253    
Factor_Soil                 7 0.0057343 0.00081919  8.3062 0.34811 0.0001 ***
Factor_Region:Factor_Soil  21 0.0006849 0.00003262  0.3307 0.04158 0.9976    
Residuals                  96 0.0094679 0.00009862         0.57477           
Total                     127 0.0164725                    1.00000           
---
Signif. codes:  0 ‘***’ 0.001 ‘**’ 0.01 ‘*’ 0.05 ‘.’ 0.1 ‘ ’ 1
[1] 231
[1] "NS11-12_marine_group_ge"
[1] "PERMANOVA"

Call:
adonis(formula = Square root[, i] ~ Factor_Region * Factor_Soil, permutations = 9999,      method = "euclidean", na.rm = T) 

Permutation: free
Number of permutations: 9999

Terms added sequentially (first to last)

                           Df SumsOfSqs    MeanSqs F.Model      R2 Pr(>F)    
Factor_Region               3 0.0034111 0.00113702  34.326 0.31046 0.0001 ***
Factor_Soil                 7 0.0034100 0.00048714  14.707 0.31036 0.0001 ***
Factor_Region:Factor_Soil  21 0.0009863 0.00004697   1.418 0.08977 0.1303    
Residuals                  96 0.0031799 0.00003312         0.28942           
Total                     127 0.0109872                    1.00000           
---
Signif. codes:  0 ‘***’ 0.001 ‘**’ 0.01 ‘*’ 0.05 ‘.’ 0.1 ‘ ’ 1
[1] 232
[1] "SH-PL14"
[1] "PERMANOVA"

Call:
adonis(formula = Square root[, i] ~ Factor_Region * Factor_Soil, permutations = 9999,      method = "euclidean", na.rm = T) 

Permutation: free
Number of permutations: 9999

Terms added sequentially (first to last)

                           Df SumsOfSqs   MeanSqs F.Model      R2 Pr(>F)    
Factor_Region               3 0.0207816 0.0069272 269.872 0.74125  1e-04 ***
Factor_Soil                 7 0.0031328 0.0004475  17.436 0.11174  1e-04 ***
Factor_Region:Factor_Soil  21 0.0016573 0.0000789   3.075 0.05911  3e-04 ***
Residuals                  96 0.0024642 0.0000257         0.08789           
Total                     127 0.0280360                   1.00000           
---
Signif. codes:  0 ‘***’ 0.001 ‘**’ 0.01 ‘*’ 0.05 ‘.’ 0.1 ‘ ’ 1
[1] 233
[1] "Krasilnikovia"
[1] "PERMANOVA"

Call:
adonis(formula = Square root[, i] ~ Factor_Region * Factor_Soil, permutations = 9999,      method = "euclidean", na.rm = T) 

Permutation: free
Number of permutations: 9999

Terms added sequentially (first to last)

                           Df SumsOfSqs   MeanSqs F.Model      R2 Pr(>F)    
Factor_Region               3  0.017520 0.0058401  51.275 0.48430 0.0001 ***
Factor_Soil                 7  0.005255 0.0007507   6.591 0.14525 0.0001 ***
Factor_Region:Factor_Soil  21  0.002467 0.0001175   1.032 0.06820 0.4408    
Residuals                  96  0.010934 0.0001139         0.30225           
Total                     127  0.036177                   1.00000           
---
Signif. codes:  0 ‘***’ 0.001 ‘**’ 0.01 ‘*’ 0.05 ‘.’ 0.1 ‘ ’ 1
[1] 234
[1] "vadinHA49_ge"
[1] "PERMANOVA"

Call:
adonis(formula = Square root[, i] ~ Factor_Region * Factor_Soil, permutations = 9999,      method = "euclidean", na.rm = T) 

Permutation: free
Number of permutations: 9999

Terms added sequentially (first to last)

                           Df SumsOfSqs    MeanSqs F.Model      R2 Pr(>F)    
Factor_Region               3 0.0017500 0.00058333  8.9713 0.14476  1e-04 ***
Factor_Soil                 7 0.0039411 0.00056302  8.6589 0.32600  1e-04 ***
Factor_Region:Factor_Soil  21 0.0001561 0.00000743  0.1143 0.01291  1e+00    
Residuals                  96 0.0062421 0.00006502         0.51633           
Total                     127 0.0120892                    1.00000           
---
Signif. codes:  0 ‘***’ 0.001 ‘**’ 0.01 ‘*’ 0.05 ‘.’ 0.1 ‘ ’ 1
[1] 235
[1] "Pajaroellobacter"
[1] "PERMANOVA"

Call:
adonis(formula = Square root[, i] ~ Factor_Region * Factor_Soil, permutations = 9999,      method = "euclidean", na.rm = T) 

Permutation: free
Number of permutations: 9999

Terms added sequentially (first to last)

                           Df SumsOfSqs    MeanSqs F.Model      R2 Pr(>F)    
Factor_Region               3 0.0017653 0.00058843 21.3147 0.31209 0.0001 ***
Factor_Soil                 7 0.0010143 0.00014490  5.2487 0.17932 0.0001 ***
Factor_Region:Factor_Soil  21 0.0002266 0.00001079  0.3908 0.04006 0.9905    
Residuals                  96 0.0026503 0.00002761         0.46854           
Total                     127 0.0056565                    1.00000           
---
Signif. codes:  0 ‘***’ 0.001 ‘**’ 0.01 ‘*’ 0.05 ‘.’ 0.1 ‘ ’ 1
[1] 236
[1] "Lechevalieria"
[1] "PERMANOVA"

Call:
adonis(formula = Square root[, i] ~ Factor_Region * Factor_Soil, permutations = 9999,      method = "euclidean", na.rm = T) 

Permutation: free
Number of permutations: 9999

Terms added sequentially (first to last)

                           Df SumsOfSqs    MeanSqs F.Model      R2 Pr(>F)    
Factor_Region               3 0.0055477 0.00184923 21.3878 0.24922 0.0001 ***
Factor_Soil                 7 0.0076401 0.00109144 12.6234 0.34322 0.0001 ***
Factor_Region:Factor_Soil  21 0.0007723 0.00003678  0.4253 0.03469 0.9851    
Residuals                  96 0.0083004 0.00008646         0.37287           
Total                     127 0.0222604                    1.00000           
---
Signif. codes:  0 ‘***’ 0.001 ‘**’ 0.01 ‘*’ 0.05 ‘.’ 0.1 ‘ ’ 1
[1] 237
[1] "Devosia"
[1] "PERMANOVA"

Call:
adonis(formula = Square root[, i] ~ Factor_Region * Factor_Soil, permutations = 9999,      method = "euclidean", na.rm = T) 

Permutation: free
Number of permutations: 9999

Terms added sequentially (first to last)

                           Df SumsOfSqs    MeanSqs F.Model      R2 Pr(>F)    
Factor_Region               3 0.0059575 0.00198584  50.160 0.40950 0.0001 ***
Factor_Soil                 7 0.0040042 0.00057203  14.449 0.27524 0.0001 ***
Factor_Region:Factor_Soil  21 0.0007858 0.00003742   0.945 0.05402 0.5348    
Residuals                  96 0.0038006 0.00003959         0.26125           
Total                     127 0.0145482                    1.00000           
---
Signif. codes:  0 ‘***’ 0.001 ‘**’ 0.01 ‘*’ 0.05 ‘.’ 0.1 ‘ ’ 1
[1] 238
[1] "Roseomonas"
[1] "PERMANOVA"

Call:
adonis(formula = Square root[, i] ~ Factor_Region * Factor_Soil, permutations = 9999,      method = "euclidean", na.rm = T) 

Permutation: free
Number of permutations: 9999

Terms added sequentially (first to last)

                           Df SumsOfSqs    MeanSqs F.Model      R2 Pr(>F)    
Factor_Region               3 0.0025587 0.00085291 12.2043 0.21171 0.0001 ***
Factor_Soil                 7 0.0021282 0.00030403  4.3504 0.17609 0.0001 ***
Factor_Region:Factor_Soil  21 0.0006902 0.00003287  0.4703 0.05711 0.9764    
Residuals                  96 0.0067090 0.00006989         0.55510           
Total                     127 0.0120862                    1.00000           
---
Signif. codes:  0 ‘***’ 0.001 ‘**’ 0.01 ‘*’ 0.05 ‘.’ 0.1 ‘ ’ 1
[1] 239
[1] "Mesorhizobium"
[1] "PERMANOVA"

Call:
adonis(formula = Square root[, i] ~ Factor_Region * Factor_Soil, permutations = 9999,      method = "euclidean", na.rm = T) 

Permutation: free
Number of permutations: 9999

Terms added sequentially (first to last)

                           Df SumsOfSqs   MeanSqs F.Model      R2 Pr(>F)    
Factor_Region               3 0.0141583 0.0047194  78.274 0.56877 0.0001 ***
Factor_Soil                 7 0.0020677 0.0002954   4.899 0.08307 0.0002 ***
Factor_Region:Factor_Soil  21 0.0028785 0.0001371   2.273 0.11564 0.0038 ** 
Residuals                  96 0.0057882 0.0000603         0.23253           
Total                     127 0.0248928                   1.00000           
---
Signif. codes:  0 ‘***’ 0.001 ‘**’ 0.01 ‘*’ 0.05 ‘.’ 0.1 ‘ ’ 1
[1] 240
[1] "Vicinamibacter"
[1] "PERMANOVA"

Call:
adonis(formula = Square root[, i] ~ Factor_Region * Factor_Soil, permutations = 9999,      method = "euclidean", na.rm = T) 

Permutation: free
Number of permutations: 9999

Terms added sequentially (first to last)

                           Df SumsOfSqs    MeanSqs F.Model      R2 Pr(>F)    
Factor_Region               3 0.0027805 0.00092682 24.9046 0.34068 0.0001 ***
Factor_Soil                 7 0.0013926 0.00019895  5.3459 0.17064 0.0001 ***
Factor_Region:Factor_Soil  21 0.0004157 0.00001980  0.5319 0.05094 0.9536    
Residuals                  96 0.0035726 0.00003721         0.43774           
Total                     127 0.0081615                    1.00000           
---
Signif. codes:  0 ‘***’ 0.001 ‘**’ 0.01 ‘*’ 0.05 ‘.’ 0.1 ‘ ’ 1
[1] 241
[1] "Rhodanobacteraceae_uncultured"
[1] "PERMANOVA"

Call:
adonis(formula = Square root[, i] ~ Factor_Region * Factor_Soil, permutations = 9999,      method = "euclidean", na.rm = T) 

Permutation: free
Number of permutations: 9999

Terms added sequentially (first to last)

                           Df SumsOfSqs    MeanSqs F.Model      R2 Pr(>F)    
Factor_Region               3 0.0006371 0.00021237  4.4798 0.04875 0.0047 ** 
Factor_Soil                 7 0.0066567 0.00095096 20.0595 0.50932 0.0001 ***
Factor_Region:Factor_Soil  21 0.0012249 0.00005833  1.2304 0.09372 0.2450    
Residuals                  96 0.0045511 0.00004741         0.34821           
Total                     127 0.0130698                    1.00000           
---
Signif. codes:  0 ‘***’ 0.001 ‘**’ 0.01 ‘*’ 0.05 ‘.’ 0.1 ‘ ’ 1
[1] 242
[1] "Rhodomicrobium"
[1] "PERMANOVA"

Call:
adonis(formula = Square root[, i] ~ Factor_Region * Factor_Soil, permutations = 9999,      method = "euclidean", na.rm = T) 

Permutation: free
Number of permutations: 9999

Terms added sequentially (first to last)

                           Df SumsOfSqs    MeanSqs F.Model      R2 Pr(>F)   
Factor_Region               3 0.0012386 0.00041286  4.0167 0.09135 0.0089 **
Factor_Soil                 7 0.0020000 0.00028571  2.7797 0.14751 0.0113 * 
Factor_Region:Factor_Soil  21 0.0004523 0.00002154  0.2095 0.03336 1.0000   
Residuals                  96 0.0098675 0.00010279         0.72778          
Total                     127 0.0135584                    1.00000          
---
Signif. codes:  0 ‘***’ 0.001 ‘**’ 0.01 ‘*’ 0.05 ‘.’ 0.1 ‘ ’ 1
[1] 243
[1] "Dongia"
[1] "PERMANOVA"

Call:
adonis(formula = Square root[, i] ~ Factor_Region * Factor_Soil, permutations = 9999,      method = "euclidean", na.rm = T) 

Permutation: free
Number of permutations: 9999

Terms added sequentially (first to last)

                           Df SumsOfSqs    MeanSqs F.Model      R2 Pr(>F)    
Factor_Region               3 0.0035044 0.00116812 15.7311 0.26170 0.0001 ***
Factor_Soil                 7 0.0019912 0.00028445  3.8308 0.14870 0.0009 ***
Factor_Region:Factor_Soil  21 0.0007665 0.00003650  0.4915 0.05724 0.9670    
Residuals                  96 0.0071285 0.00007426         0.53236           
Total                     127 0.0133905                    1.00000           
---
Signif. codes:  0 ‘***’ 0.001 ‘**’ 0.01 ‘*’ 0.05 ‘.’ 0.1 ‘ ’ 1
[1] 244
[1] "Steroidobacteraceae_unclassified"
[1] "PERMANOVA"

Call:
adonis(formula = Square root[, i] ~ Factor_Region * Factor_Soil, permutations = 9999,      method = "euclidean", na.rm = T) 

Permutation: free
Number of permutations: 9999

Terms added sequentially (first to last)

                           Df SumsOfSqs    MeanSqs F.Model      R2 Pr(>F)    
Factor_Region               3 0.0031623 0.00105411 21.2256 0.28742 0.0001 ***
Factor_Soil                 7 0.0015892 0.00022703  4.5715 0.14444 0.0002 ***
Factor_Region:Factor_Soil  21 0.0014833 0.00007063  1.4223 0.13481 0.1238    
Residuals                  96 0.0047676 0.00004966         0.43332           
Total                     127 0.0110024                    1.00000           
---
Signif. codes:  0 ‘***’ 0.001 ‘**’ 0.01 ‘*’ 0.05 ‘.’ 0.1 ‘ ’ 1
[1] 245
[1] "Ilumatobacter"
[1] "PERMANOVA"

Call:
adonis(formula = Square root[, i] ~ Factor_Region * Factor_Soil, permutations = 9999,      method = "euclidean", na.rm = T) 

Permutation: free
Number of permutations: 9999

Terms added sequentially (first to last)

                           Df SumsOfSqs    MeanSqs F.Model      R2 Pr(>F)    
Factor_Region               3 0.0040969 0.00136564 26.6860 0.32717 0.0001 ***
Factor_Soil                 7 0.0029657 0.00042367  8.2790 0.23684 0.0001 ***
Factor_Region:Factor_Soil  21 0.0005468 0.00002604  0.5088 0.04367 0.9595    
Residuals                  96 0.0049127 0.00005117         0.39232           
Total                     127 0.0125221                    1.00000           
---
Signif. codes:  0 ‘***’ 0.001 ‘**’ 0.01 ‘*’ 0.05 ‘.’ 0.1 ‘ ’ 1
[1] 246
[1] "Nocardioidaceae_unclassified"
[1] "PERMANOVA"

Call:
adonis(formula = Square root[, i] ~ Factor_Region * Factor_Soil, permutations = 9999,      method = "euclidean", na.rm = T) 

Permutation: free
Number of permutations: 9999

Terms added sequentially (first to last)

                           Df SumsOfSqs    MeanSqs F.Model      R2 Pr(>F)    
Factor_Region               3 0.0043714 0.00145712  42.481 0.39694 0.0001 ***
Factor_Soil                 7 0.0022631 0.00032330   9.426 0.20550 0.0001 ***
Factor_Region:Factor_Soil  21 0.0010855 0.00005169   1.507 0.09856 0.0954 .  
Residuals                  96 0.0032928 0.00003430         0.29900           
Total                     127 0.0110128                    1.00000           
---
Signif. codes:  0 ‘***’ 0.001 ‘**’ 0.01 ‘*’ 0.05 ‘.’ 0.1 ‘ ’ 1
[1] 247
[1] "Reyranellaceae_uncultured"
[1] "PERMANOVA"

Call:
adonis(formula = Square root[, i] ~ Factor_Region * Factor_Soil, permutations = 9999,      method = "euclidean", na.rm = T) 

Permutation: free
Number of permutations: 9999

Terms added sequentially (first to last)

                           Df SumsOfSqs    MeanSqs F.Model      R2 Pr(>F)    
Factor_Region               3 0.0008779 0.00029262  4.9157 0.05611 0.0042 ** 
Factor_Soil                 7 0.0084783 0.00121119 20.3467 0.54193 0.0001 ***
Factor_Region:Factor_Soil  21 0.0005739 0.00002733  0.4591 0.03669 0.9780    
Residuals                  96 0.0057147 0.00005953         0.36528           
Total                     127 0.0156448                    1.00000           
---
Signif. codes:  0 ‘***’ 0.001 ‘**’ 0.01 ‘*’ 0.05 ‘.’ 0.1 ‘ ’ 1
[1] 248
[1] "Planctomycetacia_uncultured_ge"
[1] "PERMANOVA"

Call:
adonis(formula = Square root[, i] ~ Factor_Region * Factor_Soil, permutations = 9999,      method = "euclidean", na.rm = T) 

Permutation: free
Number of permutations: 9999

Terms added sequentially (first to last)

                           Df SumsOfSqs   MeanSqs F.Model      R2 Pr(>F)    
Factor_Region               3 0.0179389 0.0059796 252.074 0.85045 0.0001 ***
Factor_Soil                 7 0.0004235 0.0000605   2.550 0.02008 0.0227 *  
Factor_Region:Factor_Soil  21 0.0004538 0.0000216   0.911 0.02151 0.5807    
Residuals                  96 0.0022773 0.0000237         0.10796           
Total                     127 0.0210935                   1.00000           
---
Signif. codes:  0 ‘***’ 0.001 ‘**’ 0.01 ‘*’ 0.05 ‘.’ 0.1 ‘ ’ 1
[1] 249
[1] "Spirosoma"
[1] "PERMANOVA"

Call:
adonis(formula = Square root[, i] ~ Factor_Region * Factor_Soil, permutations = 9999,      method = "euclidean", na.rm = T) 

Permutation: free
Number of permutations: 9999

Terms added sequentially (first to last)

                           Df SumsOfSqs    MeanSqs F.Model      R2 Pr(>F)   
Factor_Region               3 0.0021986 0.00073288  5.0411 0.10893 0.0026 **
Factor_Soil                 7 0.0033889 0.00048413  3.3300 0.16791 0.0035 **
Factor_Region:Factor_Soil  21 0.0006391 0.00003043  0.2093 0.03166 0.9998   
Residuals                  96 0.0139566 0.00014538         0.69150          
Total                     127 0.0201832                    1.00000          
---
Signif. codes:  0 ‘***’ 0.001 ‘**’ 0.01 ‘*’ 0.05 ‘.’ 0.1 ‘ ’ 1
[1] 250
[1] "Parasegetibacter"
[1] "PERMANOVA"

Call:
adonis(formula = Square root[, i] ~ Factor_Region * Factor_Soil, permutations = 9999,      method = "euclidean", na.rm = T) 

Permutation: free
Number of permutations: 9999

Terms added sequentially (first to last)

                           Df SumsOfSqs    MeanSqs F.Model      R2 Pr(>F)    
Factor_Region               3 0.0033606 0.00112018 11.1845 0.12902 0.0001 ***
Factor_Soil                 7 0.0117149 0.00167356 16.7096 0.44975 0.0001 ***
Factor_Region:Factor_Soil  21 0.0013572 0.00006463  0.6453 0.05211 0.8798    
Residuals                  96 0.0096149 0.00010016         0.36913           
Total                     127 0.0260476                    1.00000           
---
Signif. codes:  0 ‘***’ 0.001 ‘**’ 0.01 ‘*’ 0.05 ‘.’ 0.1 ‘ ’ 1
[1] 251
[1] "Xanthomonadaceae_unclassified"
[1] "PERMANOVA"

Call:
adonis(formula = Square root[, i] ~ Factor_Region * Factor_Soil, permutations = 9999,      method = "euclidean", na.rm = T) 

Permutation: free
Number of permutations: 9999

Terms added sequentially (first to last)

                           Df SumsOfSqs    MeanSqs F.Model      R2 Pr(>F)    
Factor_Region               3 0.0010785 0.00035951  7.2072 0.09998 0.0003 ***
Factor_Soil                 7 0.0043554 0.00062220 12.4735 0.40373 0.0001 ***
Factor_Region:Factor_Soil  21 0.0005652 0.00002692  0.5396 0.05240 0.9421    
Residuals                  96 0.0047886 0.00004988         0.44389           
Total                     127 0.0107878                    1.00000           
---
Signif. codes:  0 ‘***’ 0.001 ‘**’ 0.01 ‘*’ 0.05 ‘.’ 0.1 ‘ ’ 1
[1] 252
[1] "wb1-P19"
[1] "PERMANOVA"

Call:
adonis(formula = Square root[, i] ~ Factor_Region * Factor_Soil, permutations = 9999,      method = "euclidean", na.rm = T) 

Permutation: free
Number of permutations: 9999

Terms added sequentially (first to last)

                           Df SumsOfSqs   MeanSqs F.Model      R2 Pr(>F)    
Factor_Region               3  0.000040 0.0000133  0.1130 0.00115 0.9554    
Factor_Soil                 7  0.023021 0.0032887 27.9647 0.66512 0.0001 ***
Factor_Region:Factor_Soil  21  0.000261 0.0000124  0.1056 0.00754 1.0000    
Residuals                  96  0.011290 0.0001176         0.32619           
Total                     127  0.034612                   1.00000           
---
Signif. codes:  0 ‘***’ 0.001 ‘**’ 0.01 ‘*’ 0.05 ‘.’ 0.1 ‘ ’ 1
[1] 253
[1] "Xanthobacteraceae_ge"
[1] "PERMANOVA"

Call:
adonis(formula = Square root[, i] ~ Factor_Region * Factor_Soil, permutations = 9999,      method = "euclidean", na.rm = T) 

Permutation: free
Number of permutations: 9999

Terms added sequentially (first to last)

                           Df SumsOfSqs    MeanSqs F.Model      R2 Pr(>F)    
Factor_Region               3 0.0037462 0.00124872 28.8344 0.28842  1e-04 ***
Factor_Soil                 7 0.0019493 0.00027847  6.4303 0.15008  1e-04 ***
Factor_Region:Factor_Soil  21 0.0031355 0.00014931  3.4477 0.24141  1e-04 ***
Residuals                  96 0.0041574 0.00004331         0.32009           
Total                     127 0.0129884                    1.00000           
---
Signif. codes:  0 ‘***’ 0.001 ‘**’ 0.01 ‘*’ 0.05 ‘.’ 0.1 ‘ ’ 1
[1] 254
[1] "Sporocytophaga"
[1] "PERMANOVA"

Call:
adonis(formula = Square root[, i] ~ Factor_Region * Factor_Soil, permutations = 9999,      method = "euclidean", na.rm = T) 

Permutation: free
Number of permutations: 9999

Terms added sequentially (first to last)

                           Df SumsOfSqs    MeanSqs F.Model      R2 Pr(>F)    
Factor_Region               3 0.0022076 0.00073586  9.6169 0.17544 0.0001 ***
Factor_Soil                 7 0.0026179 0.00037399  4.8876 0.20805 0.0001 ***
Factor_Region:Factor_Soil  21 0.0004118 0.00001961  0.2563 0.03273 0.9994    
Residuals                  96 0.0073457 0.00007652         0.58378           
Total                     127 0.0125830                    1.00000           
---
Signif. codes:  0 ‘***’ 0.001 ‘**’ 0.01 ‘*’ 0.05 ‘.’ 0.1 ‘ ’ 1
[1] 255
[1] "Virgisporangium"
[1] "PERMANOVA"

Call:
adonis(formula = Square root[, i] ~ Factor_Region * Factor_Soil, permutations = 9999,      method = "euclidean", na.rm = T) 

Permutation: free
Number of permutations: 9999

Terms added sequentially (first to last)

                           Df SumsOfSqs    MeanSqs F.Model      R2 Pr(>F)    
Factor_Region               3 0.0051170 0.00170568  22.568 0.33067 0.0001 ***
Factor_Soil                 7 0.0022130 0.00031615   4.183 0.14301 0.0004 ***
Factor_Region:Factor_Soil  21 0.0008888 0.00004232   0.560 0.05744 0.9382    
Residuals                  96 0.0072557 0.00007558         0.46888           
Total                     127 0.0154746                    1.00000           
---
Signif. codes:  0 ‘***’ 0.001 ‘**’ 0.01 ‘*’ 0.05 ‘.’ 0.1 ‘ ’ 1
