# Supplementary material for: Influence of 16S rRNA target region on the outcome of microbiome studies in soil and saliva samples
Source: Sci Rep. 2020 Aug 12;10:13637. doi: 10.1038/s41598-020-70141-8 (PMC7423937; doi:10.1038/s41598-020-70141-8)
Supplement: Supplementary file 7 — Supplementary Information 2. [file 41598_2020_70141_MOESM7_ESM.txt]

Univariant PERMANOVA test for microbial alpha diversity (saliva samples)
[1] 1
[1] "Coverage"
[1] "PERMANOVA"
[1] 1
[1] "Coverage"
[1] "PERMANOVA"

Call:
adonis(formula = Square root[, i] ~ Factor_Region * Factor_Oral type,      permutations = 9999, method = "euclidean", na.rm = T) 

Permutation: free
Number of permutations: 9999

Terms added sequentially (first to last)

                                Df  SumsOfSqs    MeanSqs F.Model      R2 Pr(>F)    
Factor_Region                    3 0.00099012 0.00033004  80.064 0.85851 0.0001 ***
Factor_Oral type                1 0.00000066 0.00000066   0.160 0.00057 0.6889    
Factor_Region:Factor_Oral type  3 0.00001412 0.00000471   1.141 0.01224 0.3422    
Residuals                       36 0.00014840 0.00000412         0.12867           
Total                           43 0.00115329                    1.00000           
---
Signif. codes:  0 ‘***’ 0.001 ‘**’ 0.01 ‘*’ 0.05 ‘.’ 0.1 ‘ ’ 1
[1] 2
[1] "Observed OTUs"
[1] "PERMANOVA"

Call:
adonis(formula = Square root[, i] ~ Factor_Region * Factor_Oral type,      permutations = 9999, method = "euclidean", na.rm = T) 

Permutation: free
Number of permutations: 9999

Terms added sequentially (first to last)

                                Df SumsOfSqs   MeanSqs F.Model      R2 Pr(>F)    
Factor_Region                    3  0.036948 0.0123160  59.017 0.80866 0.0001 ***
Factor_Oral type                1  0.000391 0.0003908   1.873 0.00855 0.1761    
Factor_Region:Factor_Oral type  3  0.000839 0.0002797   1.340 0.01836 0.2768    
Residuals                       36  0.007513 0.0002087         0.16443           
Total                           43  0.045691                   1.00000           
---
Signif. codes:  0 ‘***’ 0.001 ‘**’ 0.01 ‘*’ 0.05 ‘.’ 0.1 ‘ ’ 1
[1] 3
[1] "Chao 1"
[1] "PERMANOVA"

Call:
adonis(formula = Square root[, i] ~ Factor_Region * Factor_Oral type,      permutations = 9999, method = "euclidean", na.rm = T) 

Permutation: free
Number of permutations: 9999

Terms added sequentially (first to last)

                                Df SumsOfSqs   MeanSqs F.Model      R2 Pr(>F)    
Factor_Region                    3 0.0139923 0.0046641  60.152 0.81858 0.0001 ***
Factor_Oral type                1 0.0000339 0.0000339   0.438 0.00199 0.5043    
Factor_Region:Factor_Oral type  3 0.0002757 0.0000919   1.185 0.01613 0.3340    
Residuals                       36 0.0027914 0.0000775         0.16330           
Total                           43 0.0170934                   1.00000           
---
Signif. codes:  0 ‘***’ 0.001 ‘**’ 0.01 ‘*’ 0.05 ‘.’ 0.1 ‘ ’ 1
[1] 4
[1] "InvSimpson"
[1] "PERMANOVA"

Call:
adonis(formula = Square root[, i] ~ Factor_Region * Factor_Oral type,      permutations = 9999, method = "euclidean", na.rm = T) 

Permutation: free
Number of permutations: 9999

Terms added sequentially (first to last)

                                Df SumsOfSqs    MeanSqs F.Model      R2 Pr(>F)    
Factor_Region                    3 0.0069566 0.00231887 14.4286 0.47246 0.0001 ***
Factor_Oral type                1 0.0016680 0.00166805 10.3790 0.11329 0.0028 ** 
Factor_Region:Factor_Oral type  3 0.0003138 0.00010459  0.6508 0.02131 0.5891    
Residuals                       36 0.0057857 0.00016071         0.39294           
Total                           43 0.0147241                    1.00000           
---
Signif. codes:  0 ‘***’ 0.001 ‘**’ 0.01 ‘*’ 0.05 ‘.’ 0.1 ‘ ’ 1
[1] 5
[1] "Shannon"
[1] "PERMANOVA"

Call:
adonis(formula = Square root[, i] ~ Factor_Region * Factor_Oral type,      permutations = 9999, method = "euclidean", na.rm = T) 

Permutation: free
Number of permutations: 9999

Terms added sequentially (first to last)

                                Df  SumsOfSqs    MeanSqs F.Model      R2 Pr(>F)    
Factor_Region                    3 0.00219047 0.00073016  57.559 0.79880 0.0001 ***
Factor_Oral type                1 0.00004724 0.00004724   3.724 0.01723 0.0653 .  
Factor_Region:Factor_Oral type  3 0.00004780 0.00001593   1.256 0.01743 0.3001    
Residuals                       36 0.00045667 0.00001269         0.16654           
Total                           43 0.00274219                    1.00000           
---
Signif. codes:  0 ‘***’ 0.001 ‘**’ 0.01 ‘*’ 0.05 ‘.’ 0.1 ‘ ’ 1
[1] 6
[1] "Pielou"
[1] "PERMANOVA"

Call:
adonis(formula = Square root[, i] ~ Factor_Region * Factor_Oral type,      permutations = 9999, method = "euclidean", na.rm = T) 

Permutation: free
Number of permutations: 9999

Terms added sequentially (first to last)

                                Df  SumsOfSqs    MeanSqs F.Model      R2 Pr(>F)    
Factor_Region                    3 0.00048396 1.6132e-04  60.584 0.80674 0.0001 ***
Factor_Oral type                1 0.00000939 9.3900e-06   3.526 0.01565 0.0711 .  
Factor_Region:Factor_Oral type  3 0.00001069 3.5620e-06   1.338 0.01781 0.2735    
Residuals                       36 0.00009586 2.6630e-06         0.15979           
Total                           43 0.00059989                    1.00000           
---
Signif. codes:  0 ‘***’ 0.001 ‘**’ 0.01 ‘*’ 0.05 ‘.’ 0.1 ‘ ’ 1

Univariant PERMANOVA test for bacterial genera (saliva samples)
[1] 3
[1] "Streptococcus"
[1] "PERMANOVA"

Call:
adonis(formula = Square root[, i] ~ Factor_Region * Factor_Oral type,      permutations = 9999, method = "euclidean", na.rm = T) 

Permutation: free
Number of permutations: 9999

Terms added sequentially (first to last)

                                Df SumsOfSqs   MeanSqs F.Model      R2 Pr(>F)
Factor_Region                    3   0.00775 0.0025833 0.24487 0.01900 0.8558
Factor_Oral type                1   0.01962 0.0196243 1.86020 0.04811 0.1795
Factor_Region:Factor_Oral type  3   0.00076 0.0002548 0.02416 0.00187 0.9952
Residuals                       36   0.37978 0.0105496         0.93102       
Total                           43   0.40792                   1.00000       
[1] 4
[1] "Haemophilus"
[1] "PERMANOVA"

Call:
adonis(formula = Square root[, i] ~ Factor_Region * Factor_Oral type,      permutations = 9999, method = "euclidean", na.rm = T) 

Permutation: free
Number of permutations: 9999

Terms added sequentially (first to last)

                                Df SumsOfSqs  MeanSqs F.Model      R2 Pr(>F)    
Factor_Region                    3   0.06909 0.023029  3.6908 0.14092 0.0213 *  
Factor_Oral type                1   0.19397 0.193974 31.0879 0.39568 0.0001 ***
Factor_Region:Factor_Oral type  3   0.00255 0.000850  0.1363 0.00520 0.9392    
Residuals                       36   0.22462 0.006240         0.45820           
Total                           43   0.49024                  1.00000           
---
Signif. codes:  0 ‘***’ 0.001 ‘**’ 0.01 ‘*’ 0.05 ‘.’ 0.1 ‘ ’ 1
[1] 5
[1] "Veillonella"
[1] "PERMANOVA"

Call:
adonis(formula = Square root[, i] ~ Factor_Region * Factor_Oral type,      permutations = 9999, method = "euclidean", na.rm = T) 

Permutation: free
Number of permutations: 9999

Terms added sequentially (first to last)

                                Df SumsOfSqs   MeanSqs F.Model      R2 Pr(>F)
Factor_Region                    3   0.01333 0.0044423 0.38670 0.02931 0.7636
Factor_Oral type                1   0.02579 0.0257894 2.24494 0.05672 0.1437
Factor_Region:Factor_Oral type  3   0.00203 0.0006781 0.05903 0.00447 0.9819
Residuals                       36   0.41356 0.0114878         0.90950       
Total                           43   0.45471                   1.00000       
[1] 6
[1] "Prevotella_7"
[1] "PERMANOVA"

Call:
adonis(formula = Square root[, i] ~ Factor_Region * Factor_Oral type,      permutations = 9999, method = "euclidean", na.rm = T) 

Permutation: free
Number of permutations: 9999

Terms added sequentially (first to last)

                                Df SumsOfSqs  MeanSqs F.Model      R2 Pr(>F)    
Factor_Region                    3   0.01350 0.004501   0.481 0.02053 0.6935    
Factor_Oral type                1   0.30728 0.307277  32.850 0.46717 0.0001 ***
Factor_Region:Factor_Oral type  3   0.00023 0.000075   0.008 0.00034 0.9992    
Residuals                       36   0.33674 0.009354         0.51196           
Total                           43   0.65775                  1.00000           
---
Signif. codes:  0 ‘***’ 0.001 ‘**’ 0.01 ‘*’ 0.05 ‘.’ 0.1 ‘ ’ 1
[1] 7
[1] "Neisseria"
[1] "PERMANOVA"

Call:
adonis(formula = Square root[, i] ~ Factor_Region * Factor_Oral type,      permutations = 9999, method = "euclidean", na.rm = T) 

Permutation: free
Number of permutations: 9999

Terms added sequentially (first to last)

                                Df SumsOfSqs  MeanSqs F.Model      R2 Pr(>F)   
Factor_Region                    3   0.01296 0.004322  0.2691 0.01808 0.8497   
Factor_Oral type                1   0.12414 0.124140  7.7307 0.17308 0.0071 **
Factor_Region:Factor_Oral type  3   0.00204 0.000681  0.0424 0.00285 0.9882   
Residuals                       36   0.57809 0.016058         0.80600          
Total                           43   0.71724                  1.00000          
---
Signif. codes:  0 ‘***’ 0.001 ‘**’ 0.01 ‘*’ 0.05 ‘.’ 0.1 ‘ ’ 1
[1] 8
[1] "Alloprevotella"
[1] "PERMANOVA"

Call:
adonis(formula = Square root[, i] ~ Factor_Region * Factor_Oral type,      permutations = 9999, method = "euclidean", na.rm = T) 

Permutation: free
Number of permutations: 9999

Terms added sequentially (first to last)

                                Df SumsOfSqs   MeanSqs F.Model      R2 Pr(>F)
Factor_Region                    3  0.006469 0.0021563 0.29336 0.02347 0.8280
Factor_Oral type                1  0.003769 0.0037689 0.51275 0.01368 0.4805
Factor_Region:Factor_Oral type  3  0.000734 0.0002445 0.03327 0.00266 0.9927
Residuals                       36  0.264612 0.0073503         0.96019       
Total                           43  0.275583                   1.00000       
[1] 9
[1] "Prevotella"
[1] "PERMANOVA"

Call:
adonis(formula = Square root[, i] ~ Factor_Region * Factor_Oral type,      permutations = 9999, method = "euclidean", na.rm = T) 

Permutation: free
Number of permutations: 9999

Terms added sequentially (first to last)

                                Df SumsOfSqs  MeanSqs F.Model      R2 Pr(>F)    
Factor_Region                    3  0.018735 0.006245  1.1774 0.06581 0.3316    
Factor_Oral type                1  0.073908 0.073908 13.9342 0.25963 0.0006 ***
Factor_Region:Factor_Oral type  3  0.001081 0.000360  0.0679 0.00380 0.9785    
Residuals                       36  0.190947 0.005304         0.67076           
Total                           43  0.284670                  1.00000           
---
Signif. codes:  0 ‘***’ 0.001 ‘**’ 0.01 ‘*’ 0.05 ‘.’ 0.1 ‘ ’ 1
[1] 10
[1] "Porphyromonas"
[1] "PERMANOVA"

Call:
adonis(formula = Square root[, i] ~ Factor_Region * Factor_Oral type,      permutations = 9999, method = "euclidean", na.rm = T) 

Permutation: free
Number of permutations: 9999

Terms added sequentially (first to last)

                                Df SumsOfSqs   MeanSqs F.Model      R2 Pr(>F)
Factor_Region                    3  0.001174 0.0003915 0.06082 0.00496 0.9825
Factor_Oral type                1  0.003893 0.0038930 0.60480 0.01644 0.4440
Factor_Region:Factor_Oral type  3  0.000064 0.0000215 0.00333 0.00027 0.9997
Residuals                       36  0.231728 0.0064369         0.97833       
Total                           43  0.236859                   1.00000       
[1] 11
[1] "Fusobacterium"
[1] "PERMANOVA"

Call:
adonis(formula = Square root[, i] ~ Factor_Region * Factor_Oral type,      permutations = 9999, method = "euclidean", na.rm = T) 

Permutation: free
Number of permutations: 9999

Terms added sequentially (first to last)

                                Df SumsOfSqs   MeanSqs F.Model      R2 Pr(>F)    
Factor_Region                    3  0.019805 0.0066015  7.4069 0.26988 0.0005 ***
Factor_Oral type                1  0.021391 0.0213909 24.0007 0.29149 0.0004 ***
Factor_Region:Factor_Oral type  3  0.000103 0.0000344  0.0386 0.00141 0.9890    
Residuals                       36  0.032085 0.0008913         0.43723           
Total                           43  0.073384                   1.00000           
---
Signif. codes:  0 ‘***’ 0.001 ‘**’ 0.01 ‘*’ 0.05 ‘.’ 0.1 ‘ ’ 1
[1] 12
[1] "Actinobacillus"
[1] "PERMANOVA"

Call:
adonis(formula = Square root[, i] ~ Factor_Region * Factor_Oral type,      permutations = 9999, method = "euclidean", na.rm = T) 

Permutation: free
Number of permutations: 9999

Terms added sequentially (first to last)

                                Df SumsOfSqs  MeanSqs F.Model      R2 Pr(>F)    
Factor_Region                    3  0.008062 0.002687  0.6516 0.03291 0.5879    
Factor_Oral type                1  0.086526 0.086526 20.9800 0.35322 0.0002 ***
Factor_Region:Factor_Oral type  3  0.001903 0.000634  0.1538 0.00777 0.9262    
Residuals                       36  0.148471 0.004124         0.60610           
Total                           43  0.244962                  1.00000           
---
Signif. codes:  0 ‘***’ 0.001 ‘**’ 0.01 ‘*’ 0.05 ‘.’ 0.1 ‘ ’ 1
[1] 13
[1] "Pasteurellaceae_unclassified"
[1] "PERMANOVA"

Call:
adonis(formula = Square root[, i] ~ Factor_Region * Factor_Oral type,      permutations = 9999, method = "euclidean", na.rm = T) 

Permutation: free
Number of permutations: 9999

Terms added sequentially (first to last)

                                Df SumsOfSqs   MeanSqs F.Model      R2 Pr(>F)    
Factor_Region                    3  0.011037 0.0036790  3.5138 0.14834 0.0233 *  
Factor_Oral type                1  0.024689 0.0246894 23.5806 0.33182 0.0001 ***
Factor_Region:Factor_Oral type  3  0.000986 0.0003288  0.3140 0.01326 0.8157    
Residuals                       36  0.037693 0.0010470         0.50659           
Total                           43  0.074406                   1.00000           
---
Signif. codes:  0 ‘***’ 0.001 ‘**’ 0.01 ‘*’ 0.05 ‘.’ 0.1 ‘ ’ 1
[1] 14
[1] "Granulicatella"
[1] "PERMANOVA"

Call:
adonis(formula = Square root[, i] ~ Factor_Region * Factor_Oral type,      permutations = 9999, method = "euclidean", na.rm = T) 

Permutation: free
Number of permutations: 9999

Terms added sequentially (first to last)

                                Df SumsOfSqs  MeanSqs F.Model      R2 Pr(>F)    
Factor_Region                    3  0.003910 0.001303  0.5688 0.03043 0.6410    
Factor_Oral type                1  0.041376 0.041376 18.0554 0.32198 0.0005 ***
Factor_Region:Factor_Oral type  3  0.000722 0.000241  0.1050 0.00562 0.9576    
Residuals                       36  0.082499 0.002292         0.64198           
Total                           43  0.128507                  1.00000           
---
Signif. codes:  0 ‘***’ 0.001 ‘**’ 0.01 ‘*’ 0.05 ‘.’ 0.1 ‘ ’ 1
[1] 15
[1] "Capnocytophaga"
[1] "PERMANOVA"

Call:
adonis(formula = Square root[, i] ~ Factor_Region * Factor_Oral type,      permutations = 9999, method = "euclidean", na.rm = T) 

Permutation: free
Number of permutations: 9999

Terms added sequentially (first to last)

                                Df SumsOfSqs   MeanSqs F.Model      R2 Pr(>F)
Factor_Region                    3  0.001365 0.0004550  0.0977 0.00763 0.9394
Factor_Oral type                1  0.009669 0.0096688  2.0762 0.05407 0.1715
Factor_Region:Factor_Oral type  3  0.000136 0.0000452  0.0097 0.00076 0.9977
Residuals                       36  0.167653 0.0046570         0.93754       
Total                           43  0.178822                   1.00000       
[1] 16
[1] "Rothia"
[1] "PERMANOVA"

Call:
adonis(formula = Square root[, i] ~ Factor_Region * Factor_Oral type,      permutations = 9999, method = "euclidean", na.rm = T) 

Permutation: free
Number of permutations: 9999

Terms added sequentially (first to last)

                                Df SumsOfSqs   MeanSqs F.Model      R2 Pr(>F)   
Factor_Region                    3  0.009455 0.0031515  1.1731 0.07153 0.3430   
Factor_Oral type                1  0.025497 0.0254968  9.4903 0.19289 0.0056 **
Factor_Region:Factor_Oral type  3  0.000517 0.0001723  0.0641 0.00391 0.9788   
Residuals                       36  0.096718 0.0026866         0.73168          
Total                           43  0.132186                   1.00000          
---
Signif. codes:  0 ‘***’ 0.001 ‘**’ 0.01 ‘*’ 0.05 ‘.’ 0.1 ‘ ’ 1
[1] 17
[1] "Gemella"
[1] "PERMANOVA"

Call:
adonis(formula = Square root[, i] ~ Factor_Region * Factor_Oral type,      permutations = 9999, method = "euclidean", na.rm = T) 

Permutation: free
Number of permutations: 9999

Terms added sequentially (first to last)

                                Df SumsOfSqs    MeanSqs F.Model      R2 Pr(>F)
Factor_Region                    3  0.001891 0.00063029 0.52619 0.04033 0.6623
Factor_Oral type                1  0.001765 0.00176454 1.47312 0.03764 0.2268
Factor_Region:Factor_Oral type  3  0.000105 0.00003494 0.02917 0.00224 0.9930
Residuals                       36  0.043122 0.00119782         0.91979       
Total                           43  0.046882                    1.00000       
[1] 18
[1] "Actinomyces"
[1] "PERMANOVA"

Call:
adonis(formula = Square root[, i] ~ Factor_Region * Factor_Oral type,      permutations = 9999, method = "euclidean", na.rm = T) 

Permutation: free
Number of permutations: 9999

Terms added sequentially (first to last)

                                Df SumsOfSqs  MeanSqs F.Model      R2 Pr(>F)    
Factor_Region                    3  0.002437 0.000812   1.398 0.03789 0.2513    
Factor_Oral type                1  0.040690 0.040690  70.035 0.63256 0.0001 ***
Factor_Region:Factor_Oral type  3  0.000283 0.000094   0.162 0.00439 0.9191    
Residuals                       36  0.020916 0.000581         0.32516           
Total                           43  0.064326                  1.00000           
---
Signif. codes:  0 ‘***’ 0.001 ‘**’ 0.01 ‘*’ 0.05 ‘.’ 0.1 ‘ ’ 1
[1] 19
[1] "Bergeyella"
[1] "PERMANOVA"

Call:
adonis(formula = Square root[, i] ~ Factor_Region * Factor_Oral type,      permutations = 9999, method = "euclidean", na.rm = T) 

Permutation: free
Number of permutations: 9999

Terms added sequentially (first to last)

                                Df SumsOfSqs    MeanSqs F.Model      R2 Pr(>F)
Factor_Region                    3  0.000458 0.00015269 0.10068 0.00818 0.9582
Factor_Oral type                1  0.000882 0.00088172 0.58140 0.01574 0.4440
Factor_Region:Factor_Oral type  3  0.000094 0.00003128 0.02063 0.00168 0.9965
Residuals                       36  0.054596 0.00151655         0.97441       
Total                           43  0.056029                    1.00000       
[1] 20
[1] "Leptotrichia"
[1] "PERMANOVA"

Call:
adonis(formula = Square root[, i] ~ Factor_Region * Factor_Oral type,      permutations = 9999, method = "euclidean", na.rm = T) 

Permutation: free
Number of permutations: 9999

Terms added sequentially (first to last)

                                Df SumsOfSqs    MeanSqs F.Model      R2 Pr(>F)
Factor_Region                    3 0.0014882 0.00049608 0.88700 0.06641 0.4560
Factor_Oral type                1 0.0007548 0.00075483 1.34964 0.03368 0.2513
Factor_Region:Factor_Oral type  3 0.0000321 0.00001070 0.01913 0.00143 0.9957
Residuals                       36 0.0201340 0.00055928         0.89847       
Total                           43 0.0224092                    1.00000       
[1] 21
[1] "Neisseriaceae_unclassified"
[1] "PERMANOVA"

Call:
adonis(formula = Square root[, i] ~ Factor_Region * Factor_Oral type,      permutations = 9999, method = "euclidean", na.rm = T) 

Permutation: free
Number of permutations: 9999

Terms added sequentially (first to last)

                                Df SumsOfSqs   MeanSqs F.Model      R2 Pr(>F)   
Factor_Region                    3  0.011867 0.0039558  5.9155 0.27980 0.0022 **
Factor_Oral type                1  0.005209 0.0052090  7.7896 0.12281 0.0072 **
Factor_Region:Factor_Oral type  3  0.001264 0.0004214  0.6302 0.02981 0.6025   
Residuals                       36  0.024074 0.0006687         0.56758          
Total                           43  0.042414                   1.00000          
---
Signif. codes:  0 ‘***’ 0.001 ‘**’ 0.01 ‘*’ 0.05 ‘.’ 0.1 ‘ ’ 1
[1] 22
[1] "Megasphaera"
[1] "PERMANOVA"

Call:
adonis(formula = Square root[, i] ~ Factor_Region * Factor_Oral type,      permutations = 9999, method = "euclidean", na.rm = T) 

Permutation: free
Number of permutations: 9999

Terms added sequentially (first to last)

                                Df SumsOfSqs   MeanSqs F.Model      R2 Pr(>F)   
Factor_Region                    3  0.000474 0.0001580  0.1188 0.00758 0.9452   
Factor_Oral type                1  0.014127 0.0141270 10.6223 0.22590 0.0028 **
Factor_Region:Factor_Oral type  3  0.000059 0.0000195  0.0147 0.00094 0.9980   
Residuals                       36  0.047878 0.0013299         0.76558          
Total                           43  0.062538                   1.00000          
---
Signif. codes:  0 ‘***’ 0.001 ‘**’ 0.01 ‘*’ 0.05 ‘.’ 0.1 ‘ ’ 1
[1] 23
[1] "Prevotella_6"
[1] "PERMANOVA"

Call:
adonis(formula = Square root[, i] ~ Factor_Region * Factor_Oral type,      permutations = 9999, method = "euclidean", na.rm = T) 

Permutation: free
Number of permutations: 9999

Terms added sequentially (first to last)

                                Df SumsOfSqs   MeanSqs F.Model      R2 Pr(>F)
Factor_Region                    3  0.001953 0.0006511 0.55519 0.04118 0.6495
Factor_Oral type                1  0.003243 0.0032430 2.76517 0.06836 0.1076
Factor_Region:Factor_Oral type  3  0.000023 0.0000075 0.00640 0.00047 0.9994
Residuals                       36  0.042222 0.0011728         0.88999       
Total                           43  0.047441                   1.00000       
[1] 24
[1] "Prevotellaceae_unclassified"
[1] "PERMANOVA"

Call:
adonis(formula = Square root[, i] ~ Factor_Region * Factor_Oral type,      permutations = 9999, method = "euclidean", na.rm = T) 

Permutation: free
Number of permutations: 9999

Terms added sequentially (first to last)

                                Df SumsOfSqs    MeanSqs F.Model      R2 Pr(>F)    
Factor_Region                    3 0.0090331 0.00301103 13.2024 0.41314 0.0001 ***
Factor_Oral type                1 0.0031031 0.00310312 13.6062 0.14193 0.0007 ***
Factor_Region:Factor_Oral type  3 0.0015177 0.00050590  2.2182 0.06941 0.1007    
Residuals                       36 0.0082104 0.00022807         0.37552           
Total                           43 0.0218643                    1.00000           
---
Signif. codes:  0 ‘***’ 0.001 ‘**’ 0.01 ‘*’ 0.05 ‘.’ 0.1 ‘ ’ 1
[1] 25
[1] "Atopobium"
[1] "PERMANOVA"

Call:
adonis(formula = Square root[, i] ~ Factor_Region * Factor_Oral type,      permutations = 9999, method = "euclidean", na.rm = T) 

Permutation: free
Number of permutations: 9999

Terms added sequentially (first to last)

                                Df SumsOfSqs   MeanSqs F.Model      R2 Pr(>F)    
Factor_Region                    3  0.000880 0.0002933  0.2765 0.01559 0.8465    
Factor_Oral type                1  0.017254 0.0172539 16.2663 0.30577 0.0004 ***
Factor_Region:Factor_Oral type  3  0.000108 0.0000358  0.0338 0.00191 0.9921    
Residuals                       36  0.038186 0.0010607         0.67673           
Total                           43  0.056427                   1.00000           
---
Signif. codes:  0 ‘***’ 0.001 ‘**’ 0.01 ‘*’ 0.05 ‘.’ 0.1 ‘ ’ 1
[1] 26
[1] "Aggregatibacter"
[1] "PERMANOVA"

Call:
adonis(formula = Square root[, i] ~ Factor_Region * Factor_Oral type,      permutations = 9999, method = "euclidean", na.rm = T) 

Permutation: free
Number of permutations: 9999

Terms added sequentially (first to last)

                                Df SumsOfSqs   MeanSqs F.Model      R2 Pr(>F)  
Factor_Region                    3  0.001919 0.0006396  0.6726 0.04722 0.5724  
Factor_Oral type                1  0.004269 0.0042687  4.4889 0.10504 0.0396 *
Factor_Region:Factor_Oral type  3  0.000215 0.0000718  0.0755 0.00530 0.9742  
Residuals                       36  0.034234 0.0009509         0.84244         
Total                           43  0.040637                   1.00000         
---
Signif. codes:  0 ‘***’ 0.001 ‘**’ 0.01 ‘*’ 0.05 ‘.’ 0.1 ‘ ’ 1
[1] 27
[1] "Campylobacter"
[1] "PERMANOVA"

Call:
adonis(formula = Square root[, i] ~ Factor_Region * Factor_Oral type,      permutations = 9999, method = "euclidean", na.rm = T) 

Permutation: free
Number of permutations: 9999

Terms added sequentially (first to last)

                                Df SumsOfSqs   MeanSqs F.Model      R2 Pr(>F)    
Factor_Region                    3 0.0066481 0.0022160  7.4561 0.25410 0.0008 ***
Factor_Oral type                1 0.0084214 0.0084214 28.3349 0.32188 0.0001 ***
Factor_Region:Factor_Oral type  3 0.0003943 0.0001314  0.4422 0.01507 0.7222    
Residuals                       36 0.0106996 0.0002972         0.40895           
Total                           43 0.0261634                   1.00000           
---
Signif. codes:  0 ‘***’ 0.001 ‘**’ 0.01 ‘*’ 0.05 ‘.’ 0.1 ‘ ’ 1
[1] 28
[1] "Oribacterium"
[1] "PERMANOVA"

Call:
adonis(formula = Square root[, i] ~ Factor_Region * Factor_Oral type,      permutations = 9999, method = "euclidean", na.rm = T) 

Permutation: free
Number of permutations: 9999

Terms added sequentially (first to last)

                                Df SumsOfSqs   MeanSqs F.Model      R2 Pr(>F)    
Factor_Region                    3 0.0003142 0.0001047  0.2594 0.01533 0.8578    
Factor_Oral type                1 0.0056030 0.0056030 13.8778 0.27330 0.0008 ***
Factor_Region:Factor_Oral type  3 0.0000495 0.0000165  0.0409 0.00241 0.9896    
Residuals                       36 0.0145347 0.0004037         0.70896           
Total                           43 0.0205015                   1.00000           
---
Signif. codes:  0 ‘***’ 0.001 ‘**’ 0.01 ‘*’ 0.05 ‘.’ 0.1 ‘ ’ 1
[1] 29
[1] "Treponema_2"
[1] "PERMANOVA"

Call:
adonis(formula = Square root[, i] ~ Factor_Region * Factor_Oral type,      permutations = 9999, method = "euclidean", na.rm = T) 

Permutation: free
Number of permutations: 9999

Terms added sequentially (first to last)

                                Df SumsOfSqs   MeanSqs F.Model      R2 Pr(>F)  
Factor_Region                    3  0.000022 0.0000072  0.0064 0.00049 0.9991  
Factor_Oral type                1  0.003547 0.0035467  3.1692 0.08075 0.0848 .
Factor_Region:Factor_Oral type  3  0.000067 0.0000223  0.0200 0.00153 0.9961  
Residuals                       36  0.040289 0.0011191         0.91724         
Total                           43  0.043924                   1.00000         
---
Signif. codes:  0 ‘***’ 0.001 ‘**’ 0.01 ‘*’ 0.05 ‘.’ 0.1 ‘ ’ 1
[1] 30
[1] "Prevotella_2"
[1] "PERMANOVA"

Call:
adonis(formula = Square root[, i] ~ Factor_Region * Factor_Oral type,      permutations = 9999, method = "euclidean", na.rm = T) 

Permutation: free
Number of permutations: 9999

Terms added sequentially (first to last)

                                Df SumsOfSqs    MeanSqs F.Model      R2 Pr(>F)
Factor_Region                    3 0.0011989 0.00039963 0.97763 0.07082 0.4196
Factor_Oral type                1 0.0008572 0.00085717 2.09691 0.05063 0.1581
Factor_Region:Factor_Oral type  3 0.0001564 0.00005214 0.12756 0.00924 0.9406
Residuals                       36 0.0147161 0.00040878         0.86930       
Total                           43 0.0169286                    1.00000       
[1] 31
[1] "Solobacterium"
[1] "PERMANOVA"

Call:
adonis(formula = Square root[, i] ~ Factor_Region * Factor_Oral type,      permutations = 9999, method = "euclidean", na.rm = T) 

Permutation: free
Number of permutations: 9999

Terms added sequentially (first to last)

                                Df SumsOfSqs   MeanSqs F.Model      R2 Pr(>F)    
Factor_Region                    3  0.012534 0.0041781  9.8584 0.34016 0.0001 ***
Factor_Oral type                1  0.008211 0.0082107 19.3737 0.22283 0.0001 ***
Factor_Region:Factor_Oral type  3  0.000846 0.0002821  0.6656 0.02297 0.5745    
Residuals                       36  0.015257 0.0004238         0.41405           
Total                           43  0.036848                   1.00000           
---
Signif. codes:  0 ‘***’ 0.001 ‘**’ 0.01 ‘*’ 0.05 ‘.’ 0.1 ‘ ’ 1
[1] 32
[1] "Saccharimonadaceae_ge"
[1] "PERMANOVA"

Call:
adonis(formula = Square root[, i] ~ Factor_Region * Factor_Oral type,      permutations = 9999, method = "euclidean", na.rm = T) 

Permutation: free
Number of permutations: 9999

Terms added sequentially (first to last)

                                Df SumsOfSqs   MeanSqs F.Model      R2 Pr(>F)    
Factor_Region                    3  0.010404 0.0034680  7.2180 0.28560 0.0008 ***
Factor_Oral type                1  0.007714 0.0077135 16.0544 0.21175 0.0008 ***
Factor_Region:Factor_Oral type  3  0.001014 0.0003380  0.7035 0.02784 0.5517    
Residuals                       36  0.017297 0.0004805         0.47482           
Total                           43  0.036428                   1.00000           
---
Signif. codes:  0 ‘***’ 0.001 ‘**’ 0.01 ‘*’ 0.05 ‘.’ 0.1 ‘ ’ 1
[1] 33
[1] "Bacteroidales_unclassified"
[1] "PERMANOVA"

Call:
adonis(formula = Square root[, i] ~ Factor_Region * Factor_Oral type,      permutations = 9999, method = "euclidean", na.rm = T) 

Permutation: free
Number of permutations: 9999

Terms added sequentially (first to last)

                                Df SumsOfSqs    MeanSqs F.Model      R2 Pr(>F)    
Factor_Region                    3 0.0081518 0.00271726 17.2950 0.54689 0.0001 ***
Factor_Oral type                1 0.0003020 0.00030205  1.9225 0.02026 0.1745    
Factor_Region:Factor_Oral type  3 0.0007959 0.00026531  1.6887 0.05340 0.1831    
Residuals                       36 0.0056561 0.00015711         0.37945           
Total                           43 0.0149058                    1.00000           
---
Signif. codes:  0 ‘***’ 0.001 ‘**’ 0.01 ‘*’ 0.05 ‘.’ 0.1 ‘ ’ 1
[1] 34
[1] "Gammaproteobacteria_unclassified"
[1] "PERMANOVA"

Call:
adonis(formula = Square root[, i] ~ Factor_Region * Factor_Oral type,      permutations = 9999, method = "euclidean", na.rm = T) 

Permutation: free
Number of permutations: 9999

Terms added sequentially (first to last)

                                Df SumsOfSqs   MeanSqs F.Model      R2 Pr(>F)    
Factor_Region                    3 0.0135570 0.0045190 26.8229 0.58578 0.0001 ***
Factor_Oral type                1 0.0034601 0.0034601 20.5378 0.14951 0.0001 ***
Factor_Region:Factor_Oral type  3 0.0000615 0.0000205  0.1216 0.00266 0.9431    
Residuals                       36 0.0060651 0.0001685         0.26206           
Total                           43 0.0231436                   1.00000           
---
Signif. codes:  0 ‘***’ 0.001 ‘**’ 0.01 ‘*’ 0.05 ‘.’ 0.1 ‘ ’ 1
[1] 35
[1] "Lachnoanaerobaculum"
[1] "PERMANOVA"

Call:
adonis(formula = Square root[, i] ~ Factor_Region * Factor_Oral type,      permutations = 9999, method = "euclidean", na.rm = T) 

Permutation: free
Number of permutations: 9999

Terms added sequentially (first to last)

                                Df SumsOfSqs    MeanSqs F.Model      R2 Pr(>F)    
Factor_Region                    3 0.0001225 0.00004082  0.2185 0.01230 0.8786    
Factor_Oral type                1 0.0030807 0.00308070 16.4911 0.30952 0.0001 ***
Factor_Region:Factor_Oral type  3 0.0000248 0.00000825  0.0442 0.00249 0.9884    
Residuals                       36 0.0067251 0.00018681         0.67569           
Total                           43 0.0099530                    1.00000           
---
Signif. codes:  0 ‘***’ 0.001 ‘**’ 0.01 ‘*’ 0.05 ‘.’ 0.1 ‘ ’ 1
[1] 36
[1] "Lautropia"
[1] "PERMANOVA"

Call:
adonis(formula = Square root[, i] ~ Factor_Region * Factor_Oral type,      permutations = 9999, method = "euclidean", na.rm = T) 

Permutation: free
Number of permutations: 9999

Terms added sequentially (first to last)

                                Df SumsOfSqs   MeanSqs F.Model      R2 Pr(>F)    
Factor_Region                    3 0.0002828 0.0000943  0.2487 0.01354 0.8623    
Factor_Oral type                1 0.0069103 0.0069103 18.2292 0.33089 0.0001 ***
Factor_Region:Factor_Oral type  3 0.0000439 0.0000146  0.0386 0.00210 0.9906    
Residuals                       36 0.0136468 0.0003791         0.65346           
Total                           43 0.0208839                   1.00000           
---
Signif. codes:  0 ‘***’ 0.001 ‘**’ 0.01 ‘*’ 0.05 ‘.’ 0.1 ‘ ’ 1
[1] 37
[1] "Parvimonas"
[1] "PERMANOVA"

Call:
adonis(formula = Square root[, i] ~ Factor_Region * Factor_Oral type,      permutations = 9999, method = "euclidean", na.rm = T) 

Permutation: free
Number of permutations: 9999

Terms added sequentially (first to last)

                                Df SumsOfSqs    MeanSqs F.Model      R2 Pr(>F)  
Factor_Region                    3 0.0001852 0.00006173  0.1974 0.01455 0.9016  
Factor_Oral type                1 0.0012377 0.00123767  3.9588 0.09721 0.0510 .
Factor_Region:Factor_Oral type  3 0.0000539 0.00001795  0.0574 0.00423 0.9824  
Residuals                       36 0.0112551 0.00031264         0.88401         
Total                           43 0.0127318                    1.00000         
---
Signif. codes:  0 ‘***’ 0.001 ‘**’ 0.01 ‘*’ 0.05 ‘.’ 0.1 ‘ ’ 1
[1] 38
[1] "Streptococcaceae_unclassified"
[1] "PERMANOVA"

Call:
adonis(formula = Square root[, i] ~ Factor_Region * Factor_Oral type,      permutations = 9999, method = "euclidean", na.rm = T) 

Permutation: free
Number of permutations: 9999

Terms added sequentially (first to last)

                                Df SumsOfSqs    MeanSqs F.Model      R2 Pr(>F)    
Factor_Region                    3 0.0036940 0.00123134 11.6021 0.48341 0.0001 ***
Factor_Oral type                1 0.0000576 0.00005765  0.5432 0.00754 0.4713    
Factor_Region:Factor_Oral type  3 0.0000692 0.00002305  0.2172 0.00905 0.8783    
Residuals                       36 0.0038207 0.00010613         0.49999           
Total                           43 0.0076415                    1.00000           
---
Signif. codes:  0 ‘***’ 0.001 ‘**’ 0.01 ‘*’ 0.05 ‘.’ 0.1 ‘ ’ 1
[1] 39
[1] "Lactobacillales_unclassified"
[1] "PERMANOVA"

Call:
adonis(formula = Square root[, i] ~ Factor_Region * Factor_Oral type,      permutations = 9999, method = "euclidean", na.rm = T) 

Permutation: free
Number of permutations: 9999

Terms added sequentially (first to last)

                                Df SumsOfSqs    MeanSqs F.Model      R2 Pr(>F)  
Factor_Region                    3 0.0023849 0.00079497  3.8181 0.21063 0.0141 *
Factor_Oral type                1 0.0014030 0.00140300  6.7384 0.12391 0.0148 *
Factor_Region:Factor_Oral type  3 0.0000392 0.00001307  0.0628 0.00346 0.9801  
Residuals                       36 0.0074956 0.00020821         0.66199         
Total                           43 0.0113227                    1.00000         
---
Signif. codes:  0 ‘***’ 0.001 ‘**’ 0.01 ‘*’ 0.05 ‘.’ 0.1 ‘ ’ 1
[1] 40
[1] "Firmicutes_unclassified"
[1] "PERMANOVA"

Call:
adonis(formula = Square root[, i] ~ Factor_Region * Factor_Oral type,      permutations = 9999, method = "euclidean", na.rm = T) 

Permutation: free
Number of permutations: 9999

Terms added sequentially (first to last)

                                Df SumsOfSqs    MeanSqs F.Model      R2 Pr(>F)  
Factor_Region                    3 0.0011288 0.00037627 2.77489 0.18479 0.0560 .
Factor_Oral type                1 0.0000053 0.00000531 0.03919 0.00087 0.8464  
Factor_Region:Factor_Oral type  3 0.0000931 0.00003104 0.22888 0.01524 0.8746  
Residuals                       36 0.0048815 0.00013560         0.79910         
Total                           43 0.0061087                    1.00000         
---
Signif. codes:  0 ‘***’ 0.001 ‘**’ 0.01 ‘*’ 0.05 ‘.’ 0.1 ‘ ’ 1
[1] 41
[1] "Dialister"
[1] "PERMANOVA"

Call:
adonis(formula = Square root[, i] ~ Factor_Region * Factor_Oral type,      permutations = 9999, method = "euclidean", na.rm = T) 

Permutation: free
Number of permutations: 9999

Terms added sequentially (first to last)

                                Df SumsOfSqs    MeanSqs F.Model      R2 Pr(>F)  
Factor_Region                    3 0.0003500 0.00011667  0.4674 0.03213 0.7251  
Factor_Oral type                1 0.0015282 0.00152822  6.1223 0.14030 0.0157 *
Factor_Region:Factor_Oral type  3 0.0000280 0.00000935  0.0374 0.00257 0.9906  
Residuals                       36 0.0089861 0.00024961         0.82499         
Total                           43 0.0108924                    1.00000         
---
Signif. codes:  0 ‘***’ 0.001 ‘**’ 0.01 ‘*’ 0.05 ‘.’ 0.1 ‘ ’ 1
[1] 42
[1] "Tannerella"
[1] "PERMANOVA"

Call:
adonis(formula = Square root[, i] ~ Factor_Region * Factor_Oral type,      permutations = 9999, method = "euclidean", na.rm = T) 

Permutation: free
Number of permutations: 9999

Terms added sequentially (first to last)

                                Df SumsOfSqs   MeanSqs F.Model      R2 Pr(>F)    
Factor_Region                    3 0.0004404 0.0001468  0.6120 0.03509 0.6210    
Factor_Oral type                1 0.0033083 0.0033083 13.7920 0.26360 0.0009 ***
Factor_Region:Factor_Oral type  3 0.0001664 0.0000555  0.2312 0.01326 0.8796    
Residuals                       36 0.0086353 0.0002399         0.68805           
Total                           43 0.0125503                   1.00000           
---
Signif. codes:  0 ‘***’ 0.001 ‘**’ 0.01 ‘*’ 0.05 ‘.’ 0.1 ‘ ’ 1
[1] 43
[1] "Veillonellaceae_unclassified"
[1] "PERMANOVA"

Call:
adonis(formula = Square root[, i] ~ Factor_Region * Factor_Oral type,      permutations = 9999, method = "euclidean", na.rm = T) 

Permutation: free
Number of permutations: 9999

Terms added sequentially (first to last)

                                Df SumsOfSqs    MeanSqs F.Model      R2 Pr(>F)   
Factor_Region                    3 0.0018981 0.00063271  5.3697 0.29657 0.0038 **
Factor_Oral type                1 0.0002541 0.00025415  2.1569 0.03971 0.1498   
Factor_Region:Factor_Oral type  3 0.0000060 0.00000200  0.0170 0.00094 0.9968   
Residuals                       36 0.0042419 0.00011783         0.66278          
Total                           43 0.0064002                    1.00000          
---
Signif. codes:  0 ‘***’ 0.001 ‘**’ 0.01 ‘*’ 0.05 ‘.’ 0.1 ‘ ’ 1
[1] 44
[1] "Selenomonas_3"
[1] "PERMANOVA"

Call:
adonis(formula = Square root[, i] ~ Factor_Region * Factor_Oral type,      permutations = 9999, method = "euclidean", na.rm = T) 

Permutation: free
Number of permutations: 9999

Terms added sequentially (first to last)

                                Df SumsOfSqs    MeanSqs F.Model      R2 Pr(>F)   
Factor_Region                    3 0.0007453 0.00024844  1.1516 0.06665 0.3341   
Factor_Oral type                1 0.0026458 0.00264576 12.2641 0.23660 0.0011 **
Factor_Region:Factor_Oral type  3 0.0000249 0.00000831  0.0385 0.00223 0.9905   
Residuals                       36 0.0077664 0.00021573         0.69452          
Total                           43 0.0111824                    1.00000          
---
Signif. codes:  0 ‘***’ 0.001 ‘**’ 0.01 ‘*’ 0.05 ‘.’ 0.1 ‘ ’ 1
[1] 45
[1] "Catonella"
[1] "PERMANOVA"

Call:
adonis(formula = Square root[, i] ~ Factor_Region * Factor_Oral type,      permutations = 9999, method = "euclidean", na.rm = T) 

Permutation: free
Number of permutations: 9999

Terms added sequentially (first to last)

                                Df SumsOfSqs    MeanSqs F.Model      R2 Pr(>F)  
Factor_Region                    3 0.0003030 0.00010101  0.4249 0.03015 0.7374  
Factor_Oral type                1 0.0011419 0.00114188  4.8036 0.11359 0.0336 *
Factor_Region:Factor_Oral type  3 0.0000497 0.00001657  0.0697 0.00494 0.9772  
Residuals                       36 0.0085576 0.00023771         0.85131         
Total                           43 0.0100522                    1.00000         
---
Signif. codes:  0 ‘***’ 0.001 ‘**’ 0.01 ‘*’ 0.05 ‘.’ 0.1 ‘ ’ 1
[1] 46
[1] "Ruminococcaceae_UCG-014"
[1] "PERMANOVA"

Call:
adonis(formula = Square root[, i] ~ Factor_Region * Factor_Oral type,      permutations = 9999, method = "euclidean", na.rm = T) 

Permutation: free
Number of permutations: 9999

Terms added sequentially (first to last)

                                Df SumsOfSqs   MeanSqs F.Model      R2 Pr(>F)    
Factor_Region                    3 0.0000785 0.0000262  0.0940 0.00481 0.9627    
Factor_Oral type                1 0.0061621 0.0061621 22.1480 0.37779 0.0001 ***
Factor_Region:Factor_Oral type  3 0.0000541 0.0000180  0.0649 0.00332 0.9771    
Residuals                       36 0.0100161 0.0002782         0.61408           
Total                           43 0.0163108                   1.00000           
---
Signif. codes:  0 ‘***’ 0.001 ‘**’ 0.01 ‘*’ 0.05 ‘.’ 0.1 ‘ ’ 1
[1] 47
[1] "F0058"
[1] "PERMANOVA"

Call:
adonis(formula = Square root[, i] ~ Factor_Region * Factor_Oral type,      permutations = 9999, method = "euclidean", na.rm = T) 

Permutation: free
Number of permutations: 9999

Terms added sequentially (first to last)

                                Df SumsOfSqs    MeanSqs F.Model      R2 Pr(>F)
Factor_Region                    3 0.0001804 0.00006013 0.10281 0.00797 0.9528
Factor_Oral type                1 0.0013768 0.00137677 2.35381 0.06082 0.1397
Factor_Region:Factor_Oral type  3 0.0000217 0.00000722 0.01234 0.00096 0.9984
Residuals                       36 0.0210568 0.00058491         0.93025       
Total                           43 0.0226356                    1.00000       
[1] 48
[1] "Betaproteobacteriales_unclassified"
[1] "PERMANOVA"

Call:
adonis(formula = Square root[, i] ~ Factor_Region * Factor_Oral type,      permutations = 9999, method = "euclidean", na.rm = T) 

Permutation: free
Number of permutations: 9999

Terms added sequentially (first to last)

                                Df SumsOfSqs   MeanSqs F.Model      R2 Pr(>F)    
Factor_Region                    3 0.0148747 0.0049582 22.4853 0.61243 0.0001 ***
Factor_Oral type                1 0.0013319 0.0013319  6.0403 0.05484 0.0153 *  
Factor_Region:Factor_Oral type  3 0.0001428 0.0000476  0.2159 0.00588 0.8879    
Residuals                       36 0.0079384 0.0002205         0.32685           
Total                           43 0.0242878                   1.00000           
---
Signif. codes:  0 ‘***’ 0.001 ‘**’ 0.01 ‘*’ 0.05 ‘.’ 0.1 ‘ ’ 1
[1] 49
[1] "Peptostreptococcus"
[1] "PERMANOVA"

Call:
adonis(formula = Square root[, i] ~ Factor_Region * Factor_Oral type,      permutations = 9999, method = "euclidean", na.rm = T) 

Permutation: free
Number of permutations: 9999

Terms added sequentially (first to last)

                                Df SumsOfSqs   MeanSqs F.Model      R2 Pr(>F)    
Factor_Region                    3 0.0001140 0.0000380  0.2151 0.01023 0.8899    
Factor_Oral type                1 0.0046616 0.0046616 26.3889 0.41813 0.0001 ***
Factor_Region:Factor_Oral type  3 0.0000136 0.0000045  0.0257 0.00122 0.9950    
Residuals                       36 0.0063594 0.0001766         0.57042           
Total                           43 0.0111486                   1.00000           
---
Signif. codes:  0 ‘***’ 0.001 ‘**’ 0.01 ‘*’ 0.05 ‘.’ 0.1 ‘ ’ 1
[1] 50
[1] "Bacteroidia_unclassified"
[1] "PERMANOVA"

Call:
adonis(formula = Square root[, i] ~ Factor_Region * Factor_Oral type,      permutations = 9999, method = "euclidean", na.rm = T) 

Permutation: free
Number of permutations: 9999

Terms added sequentially (first to last)

                                Df SumsOfSqs    MeanSqs F.Model      R2 Pr(>F)    
Factor_Region                    3 0.0028017 0.00093391  9.8278 0.44221 0.0001 ***
Factor_Oral type                1 0.0000002 0.00000020  0.0021 0.00003 0.9619    
Factor_Region:Factor_Oral type  3 0.0001128 0.00003759  0.3956 0.01780 0.7592    
Residuals                       36 0.0034210 0.00009503         0.53995           
Total                           43 0.0063357                    1.00000           
---
Signif. codes:  0 ‘***’ 0.001 ‘**’ 0.01 ‘*’ 0.05 ‘.’ 0.1 ‘ ’ 1
[1] 51
[1] "Family_XIII_ge"
[1] "PERMANOVA"

Call:
adonis(formula = Square root[, i] ~ Factor_Region * Factor_Oral type,      permutations = 9999, method = "euclidean", na.rm = T) 

Permutation: free
Number of permutations: 9999

Terms added sequentially (first to last)

                                Df SumsOfSqs   MeanSqs F.Model      R2 Pr(>F)    
Factor_Region                    3 0.0004686 0.0001562  1.1267 0.05208 0.3439    
Factor_Oral type                1 0.0035245 0.0035245 25.4248 0.39172 0.0001 ***
Factor_Region:Factor_Oral type  3 0.0000139 0.0000046  0.0334 0.00154 0.9921    
Residuals                       36 0.0049905 0.0001386         0.55466           
Total                           43 0.0089975                   1.00000           
---
Signif. codes:  0 ‘***’ 0.001 ‘**’ 0.01 ‘*’ 0.05 ‘.’ 0.1 ‘ ’ 1
[1] 52
[1] "Abiotrophia"
[1] "PERMANOVA"

Call:
adonis(formula = Square root[, i] ~ Factor_Region * Factor_Oral type,      permutations = 9999, method = "euclidean", na.rm = T) 

Permutation: free
Number of permutations: 9999

Terms added sequentially (first to last)

                                Df SumsOfSqs   MeanSqs F.Model      R2 Pr(>F)   
Factor_Region                    3 0.0009872 0.0003291  0.6328 0.03878 0.6316   
Factor_Oral type                1 0.0051844 0.0051844  9.9688 0.20365 0.0017 **
Factor_Region:Factor_Oral type  3 0.0005641 0.0001880  0.3616 0.02216 0.7952   
Residuals                       36 0.0187221 0.0005201         0.73542          
Total                           43 0.0254578                   1.00000          
---
Signif. codes:  0 ‘***’ 0.001 ‘**’ 0.01 ‘*’ 0.05 ‘.’ 0.1 ‘ ’ 1
[1] 53
[1] "Candidatus_Saccharimonas"
[1] "PERMANOVA"

Call:
adonis(formula = Square root[, i] ~ Factor_Region * Factor_Oral type,      permutations = 9999, method = "euclidean", na.rm = T) 

Permutation: free
Number of permutations: 9999

Terms added sequentially (first to last)

                                Df SumsOfSqs    MeanSqs F.Model      R2 Pr(>F)    
Factor_Region                    3 0.0036853 0.00122843  6.7622 0.27828 0.0016 ** 
Factor_Oral type                1 0.0027065 0.00270653 14.8986 0.20437 0.0004 ***
Factor_Region:Factor_Oral type  3 0.0003113 0.00010376  0.5712 0.02351 0.6392    
Residuals                       36 0.0065399 0.00018166         0.49384           
Total                           43 0.0132430                    1.00000           
---
Signif. codes:  0 ‘***’ 0.001 ‘**’ 0.01 ‘*’ 0.05 ‘.’ 0.1 ‘ ’ 1
[1] 54
[1] "Bacilli_unclassified"
[1] "PERMANOVA"

Call:
adonis(formula = Square root[, i] ~ Factor_Region * Factor_Oral type,      permutations = 9999, method = "euclidean", na.rm = T) 

Permutation: free
Number of permutations: 9999

Terms added sequentially (first to last)

                                Df SumsOfSqs    MeanSqs F.Model      R2 Pr(>F)    
Factor_Region                    3 0.0031647 0.00105491 14.4221 0.52590 0.0001 ***
Factor_Oral type                1 0.0001596 0.00015958  2.1817 0.02652 0.1505    
Factor_Region:Factor_Oral type  3 0.0000602 0.00002005  0.2741 0.01000 0.8474    
Residuals                       36 0.0026332 0.00007315         0.43758           
Total                           43 0.0060177                    1.00000           
---
Signif. codes:  0 ‘***’ 0.001 ‘**’ 0.01 ‘*’ 0.05 ‘.’ 0.1 ‘ ’ 1
[1] 55
[1] "Absconditabacteriales_(SR1)_ge"
[1] "PERMANOVA"

Call:
adonis(formula = Square root[, i] ~ Factor_Region * Factor_Oral type,      permutations = 9999, method = "euclidean", na.rm = T) 

Permutation: free
Number of permutations: 9999

Terms added sequentially (first to last)

                                Df SumsOfSqs    MeanSqs F.Model      R2 Pr(>F)   
Factor_Region                    3 0.0053166 0.00177219  4.7237 0.28190 0.0067 **
Factor_Oral type                1 0.0000095 0.00000955  0.0254 0.00051 0.8786   
Factor_Region:Factor_Oral type  3 0.0000277 0.00000923  0.0246 0.00147 0.9952   
Residuals                       36 0.0135061 0.00037517         0.71613          
Total                           43 0.0188599                    1.00000          
---
Signif. codes:  0 ‘***’ 0.001 ‘**’ 0.01 ‘*’ 0.05 ‘.’ 0.1 ‘ ’ 1
[1] 56
[1] "Kingella"
[1] "PERMANOVA"

Call:
adonis(formula = Square root[, i] ~ Factor_Region * Factor_Oral type,      permutations = 9999, method = "euclidean", na.rm = T) 

Permutation: free
Number of permutations: 9999

Terms added sequentially (first to last)

                                Df SumsOfSqs    MeanSqs F.Model      R2 Pr(>F)  
Factor_Region                    3 0.0002470 0.00008233  0.4597 0.03291 0.7057  
Factor_Oral type                1 0.0005202 0.00052020  2.9047 0.06932 0.0951 .
Factor_Region:Factor_Oral type  3 0.0002903 0.00009676  0.5403 0.03868 0.6640  
Residuals                       36 0.0064472 0.00017909         0.85909         
Total                           43 0.0075046                    1.00000         
---
Signif. codes:  0 ‘***’ 0.001 ‘**’ 0.01 ‘*’ 0.05 ‘.’ 0.1 ‘ ’ 1
[1] 57
[1] "Stomatobaculum"
[1] "PERMANOVA"

Call:
adonis(formula = Square root[, i] ~ Factor_Region * Factor_Oral type,      permutations = 9999, method = "euclidean", na.rm = T) 

Permutation: free
Number of permutations: 9999

Terms added sequentially (first to last)

                                Df SumsOfSqs    MeanSqs F.Model      R2 Pr(>F)    
Factor_Region                    3 0.0001242 0.00004139  0.6494 0.03708 0.5888    
Factor_Oral type                1 0.0008991 0.00089909 14.1057 0.26843 0.0003 ***
Factor_Region:Factor_Oral type  3 0.0000315 0.00001051  0.1649 0.00942 0.9177    
Residuals                       36 0.0022946 0.00006374         0.68508           
Total                           43 0.0033494                    1.00000           
---
Signif. codes:  0 ‘***’ 0.001 ‘**’ 0.01 ‘*’ 0.05 ‘.’ 0.1 ‘ ’ 1
[1] 58
[1] "Saccharimonadales_unclassified"
[1] "PERMANOVA"

Call:
adonis(formula = Square root[, i] ~ Factor_Region * Factor_Oral type,      permutations = 9999, method = "euclidean", na.rm = T) 

Permutation: free
Number of permutations: 9999

Terms added sequentially (first to last)

                                Df SumsOfSqs    MeanSqs F.Model      R2 Pr(>F)
Factor_Region                    3 0.0019261 0.00064203 2.00577 0.13829 0.1345
Factor_Oral type                1 0.0003865 0.00038654 1.20758 0.02775 0.2777
Factor_Region:Factor_Oral type  3 0.0000917 0.00003058 0.09554 0.00659 0.9619
Residuals                       36 0.0115233 0.00032009         0.82737       
Total                           43 0.0139277                    1.00000       
[1] 59
[1] "Fusobacteriaceae_unclassified"
[1] "PERMANOVA"

Call:
adonis(formula = Square root[, i] ~ Factor_Region * Factor_Oral type,      permutations = 9999, method = "euclidean", na.rm = T) 

Permutation: free
Number of permutations: 9999

Terms added sequentially (first to last)

                                Df  SumsOfSqs    MeanSqs F.Model      R2 Pr(>F)   
Factor_Region                    3 0.00035108 1.1703e-04  3.2327 0.15156 0.0347 * 
Factor_Oral type                1 0.00009075 9.0753e-05  2.5070 0.03918 0.1266   
Factor_Region:Factor_Oral type  3 0.00057135 1.9045e-04  5.2610 0.24665 0.0049 **
Residuals                       36 0.00130322 3.6201e-05         0.56260          
Total                           43 0.00231640                    1.00000          
---
Signif. codes:  0 ‘***’ 0.001 ‘**’ 0.01 ‘*’ 0.05 ‘.’ 0.1 ‘ ’ 1
[1] 60
[1] "Streptobacillus"
[1] "PERMANOVA"

Call:
adonis(formula = Square root[, i] ~ Factor_Region * Factor_Oral type,      permutations = 9999, method = "euclidean", na.rm = T) 

Permutation: free
Number of permutations: 9999

Terms added sequentially (first to last)

                                Df SumsOfSqs    MeanSqs F.Model      R2 Pr(>F)  
Factor_Region                    3 0.0000778 0.00002594  0.0692 0.00521 0.9761  
Factor_Oral type                1 0.0013471 0.00134705  3.5909 0.09009 0.0642 .
Factor_Region:Factor_Oral type  3 0.0000218 0.00000728  0.0194 0.00146 0.9967  
Residuals                       36 0.0135049 0.00037514         0.90324         
Total                           43 0.0149516                    1.00000         
---
Signif. codes:  0 ‘***’ 0.001 ‘**’ 0.01 ‘*’ 0.05 ‘.’ 0.1 ‘ ’ 1
