# Supplementary material for: Influence of 16S rRNA target region on the outcome of microbiome studies in soil and saliva samples
Source: Sci Rep. 2020 Aug 12;10:13637. doi: 10.1038/s41598-020-70141-8 (PMC7423937; doi:10.1038/s41598-020-70141-8)
Supplement: Supplementary file 8 — Supplementary Dataset 6. [file 41598_2020_70141_MOESM8_ESM.xlsx]

## Sheet: metadata-7154328-processed-ok
accession	study	object_status	bioproject_accession	biosample_accession	library_ID	title	library_strategy	library_source	library_selection	library_layout	platform	instrument_model	design_description	filetype	filename	filename2	filename3	filename4	assembly	fasta_file
SRR11321728	SRP253087	new	PRJNA612815	SAMN14382116	SL1_V1V3	V1V3 16S rRNA amplicon sequencing hsa: saliva samples	AMPLICON	GENOMIC	PCR	paired	ILLUMINA	Illumina MiSeq	16S rRNA amplicon sequencing using V1V3 hypervariable region and Illumina v3 kit chemistry (300 + 300)	fastq	SL1_V1V3_S70_L001_R1_001.fastq	SL1_V1V3_S70_L001_R2_001.fastq
SRR11321727	SRP253087	new	PRJNA612815	SAMN14382125	SL10_V1V3	V1V3 16S rRNA amplicon sequencing hsa: saliva samples	AMPLICON	GENOMIC	PCR	paired	ILLUMINA	Illumina MiSeq	16S rRNA amplicon sequencing using V1V3 hypervariable region and Illumina v3 kit chemistry (300 + 300)	fastq	SL10_V1V3_S95_L001_R1_001.fastq	SL10_V1V3_S95_L001_R2_001.fastq
SRR11321640	SRP253087	new	PRJNA612815	SAMN14382126	SL11_V1V3	V1V3 16S rRNA amplicon sequencing hsa: saliva samples	AMPLICON	GENOMIC	PCR	paired	ILLUMINA	Illumina MiSeq	16S rRNA amplicon sequencing using V1V3 hypervariable region and Illumina v3 kit chemistry (300 + 300)	fastq	SL11_V1V3_S85_L001_R1_001.fastq	SL11_V1V3_S85_L001_R2_001.fastq
SRR11321629	SRP253087	new	PRJNA612815	SAMN14382117	SL2_V1V3	V1V3 16S rRNA amplicon sequencing hsa: saliva samples	AMPLICON	GENOMIC	PCR	paired	ILLUMINA	Illumina MiSeq	16S rRNA amplicon sequencing using V1V3 hypervariable region and Illumina v3 kit chemistry (300 + 300)	fastq	SL2_V1V3_S11_L001_R1_001.fastq	SL2_V1V3_S11_L001_R2_001.fastq
SRR11321618	SRP253087	new	PRJNA612815	SAMN14382118	SL3_V1V3	V1V3 16S rRNA amplicon sequencing hsa: saliva samples	AMPLICON	GENOMIC	PCR	paired	ILLUMINA	Illumina MiSeq	16S rRNA amplicon sequencing using V1V3 hypervariable region and Illumina v3 kit chemistry (300 + 300)	fastq	SL3_V1V3_S22_L001_R1_001.fastq	SL3_V1V3_S22_L001_R2_001.fastq
SRR11321607	SRP253087	new	PRJNA612815	SAMN14382119	SL4_V1V3	V1V3 16S rRNA amplicon sequencing hsa: saliva samples	AMPLICON	GENOMIC	PCR	paired	ILLUMINA	Illumina MiSeq	16S rRNA amplicon sequencing using V1V3 hypervariable region and Illumina v3 kit chemistry (300 + 300)	fastq	SL4_V1V3_S76_L001_R1_001.fastq	SL4_V1V3_S76_L001_R2_001.fastq
SRR11321596	SRP253087	new	PRJNA612815	SAMN14382120	SL5_V1V3	V1V3 16S rRNA amplicon sequencing hsa: saliva samples	AMPLICON	GENOMIC	PCR	paired	ILLUMINA	Illumina MiSeq	16S rRNA amplicon sequencing using V1V3 hypervariable region and Illumina v3 kit chemistry (300 + 300)	fastq	SL5_V1V3_S46_L001_R1_001.fastq	SL5_V1V3_S46_L001_R2_001.fastq
SRR11321585	SRP253087	new	PRJNA612815	SAMN14382121	SL6_V1V3	V1V3 16S rRNA amplicon sequencing hsa: saliva samples	AMPLICON	GENOMIC	PCR	paired	ILLUMINA	Illumina MiSeq	16S rRNA amplicon sequencing using V1V3 hypervariable region and Illumina v3 kit chemistry (300 + 300)	fastq	SL6_V1V3_S75_L001_R1_001.fastq	SL6_V1V3_S75_L001_R2_001.fastq
SRR11321574	SRP253087	new	PRJNA612815	SAMN14382122	SL7_V1V3	V1V3 16S rRNA amplicon sequencing hsa: saliva samples	AMPLICON	GENOMIC	PCR	paired	ILLUMINA	Illumina MiSeq	16S rRNA amplicon sequencing using V1V3 hypervariable region and Illumina v3 kit chemistry (300 + 300)	fastq	SL7_V1V3_S86_L001_R1_001.fastq	SL7_V1V3_S86_L001_R2_001.fastq
SRR11321563	SRP253087	new	PRJNA612815	SAMN14382123	SL8_V1V3	V1V3 16S rRNA amplicon sequencing hsa: saliva samples	AMPLICON	GENOMIC	PCR	paired	ILLUMINA	Illumina MiSeq	16S rRNA amplicon sequencing using V1V3 hypervariable region and Illumina v3 kit chemistry (300 + 300)	fastq	SL8_V1V3_S81_L001_R1_001.fastq	SL8_V1V3_S81_L001_R2_001.fastq
SRR11321726	SRP253087	new	PRJNA612815	SAMN14382124	SL9_V1V3	V1V3 16S rRNA amplicon sequencing hsa: saliva samples	AMPLICON	GENOMIC	PCR	paired	ILLUMINA	Illumina MiSeq	16S rRNA amplicon sequencing using V1V3 hypervariable region and Illumina v3 kit chemistry (300 + 300)	fastq	SL9_V1V3_S58_L001_R1_001.fastq	SL9_V1V3_S58_L001_R2_001.fastq
SRR11321715	SRP253087	new	PRJNA612815	SAMN14384260	S1a_V1V3	V1V3 16S rRNA amplicon sequencing soil: soil 1, spacial replicate a	AMPLICON	GENOMIC	PCR	paired	ILLUMINA	Illumina MiSeq	16S rRNA amplicon sequencing using V1V3 hypervariable region and Illumina v3 kit chemistry (300 + 300)	fastq	S1a_V1V3_S1_L001_R1_001.fastq	S1a_V1V3_S1_L001_R2_001.fastq
SRR11321704	SRP253087	new	PRJNA612815	SAMN14384261	S1b_V1V3	V1V3 16S rRNA amplicon sequencing soil: soil 1, spacial replicate b	AMPLICON	GENOMIC	PCR	paired	ILLUMINA	Illumina MiSeq	16S rRNA amplicon sequencing using V1V3 hypervariable region and Illumina v3 kit chemistry (300 + 300)	fastq	S1b_V1V3_S2_L001_R1_001.fastq	S1b_V1V3_S2_L001_R2_001.fastq
SRR11321693	SRP253087	new	PRJNA612815	SAMN14384262	S1c_V1V3	V1V3 16S rRNA amplicon sequencing soil: soil 1, spacial replicate c	AMPLICON	GENOMIC	PCR	paired	ILLUMINA	Illumina MiSeq	16S rRNA amplicon sequencing using V1V3 hypervariable region and Illumina v3 kit chemistry (300 + 300)	fastq	S1c_V1V3_S52_L001_R1_001.fastq	S1c_V1V3_S52_L001_R2_001.fastq
SRR11321682	SRP253087	new	PRJNA612815	SAMN14384263	S1d_V1V3	V1V3 16S rRNA amplicon sequencing soil: soil 1, spacial replicate d	AMPLICON	GENOMIC	PCR	paired	ILLUMINA	Illumina MiSeq	16S rRNA amplicon sequencing using V1V3 hypervariable region and Illumina v3 kit chemistry (300 + 300)	fastq	S1d_V1V3_S64_L001_R1_001.fastq	S1d_V1V3_S64_L001_R2_001.fastq
SRR11321671	SRP253087	new	PRJNA612815	SAMN14384264	S2a_V1V3	V1V3 16S rRNA amplicon sequencing soil: soil 2, spacial replicate a	AMPLICON	GENOMIC	PCR	paired	ILLUMINA	Illumina MiSeq	16S rRNA amplicon sequencing using V1V3 hypervariable region and Illumina v3 kit chemistry (300 + 300)	fastq	S2a_VIV1_S85_L001_R1_001.fastq	S2a_V1V3_S85_L001_R2_001.fastq
SRR11321660	SRP253087	new	PRJNA612815	SAMN14384265	S2b_V1V3	V1V3 16S rRNA amplicon sequencing soil: soil 2, spacial replicate b	AMPLICON	GENOMIC	PCR	paired	ILLUMINA	Illumina MiSeq	16S rRNA amplicon sequencing using V1V3 hypervariable region and Illumina v3 kit chemistry (300 + 300)	fastq	S2b_V1V3_S63_L001_R1_001.fastq	S2b_V1V3_S63_L001_R2_001.fastq
SRR11321649	SRP253087	new	PRJNA612815	SAMN14384266	S2c_V1V3	V1V3 16S rRNA amplicon sequencing soil: soil 2, spacial replicate c	AMPLICON	GENOMIC	PCR	paired	ILLUMINA	Illumina MiSeq	16S rRNA amplicon sequencing using V1V3 hypervariable region and Illumina v3 kit chemistry (300 + 300)	fastq	S2c_V1V3_S6_L001_R1_001.fastq	S2c_V1V3_S6_L001_R2_001.fastq
SRR11321642	SRP253087	new	PRJNA612815	SAMN14384267	S2d_V1V3	V1V3 16S rRNA amplicon sequencing soil: soil 2, spacial replicate d	AMPLICON	GENOMIC	PCR	paired	ILLUMINA	Illumina MiSeq	16S rRNA amplicon sequencing using V1V3 hypervariable region and Illumina v3 kit chemistry (300 + 300)	fastq	S2d_V1V3_S18_L001_R1_001.fastq	S2d_V1V3_S18_L001_R2_001.fastq
SRR11321641	SRP253087	new	PRJNA612815	SAMN14384268	S3a_V1V3	V1V3 16S rRNA amplicon sequencing soil: soil 3, spacial replicate a	AMPLICON	GENOMIC	PCR	paired	ILLUMINA	Illumina MiSeq	16S rRNA amplicon sequencing using V1V3 hypervariable region and Illumina v3 kit chemistry (300 + 300)	fastq	S3a_V1V3_S61_L001_R1_001.fastq	S3a_V1V3_S61_L001_R2_001.fastq
SRR11321639	SRP253087	new	PRJNA612815	SAMN14384269	S3b_V1V3	V1V3 16S rRNA amplicon sequencing soil: soil 3, spacial replicate b	AMPLICON	GENOMIC	PCR	paired	ILLUMINA	Illumina MiSeq	16S rRNA amplicon sequencing using V1V3 hypervariable region and Illumina v3 kit chemistry (300 + 300)	fastq	S3b_V1V3_S86_L001_R1_001.fastq	S3b_V1V3_S86_L001_R2_001.fastq
SRR11321638	SRP253087	new	PRJNA612815	SAMN14384270	S3c_V1V3	V1V3 16S rRNA amplicon sequencing soil: soil 3, spacial replicate c	AMPLICON	GENOMIC	PCR	paired	ILLUMINA	Illumina MiSeq	16S rRNA amplicon sequencing using V1V3 hypervariable region and Illumina v3 kit chemistry (300 + 300)	fastq	S3c_V1V3_S28_L001_R1_001.fastq	S3c_V1V3_S28_L001_R2_001.fastq
SRR11321637	SRP253087	new	PRJNA612815	SAMN14384271	S3d_V1V3	V1V3 16S rRNA amplicon sequencing soil: soil 3, spacial replicate d	AMPLICON	GENOMIC	PCR	paired	ILLUMINA	Illumina MiSeq	16S rRNA amplicon sequencing using V1V3 hypervariable region and Illumina v3 kit chemistry (300 + 300)	fastq	S3d_V1V3_S40_L001_R1_001.fastq	S3d_V1V3_S40_L001_R2_001.fastq
SRR11321636	SRP253087	new	PRJNA612815	SAMN14384272	S4a_V1V3	V1V3 16S rRNA amplicon sequencing soil: soil 4, spacial replicate a	AMPLICON	GENOMIC	PCR	paired	ILLUMINA	Illumina MiSeq	16S rRNA amplicon sequencing using V1V3 hypervariable region and Illumina v3 kit chemistry (300 + 300)	fastq	S4a_V1V3_S50_L001_R1_001.fastq	S4a_V1V3_S50_L001_R2_001.fastq
SRR11321635	SRP253087	new	PRJNA612815	SAMN14384273	S4b_V1V3	V1V3 16S rRNA amplicon sequencing soil: soil 4, spacial replicate b	AMPLICON	GENOMIC	PCR	paired	ILLUMINA	Illumina MiSeq	16S rRNA amplicon sequencing using V1V3 hypervariable region and Illumina v3 kit chemistry (300 + 300)	fastq	S4b_V1V3_S75_L001_R1_001.fastq	S4b_V1V3_S75_L001_R2_001.fastq
SRR11321634	SRP253087	new	PRJNA612815	SAMN14384274	S4c_V1V3	V1V3 16S rRNA amplicon sequencing soil: soil 4, spacial replicate c	AMPLICON	GENOMIC	PCR	paired	ILLUMINA	Illumina MiSeq	16S rRNA amplicon sequencing using V1V3 hypervariable region and Illumina v3 kit chemistry (300 + 300)	fastq	S4c_V1V3_S76_L001_R1_001.fastq	S4c_V1V3_S76_L001_R2_001.fastq
SRR11321633	SRP253087	new	PRJNA612815	SAMN14384275	S4d_V1V3	V1V3 16S rRNA amplicon sequencing soil: soil 4, spacial replicate d	AMPLICON	GENOMIC	PCR	paired	ILLUMINA	Illumina MiSeq	16S rRNA amplicon sequencing using V1V3 hypervariable region and Illumina v3 kit chemistry (300 + 300)	fastq	S4d_V1V3_S88_L001_R1_001.fastq	S4d_V1V3_S88_L001_R2_001.fastq
SRR11321632	SRP253087	new	PRJNA612815	SAMN14384276	S5a_V1V3	V1V3 16S rRNA amplicon sequencing soil: soil 5, spacial replicate a	AMPLICON	GENOMIC	PCR	paired	ILLUMINA	Illumina MiSeq	16S rRNA amplicon sequencing using V1V3 hypervariable region and Illumina v3 kit chemistry (300 + 300)	fastq	S5a_V1V3_S49_L001_R1_001.fastq	S5a_V1V3_S49_L001_R2_001.fastq
SRR11321631	SRP253087	new	PRJNA612815	SAMN14384277	S5b_V1V3	V1V3 16S rRNA amplicon sequencing soil: soil 5, spacial replicate b	AMPLICON	GENOMIC	PCR	paired	ILLUMINA	Illumina MiSeq	16S rRNA amplicon sequencing using V1V3 hypervariable region and Illumina v3 kit chemistry (300 + 300)	fastq	S5b_V1V3_S74_L001_R1_001.fastq	S5b_V1V3_S74_L001_R2_001.fastq
SRR11321630	SRP253087	new	PRJNA612815	SAMN14384278	S5c_V1V3	V1V3 16S rRNA amplicon sequencing soil: soil 5, spacial replicate c	AMPLICON	GENOMIC	PCR	paired	ILLUMINA	Illumina MiSeq	16S rRNA amplicon sequencing using V1V3 hypervariable region and Illumina v3 kit chemistry (300 + 300)	fastq	S5c_V1V3_S29_L001_R1_001.fastq	S5c_V1V3_S29_L001_R2_001.fastq
SRR11321628	SRP253087	new	PRJNA612815	SAMN14384279	S5d_V1V3	V1V3 16S rRNA amplicon sequencing soil: soil 5, spacial replicate d	AMPLICON	GENOMIC	PCR	paired	ILLUMINA	Illumina MiSeq	16S rRNA amplicon sequencing using V1V3 hypervariable region and Illumina v3 kit chemistry (300 + 300)	fastq	S5d_V1V3_S41_L001_R1_001.fastq	S5d_V1V3_S41_L001_R2_001.fastq
SRR11321627	SRP253087	new	PRJNA612815	SAMN14384280	S6a_V1V3	V1V3 16S rRNA amplicon sequencing soil: soil 6, spacial replicate a	AMPLICON	GENOMIC	PCR	paired	ILLUMINA	Illumina MiSeq	16S rRNA amplicon sequencing using V1V3 hypervariable region and Illumina v3 kit chemistry (300 + 300)	fastq	S6a_V1V3_S13_L001_R1_001.fastq	S6a_V1V3_S13_L001_R2_001.fastq
SRR11321626	SRP253087	new	PRJNA612815	SAMN14384281	S6b_V1V3	V1V3 16S rRNA amplicon sequencing soil: soil 6, spacial replicate b	AMPLICON	GENOMIC	PCR	paired	ILLUMINA	Illumina MiSeq	16S rRNA amplicon sequencing using V1V3 hypervariable region and Illumina v3 kit chemistry (300 + 300)	fastq	S6b_V1V3_S14_L001_R1_001.fastq	S6b_V1V3_S14_L001_R2_001.fastq
SRR11321625	SRP253087	new	PRJNA612815	SAMN14384282	S6c_V1V3	V1V3 16S rRNA amplicon sequencing soil: soil 6, spacial replicate c	AMPLICON	GENOMIC	PCR	paired	ILLUMINA	Illumina MiSeq	16S rRNA amplicon sequencing using V1V3 hypervariable region and Illumina v3 kit chemistry (300 + 300)	fastq	S6c_V1V3_S4_L001_R1_001.fastq	S6c_V1V3_S4_L001_R2_001.fastq
SRR11321624	SRP253087	new	PRJNA612815	SAMN14384283	S6d_V1V3	V1V3 16S rRNA amplicon sequencing soil: soil 6, spacial replicate d	AMPLICON	GENOMIC	PCR	paired	ILLUMINA	Illumina MiSeq	16S rRNA amplicon sequencing using V1V3 hypervariable region and Illumina v3 kit chemistry (300 + 300)	fastq	S6d_V1V3_S16_L001_R1_001.fastq	S6d_V1V3_S16_L001_R2_001.fastq
SRR11321623	SRP253087	new	PRJNA612815	SAMN14384284	S7a_V1V3	V1V3 16S rRNA amplicon sequencing soil: soil 7, spacial replicate a	AMPLICON	GENOMIC	PCR	paired	ILLUMINA	Illumina MiSeq	16S rRNA amplicon sequencing using V1V3 hypervariable region and Illumina v3 kit chemistry (300 + 300)	fastq	S7a_V1V3_S73_L001_R1_001.fastq	S7a_V1V3_S73_L001_R2_001.fastq
SRR11321622	SRP253087	new	PRJNA612815	SAMN14384285	S7b_V1V3	V1V3 16S rRNA amplicon sequencing soil: soil 7, spacial replicate b	AMPLICON	GENOMIC	PCR	paired	ILLUMINA	Illumina MiSeq	16S rRNA amplicon sequencing using V1V3 hypervariable region and Illumina v3 kit chemistry (300 + 300)	fastq	S7b_V1V3_S51_L001_R1_001.fastq	S7b_V1V3_S51_L001_R2_001.fastq
SRR11321621	SRP253087	new	PRJNA612815	SAMN14384286	S7c_V1V3	V1V3 16S rRNA amplicon sequencing soil: soil 7, spacial replicate c	AMPLICON	GENOMIC	PCR	paired	ILLUMINA	Illumina MiSeq	16S rRNA amplicon sequencing using V1V3 hypervariable region and Illumina v3 kit chemistry (300 + 300)	fastq	S7c_V1V3_S53_L001_R1_001.fastq	S7c_V1V3_S53_L001_R2_001.fastq
SRR11321620	SRP253087	new	PRJNA612815	SAMN14384287	S7d_V1V3	V1V3 16S rRNA amplicon sequencing soil: soil 7, spacial replicate d	AMPLICON	GENOMIC	PCR	paired	ILLUMINA	Illumina MiSeq	16S rRNA amplicon sequencing using V1V3 hypervariable region and Illumina v3 kit chemistry (300 + 300)	fastq	S7d_V1V3_S65_L001_R1_001.fastq	S7d_V1V3_S65_L001_R2_001.fastq
SRR11321619	SRP253087	new	PRJNA612815	SAMN14384288	S8a_V1V3	V1V3 16S rRNA amplicon sequencing soil: soil 8, spacial replicate a	AMPLICON	GENOMIC	PCR	paired	ILLUMINA	Illumina MiSeq	16S rRNA amplicon sequencing using V1V3 hypervariable region and Illumina v3 kit chemistry (300 + 300)	fastq	S8a_V1V3_S62_L001_R1_001.fastq	S8a_V1V3_S62_L001_R2_001.fastq
SRR11321617	SRP253087	new	PRJNA612815	SAMN14384289	S8b_V1V3	V1V3 16S rRNA amplicon sequencing soil: soil 8, spacial replicate b	AMPLICON	GENOMIC	PCR	paired	ILLUMINA	Illumina MiSeq	16S rRNA amplicon sequencing using V1V3 hypervariable region and Illumina v3 kit chemistry (300 + 300)	fastq	S8b_V1V3_S87_L001_R1_001.fastq	S8b_V1V3_S87_L001_R2_001.fastq
SRR11321616	SRP253087	new	PRJNA612815	SAMN14384290	S8c_V1V3	V1V3 16S rRNA amplicon sequencing soil: soil 8, spacial replicate c	AMPLICON	GENOMIC	PCR	paired	ILLUMINA	Illumina MiSeq	16S rRNA amplicon sequencing using V1V3 hypervariable region and Illumina v3 kit chemistry (300 + 300)	fastq	S8c_V1V3_S5_L001_R1_001.fastq	S8c_V1V3_S5_L001_R2_001.fastq
SRR11321615	SRP253087	new	PRJNA612815	SAMN14384291	S8d_V1V3	V1V3 16S rRNA amplicon sequencing soil: soil 8, spacial replicate d	AMPLICON	GENOMIC	PCR	paired	ILLUMINA	Illumina MiSeq	16S rRNA amplicon sequencing using V1V3 hypervariable region and Illumina v3 kit chemistry (300 + 300)	fastq	S8d_V1V3_S17_L001_R1_001.fastq	S8d_V1V3_S17_L001_R2_001.fastq
SRR11321614	SRP253087	new	PRJNA612815	SAMN14381995	Mock_V1V3	V1V3 16S rRNA amplicon sequencing: mock community B	AMPLICON	GENOMIC	PCR	paired	ILLUMINA	Illumina MiSeq	16S rRNA amplicon sequencing using V1V3 hypervariable region and Illumina v3 kit chemistry (300 + 300)	fastq	MockV1V3_S15_L001_R1_001.fastq	MockV1V3_S15_L001_R2_001.fastq
SRR11321613	SRP253087	new	PRJNA612815	SAMN14382116	SL1_V3V4	V3V4 16S rRNA amplicon sequencing hsa: saliva samples	AMPLICON	GENOMIC	PCR	paired	ILLUMINA	Illumina MiSeq	16S rRNA amplicon sequencing using V3V4 hypervariable region and Illumina v3 kit chemistry (300 + 300)	fastq	SL1_V3V4_S261_L001_R1_001.fastq	SL1_V3V4_S261_L001_R2_001.fastq
SRR11321612	SRP253087	new	PRJNA612815	SAMN14382125	SL10_V3V4	V3V4 16S rRNA amplicon sequencing hsa: saliva samples	AMPLICON	GENOMIC	PCR	paired	ILLUMINA	Illumina MiSeq	16S rRNA amplicon sequencing using V3V4 hypervariable region and Illumina v3 kit chemistry (300 + 300)	fastq	SL10_V3V4_S48_L001_R1_001.fastq	SL10_V3V4_S48_L001_R2_001.fastq
SRR11321611	SRP253087	new	PRJNA612815	SAMN14382126	SL11_V3V4	V3V4 16S rRNA amplicon sequencing hsa: saliva samples	AMPLICON	GENOMIC	PCR	paired	ILLUMINA	Illumina MiSeq	16S rRNA amplicon sequencing using V3V4 hypervariable region and Illumina v3 kit chemistry (300 + 300)	fastq	SL11_V3V4_S64_L001_R1_001.fastq	SL11_V3V4_S64_L001_R2_001.fastq
SRR11321610	SRP253087	new	PRJNA612815	SAMN14382117	SL2_V3V4	V3V4 16S rRNA amplicon sequencing hsa: saliva samples	AMPLICON	GENOMIC	PCR	paired	ILLUMINA	Illumina MiSeq	16S rRNA amplicon sequencing using V3V4 hypervariable region and Illumina v3 kit chemistry (300 + 300)	fastq	SL2_V3V4_S273_L001_R1_001.fastq	SL2_V3V4_S273_L001_R2_001.fastq
SRR11321609	SRP253087	new	PRJNA612815	SAMN14382118	SL3_V3V4	V3V4 16S rRNA amplicon sequencing hsa: saliva samples	AMPLICON	GENOMIC	PCR	paired	ILLUMINA	Illumina MiSeq	16S rRNA amplicon sequencing using V3V4 hypervariable region and Illumina v3 kit chemistry (300 + 300)	fastq	SL3_V3V4_S282_L001_R1_001.fastq	SL3_V3V4_S282_L001_R2_001.fastq
SRR11321608	SRP253087	new	PRJNA612815	SAMN14382119	SL4_V3V4	V3V4 16S rRNA amplicon sequencing hsa: saliva samples	AMPLICON	GENOMIC	PCR	paired	ILLUMINA	Illumina MiSeq	16S rRNA amplicon sequencing using V3V4 hypervariable region and Illumina v3 kit chemistry (300 + 300)	fastq	SL4_V3V4_S84_L001_R1_001.fastq	SL4_V3V4_S84_L001_R2_001.fastq
SRR11321606	SRP253087	new	PRJNA612815	SAMN14382120	SL5_V3V4	V3V4 16S rRNA amplicon sequencing hsa: saliva samples	AMPLICON	GENOMIC	PCR	paired	ILLUMINA	Illumina MiSeq	16S rRNA amplicon sequencing using V3V4 hypervariable region and Illumina v3 kit chemistry (300 + 300)	fastq	SL5_V3V4_S201_L001_R1_001.fastq	SL5_V3V4_S201_L001_R2_001.fastq
SRR11321605	SRP253087	new	PRJNA612815	SAMN14382121	SL6_V3V4	V3V4 16S rRNA amplicon sequencing hsa: saliva samples	AMPLICON	GENOMIC	PCR	paired	ILLUMINA	Illumina MiSeq	16S rRNA amplicon sequencing using V3V4 hypervariable region and Illumina v3 kit chemistry (300 + 300)	fastq	SL6_V3V4_S12_L001_R1_001.fastq	SL6_V3V4_S12_L001_R2_001.fastq
SRR11321604	SRP253087	new	PRJNA612815	SAMN14382122	SL7_V3V4	V3V4 16S rRNA amplicon sequencing hsa: saliva samples	AMPLICON	GENOMIC	PCR	paired	ILLUMINA	Illumina MiSeq	16S rRNA amplicon sequencing using V3V4 hypervariable region and Illumina v3 kit chemistry (300 + 300)	fastq	SL7_V3V4_S83_L001_R1_001.fastq	SL7_V3V4_S83_L001_R2_001.fastq
SRR11321603	SRP253087	new	PRJNA612815	SAMN14382123	SL8_V3V4	V3V4 16S rRNA amplicon sequencing hsa: saliva samples	AMPLICON	GENOMIC	PCR	paired	ILLUMINA	Illumina MiSeq	16S rRNA amplicon sequencing using V3V4 hypervariable region and Illumina v3 kit chemistry (300 + 300)	fastq	SL8_V3V4_S96_L001_R1_001.fastq	SL8_V3V4_S96_L001_R2_001.fastq
SRR11321602	SRP253087	new	PRJNA612815	SAMN14382124	SL9_V3V4	V3V4 16S rRNA amplicon sequencing hsa: saliva samples	AMPLICON	GENOMIC	PCR	paired	ILLUMINA	Illumina MiSeq	16S rRNA amplicon sequencing using V3V4 hypervariable region and Illumina v3 kit chemistry (300 + 300)	fastq	SL9_V3V4_S213_L001_R1_001.fastq	SL9_V3V4_S213_L001_R2_001.fastq
SRR11321601	SRP253087	new	PRJNA612815	SAMN14384260	S1a_V3V4	V3V4 16S rRNA amplicon sequencing soil: soil 1, spacial replicate a	AMPLICON	GENOMIC	PCR	paired	ILLUMINA	Illumina MiSeq	16S rRNA amplicon sequencing using V3V4 hypervariable region and Illumina v3 kit chemistry (300 + 300)	fastq	S1a_V3V4_S337_L001_R1_001.fastq	S1a_V3V4_S337_L001_R2_001.fastq
SRR11321600	SRP253087	new	PRJNA612815	SAMN14384261	S1b_V3V4	V3V4 16S rRNA amplicon sequencing soil: soil 1, spacial replicate b	AMPLICON	GENOMIC	PCR	paired	ILLUMINA	Illumina MiSeq	16S rRNA amplicon sequencing using V3V4 hypervariable region and Illumina v3 kit chemistry (300 + 300)	fastq	S1b_V3V4_S316_L001_R1_001.fastq	S1b_V3V4_S316_L001_R2_001.fastq
SRR11321599	SRP253087	new	PRJNA612815	SAMN14384262	S1c_V3V4	V3V4 16S rRNA amplicon sequencing soil: soil 1, spacial replicate c	AMPLICON	GENOMIC	PCR	paired	ILLUMINA	Illumina MiSeq	16S rRNA amplicon sequencing using V3V4 hypervariable region and Illumina v3 kit chemistry (300 + 300)	fastq	S1c_V3V4_S305_L001_R1_001.fastq	S1c_V3V4_S305_L001_R2_001.fastq
SRR11321598	SRP253087	new	PRJNA612815	SAMN14384263	S1d_V3V4	V3V4 16S rRNA amplicon sequencing soil: soil 1, spacial replicate d	AMPLICON	GENOMIC	PCR	paired	ILLUMINA	Illumina MiSeq	16S rRNA amplicon sequencing using V3V4 hypervariable region and Illumina v3 kit chemistry (300 + 300)	fastq	S1d_V3V4_S317_L001_R1_001.fastq	S1d_V3V4_S317_L001_R2_001.fastq
SRR11321597	SRP253087	new	PRJNA612815	SAMN14384264	S2a_V3V4	V3V4 16S rRNA amplicon sequencing soil: soil 2, spacial replicate a	AMPLICON	GENOMIC	PCR	paired	ILLUMINA	Illumina MiSeq	16S rRNA amplicon sequencing using V3V4 hypervariable region and Illumina v3 kit chemistry (300 + 300)	fastq	S2a_V3V4_S325_L001_R1_001.fastq	S2a_V3V4_S325_L001_R2_001.fastq
SRR11321595	SRP253087	new	PRJNA612815	SAMN14384265	S2b_V3V4	V3V4 16S rRNA amplicon sequencing soil: soil 2, spacial replicate b	AMPLICON	GENOMIC	PCR	paired	ILLUMINA	Illumina MiSeq	16S rRNA amplicon sequencing using V3V4 hypervariable region and Illumina v3 kit chemistry (300 + 300)	fastq	S2b_V3V4_S304_L001_R1_001.fastq	S2b_V3V4_S304_L001_R2_001.fastq
SRR11321594	SRP253087	new	PRJNA612815	SAMN14384266	S2c_V3V4	V3V4 16S rRNA amplicon sequencing soil: soil 2, spacial replicate c	AMPLICON	GENOMIC	PCR	paired	ILLUMINA	Illumina MiSeq	16S rRNA amplicon sequencing using V3V4 hypervariable region and Illumina v3 kit chemistry (300 + 300)	fastq	S2c_V3V4_S326_L001_R1_001.fastq	S2c_V3V4_S326_L001_R2_001.fastq
SRR11321593	SRP253087	new	PRJNA612815	SAMN14384267	S2d_V3V4	V3V4 16S rRNA amplicon sequencing soil: soil 2, spacial replicate d	AMPLICON	GENOMIC	PCR	paired	ILLUMINA	Illumina MiSeq	16S rRNA amplicon sequencing using V3V4 hypervariable region and Illumina v3 kit chemistry (300 + 300)	fastq	S2d_V3V4_S338_L001_R1_001.fastq	S2d_V3V4_S338_L001_R2_001.fastq
SRR11321592	SRP253087	new	PRJNA612815	SAMN14384268	S3a_V3V4	V3V4 16S rRNA amplicon sequencing soil: soil 3, spacial replicate a	AMPLICON	GENOMIC	PCR	paired	ILLUMINA	Illumina MiSeq	16S rRNA amplicon sequencing using V3V4 hypervariable region and Illumina v3 kit chemistry (300 + 300)	fastq	S3a_V3V4_S301_L001_R1_001.fastq	S3a_V3V4_S301_L001_R2_001.fastq
SRR11321591	SRP253087	new	PRJNA612815	SAMN14384269	S3b_V3V4	V3V4 16S rRNA amplicon sequencing soil: soil 3, spacial replicate b	AMPLICON	GENOMIC	PCR	paired	ILLUMINA	Illumina MiSeq	16S rRNA amplicon sequencing using V3V4 hypervariable region and Illumina v3 kit chemistry (300 + 300)	fastq	S3b_V3V4_S291_L001_R1_001.fastq	S3b_V3V4_S291_L001_R2_001.fastq
SRR11321590	SRP253087	new	PRJNA612815	SAMN14384270	S3c_V3V4	V3V4 16S rRNA amplicon sequencing soil: soil 3, spacial replicate c	AMPLICON	GENOMIC	PCR	paired	ILLUMINA	Illumina MiSeq	16S rRNA amplicon sequencing using V3V4 hypervariable region and Illumina v3 kit chemistry (300 + 300)	fastq	S3c_V3V4_S351_L001_R1_001.fastq	S3c_V3V4_S351_L001_R2_001.fastq
SRR11321589	SRP253087	new	PRJNA612815	SAMN14384271	S3d_V3V4	V3V4 16S rRNA amplicon sequencing soil: soil 3, spacial replicate d	AMPLICON	GENOMIC	PCR	paired	ILLUMINA	Illumina MiSeq	16S rRNA amplicon sequencing using V3V4 hypervariable region and Illumina v3 kit chemistry (300 + 300)	fastq	S3d_V3V4_S363_L001_R1_001.fastq	S3d_V3V4_S363_L001_R2_001.fastq
SRR11321588	SRP253087	new	PRJNA612815	SAMN14384272	S4a_V3V4	V3V4 16S rRNA amplicon sequencing soil: soil 4, spacial replicate a	AMPLICON	GENOMIC	PCR	paired	ILLUMINA	Illumina MiSeq	16S rRNA amplicon sequencing using V3V4 hypervariable region and Illumina v3 kit chemistry (300 + 300)	fastq	S4a_V3V4_S349_L001_R1_001.fastq	S4a_V3V4_S349_L001_R2_001.fastq
SRR11321587	SRP253087	new	PRJNA612815	SAMN14384273	S4b_V3V4	V3V4 16S rRNA amplicon sequencing soil: soil 4, spacial replicate b	AMPLICON	GENOMIC	PCR	paired	ILLUMINA	Illumina MiSeq	16S rRNA amplicon sequencing using V3V4 hypervariable region and Illumina v3 kit chemistry (300 + 300)	fastq	S4b_V3V4_S376_L001_R1_001.fastq	S4b_V3V4_S376_L001_R2_001.fastq
SRR11321586	SRP253087	new	PRJNA612815	SAMN14384274	S4c_V3V4	V3V4 16S rRNA amplicon sequencing soil: soil 4, spacial replicate c	AMPLICON	GENOMIC	PCR	paired	ILLUMINA	Illumina MiSeq	16S rRNA amplicon sequencing using V3V4 hypervariable region and Illumina v3 kit chemistry (300 + 300)	fastq	S4c_V3V4_S303_L001_R1_001.fastq	S4c_V3V4_S303_L001_R2_001.fastq
SRR11321584	SRP253087	new	PRJNA612815	SAMN14384275	S4d_V3V4	V3V4 16S rRNA amplicon sequencing soil: soil 4, spacial replicate d	AMPLICON	GENOMIC	PCR	paired	ILLUMINA	Illumina MiSeq	16S rRNA amplicon sequencing using V3V4 hypervariable region and Illumina v3 kit chemistry (300 + 300)	fastq	S4d_V3V4_S315_L001_R1_001.fastq	S4d_V3V4_S315_L001_R2_001.fastq
SRR11321583	SRP253087	new	PRJNA612815	SAMN14384276	S5a_V3V4	V3V4 16S rRNA amplicon sequencing soil: soil 5, spacial replicate a	AMPLICON	GENOMIC	PCR	paired	ILLUMINA	Illumina MiSeq	16S rRNA amplicon sequencing using V3V4 hypervariable region and Illumina v3 kit chemistry (300 + 300)	fastq	S5a_V3V4_S340_L001_R1_001.fastq	S5a_V3V4_S340_L001_R2_001.fastq
SRR11321582	SRP253087	new	PRJNA612815	SAMN14384277	S5b_V3V4	V3V4 16S rRNA amplicon sequencing soil: soil 5, spacial replicate b	AMPLICON	GENOMIC	PCR	paired	ILLUMINA	Illumina MiSeq	16S rRNA amplicon sequencing using V3V4 hypervariable region and Illumina v3 kit chemistry (300 + 300)	fastq	S5b_V3V4_S373_L001_R1_001.fastq	S5b_V3V4_S373_L001_R2_001.fastq
SRR11321581	SRP253087	new	PRJNA612815	SAMN14384278	S5c_V3V4	V3V4 16S rRNA amplicon sequencing soil: soil 5, spacial replicate c	AMPLICON	GENOMIC	PCR	paired	ILLUMINA	Illumina MiSeq	16S rRNA amplicon sequencing using V3V4 hypervariable region and Illumina v3 kit chemistry (300 + 300)	fastq	S5c_V3V4_S302_L001_R1_001.fastq	S5c_V3V4_S302_L001_R2_001.fastq
SRR11321580	SRP253087	new	PRJNA612815	SAMN14384279	S5d_V3V4	V3V4 16S rRNA amplicon sequencing soil: soil 5, spacial replicate d	AMPLICON	GENOMIC	PCR	paired	ILLUMINA	Illumina MiSeq	16S rRNA amplicon sequencing using V3V4 hypervariable region and Illumina v3 kit chemistry (300 + 300)	fastq	S5d_V3V4_S314_L001_R1_001.fastq	S5d_V3V4_S314_L001_R2_001.fastq
SRR11321579	SRP253087	new	PRJNA612815	SAMN14384280	S6a_V3V4	V3V4 16S rRNA amplicon sequencing soil: soil 6, spacial replicate a	AMPLICON	GENOMIC	PCR	paired	ILLUMINA	Illumina MiSeq	16S rRNA amplicon sequencing using V3V4 hypervariable region and Illumina v3 kit chemistry (300 + 300)	fastq	S6a_V3V4_S289_L001_R1_001.fastq	S6a_V3V4_S289_L001_R2_001.fastq
SRR11321578	SRP253087	new	PRJNA612815	SAMN14384281	S6b_V3V4	V3V4 16S rRNA amplicon sequencing soil: soil 6, spacial replicate b	AMPLICON	GENOMIC	PCR	paired	ILLUMINA	Illumina MiSeq	16S rRNA amplicon sequencing using V3V4 hypervariable region and Illumina v3 kit chemistry (300 + 300)	fastq	S6b_V3V4_S375_L001_R1_001.fastq	S6b_V3V4_S375_L001_R2_001.fastq
SRR11321577	SRP253087	new	PRJNA612815	SAMN14384282	S6c_V3V4	V3V4 16S rRNA amplicon sequencing soil: soil 6, spacial replicate c	AMPLICON	GENOMIC	PCR	paired	ILLUMINA	Illumina MiSeq	16S rRNA amplicon sequencing using V3V4 hypervariable region and Illumina v3 kit chemistry (300 + 300)	fastq	S6c_V3V4_S328_L001_R1_001.fastq	S6c_V3V4_S328_L001_R2_001.fastq
SRR11321576	SRP253087	new	PRJNA612815	SAMN14384283	S6d_V3V4	V3V4 16S rRNA amplicon sequencing soil: soil 6, spacial replicate d	AMPLICON	GENOMIC	PCR	paired	ILLUMINA	Illumina MiSeq	16S rRNA amplicon sequencing using V3V4 hypervariable region and Illumina v3 kit chemistry (300 + 300)	fastq	S6d_V3V4_S339_L001_R1_001.fastq	S6d_V3V4_S339_L001_R2_001.fastq
SRR11321575	SRP253087	new	PRJNA612815	SAMN14384284	S7a_V3V4	V3V4 16S rRNA amplicon sequencing soil: soil 7, spacial replicate a	AMPLICON	GENOMIC	PCR	paired	ILLUMINA	Illumina MiSeq	16S rRNA amplicon sequencing using V3V4 hypervariable region and Illumina v3 kit chemistry (300 + 300)	fastq	S7a_V3V4_S313_L001_R1_001.fastq	S7a_V3V4_S313_L001_R2_001.fastq
SRR11321573	SRP253087	new	PRJNA612815	SAMN14384285	S7b_V3V4	V3V4 16S rRNA amplicon sequencing soil: soil 7, spacial replicate b	AMPLICON	GENOMIC	PCR	paired	ILLUMINA	Illumina MiSeq	16S rRNA amplicon sequencing using V3V4 hypervariable region and Illumina v3 kit chemistry (300 + 300)	fastq	S7b_V3V4_S292_L001_R1_001.fastq	S7b_V3V4_S292_L001_R2_001.fastq
SRR11321572	SRP253087	new	PRJNA612815	SAMN14384286	S7c_V3V4	V3V4 16S rRNA amplicon sequencing soil: soil 7, spacial replicate c	AMPLICON	GENOMIC	PCR	paired	ILLUMINA	Illumina MiSeq	16S rRNA amplicon sequencing using V3V4 hypervariable region and Illumina v3 kit chemistry (300 + 300)	fastq	S7c_V3V4_S362_L001_R1_001.fastq	S7c_V3V4_S362_L001_R2_001.fastq
SRR11321571	SRP253087	new	PRJNA612815	SAMN14384287	S7d_V3V4	V3V4 16S rRNA amplicon sequencing soil: soil 7, spacial replicate d	AMPLICON	GENOMIC	PCR	paired	ILLUMINA	Illumina MiSeq	16S rRNA amplicon sequencing using V3V4 hypervariable region and Illumina v3 kit chemistry (300 + 300)	fastq	S7d_V3V4_S374_L001_R1_001.fastq	S7d_V3V4_S374_L001_R2_001.fastq
SRR11321570	SRP253087	new	PRJNA612815	SAMN14384288	S8a_V3V4	V3V4 16S rRNA amplicon sequencing soil: soil 8, spacial replicate a	AMPLICON	GENOMIC	PCR	paired	ILLUMINA	Illumina MiSeq	16S rRNA amplicon sequencing using V3V4 hypervariable region and Illumina v3 kit chemistry (300 + 300)	fastq	S8a_V3V4_S361_L001_R1_001.fastq	S8a_V3V4_S361_L001_R2_001.fastq
SRR11321569	SRP253087	new	PRJNA612815	SAMN14384289	S8b_V3V4	V3V4 16S rRNA amplicon sequencing soil: soil 8, spacial replicate b	AMPLICON	GENOMIC	PCR	paired	ILLUMINA	Illumina MiSeq	16S rRNA amplicon sequencing using V3V4 hypervariable region and Illumina v3 kit chemistry (300 + 300)	fastq	S8b_V3V4_S293_L001_R1_001.fastq	S8b_V3V4_S293_L001_R2_001.fastq
SRR11321568	SRP253087	new	PRJNA612815	SAMN14384290	S8c_V3V4	V3V4 16S rRNA amplicon sequencing soil: soil 8, spacial replicate c	AMPLICON	GENOMIC	PCR	paired	ILLUMINA	Illumina MiSeq	16S rRNA amplicon sequencing using V3V4 hypervariable region and Illumina v3 kit chemistry (300 + 300)	fastq	S8c_V3V4_S327_L001_R1_001.fastq	S8c_V3V4_S327_L001_R2_001.fastq
SRR11321567	SRP253087	new	PRJNA612815	SAMN14384291	S8d_V3V4	V3V4 16S rRNA amplicon sequencing soil: soil 8, spacial replicate d	AMPLICON	GENOMIC	PCR	paired	ILLUMINA	Illumina MiSeq	16S rRNA amplicon sequencing using V3V4 hypervariable region and Illumina v3 kit chemistry (300 + 300)	fastq	S8d_V3V4_S290_L001_R1_001.fastq	S8d_V3V4_S290_L001_R2_001.fastq
SRR11321566	SRP253087	new	PRJNA612815	SAMN14381995	Mock_V3V4	V3V4 16S rRNA amplicon sequencing: mock community B	AMPLICON	GENOMIC	PCR	paired	ILLUMINA	Illumina MiSeq	16S rRNA amplicon sequencing using V3V4 hypervariable region and Illumina v3 kit chemistry (300 + 300)	fastq	Mock_V3V4_S52_L001_R1_001.fastq	Mock_V3V4_S52_L001_R2_001.fastq
SRR11321565	SRP253087	new	PRJNA612815	SAMN14382116	SL1_V4V5	V4V5 16S rRNA amplicon sequencing hsa: saliva samples	AMPLICON	GENOMIC	PCR	paired	ILLUMINA	Illumina MiSeq	16S rRNA amplicon sequencing using V4V5 hypervariable region and Illumina v3 kit chemistry (300 + 300)	fastq	SL1_V4V5_S265_L001_R1_001.fastq	SL1_V4V5_S265_L001_R2_001.fastq
SRR11321564	SRP253087	new	PRJNA612815	SAMN14382125	SL10_V4V5	V4V5 16S rRNA amplicon sequencing hsa: saliva samples	AMPLICON	GENOMIC	PCR	paired	ILLUMINA	Illumina MiSeq	16S rRNA amplicon sequencing using V4V5 hypervariable region and Illumina v3 kit chemistry (300 + 300)	fastq	SL10_V4V5_S167_L001_R1_001.fastq	SL10_V4V5_S167_L001_R2_001.fastq
SRR11321562	SRP253087	new	PRJNA612815	SAMN14382126	SL11_V4V5	V4V5 16S rRNA amplicon sequencing hsa: saliva samples	AMPLICON	GENOMIC	PCR	paired	ILLUMINA	Illumina MiSeq	16S rRNA amplicon sequencing using V4V5 hypervariable region and Illumina v3 kit chemistry (300 + 300)	fastq	SL11_V4V5_S131_L001_R1_001.fastq	SL11_V4V5_S131_L001_R2_001.fastq
SRR11321561	SRP253087	new	PRJNA612815	SAMN14382117	SL2_V4V5	V4V5 16S rRNA amplicon sequencing hsa: saliva samples	AMPLICON	GENOMIC	PCR	paired	ILLUMINA	Illumina MiSeq	16S rRNA amplicon sequencing using V4V5 hypervariable region and Illumina v3 kit chemistry (300 + 300)	fastq	SL2_V4V5_S206_L001_R1_001.fastq	SL2_V4V5_S206_L001_R2_001.fastq
SRR11321560	SRP253087	new	PRJNA612815	SAMN14382118	SL3_V4V5	V4V5 16S rRNA amplicon sequencing hsa: saliva samples	AMPLICON	GENOMIC	PCR	paired	ILLUMINA	Illumina MiSeq	16S rRNA amplicon sequencing using V4V5 hypervariable region and Illumina v3 kit chemistry (300 + 300)	fastq	SL3_V4V5_S108_L001_R1_001.fastq	SL3_V4V5_S108_L001_R2_001.fastq
SRR11321559	SRP253087	new	PRJNA612815	SAMN14382119	SL4_V4V5	V4V5 16S rRNA amplicon sequencing hsa: saliva samples	AMPLICON	GENOMIC	PCR	paired	ILLUMINA	Illumina MiSeq	16S rRNA amplicon sequencing using V4V5 hypervariable region and Illumina v3 kit chemistry (300 + 300)	fastq	SL4_V4V5_S179_L001_R1_001.fastq	SL4_V4V5_S179_L001_R2_001.fastq
SRR11321558	SRP253087	new	PRJNA612815	SAMN14382120	SL5_V4V5	V4V5 16S rRNA amplicon sequencing hsa: saliva samples	AMPLICON	GENOMIC	PCR	paired	ILLUMINA	Illumina MiSeq	16S rRNA amplicon sequencing using V4V5 hypervariable region and Illumina v3 kit chemistry (300 + 300)	fastq	SL5_V4V5_S120_L001_R1_001.fastq	SL5_V4V5_S120_L001_R2_001.fastq
SRR11321557	SRP253087	new	PRJNA612815	SAMN14382121	SL6_V4V5	V4V5 16S rRNA amplicon sequencing hsa: saliva samples	AMPLICON	GENOMIC	PCR	paired	ILLUMINA	Illumina MiSeq	16S rRNA amplicon sequencing using V4V5 hypervariable region and Illumina v3 kit chemistry (300 + 300)	fastq	SL6_V4V5_S155_L001_R1_001.fastq	SL6_V4V5_S155_L001_R2_001.fastq
SRR11321556	SRP253087	new	PRJNA612815	SAMN14382122	SL7_V4V5	V4V5 16S rRNA amplicon sequencing hsa: saliva samples	AMPLICON	GENOMIC	PCR	paired	ILLUMINA	Illumina MiSeq	16S rRNA amplicon sequencing using V4V5 hypervariable region and Illumina v3 kit chemistry (300 + 300)	fastq	SL7_V4V5_S143_L001_R1_001.fastq	SL7_V4V5_S143_L001_R2_001.fastq
SRR11321555	SRP253087	new	PRJNA612815	SAMN14382123	SL8_V4V5	V4V5 16S rRNA amplicon sequencing hsa: saliva samples	AMPLICON	GENOMIC	PCR	paired	ILLUMINA	Illumina MiSeq	16S rRNA amplicon sequencing using V4V5 hypervariable region and Illumina v3 kit chemistry (300 + 300)	fastq	SL8_V4V5_S191_L001_R1_001.fastq	SL8_V4V5_S191_L001_R2_001.fastq
SRR11321554	SRP253087	new	PRJNA612815	SAMN14382124	SL9_V4V5	V4V5 16S rRNA amplicon sequencing hsa: saliva samples	AMPLICON	GENOMIC	PCR	paired	ILLUMINA	Illumina MiSeq	16S rRNA amplicon sequencing using V4V5 hypervariable region and Illumina v3 kit chemistry (300 + 300)	fastq	SL9_V4V5_S217_L001_R1_001.fastq	SL9_V4V5_S217_L001_R2_001.fastq
SRR11321553	SRP253087	new	PRJNA612815	SAMN14384260	S1a_V4V5	V4V5 16S rRNA amplicon sequencing soil: soil 1, spacial replicate a	AMPLICON	GENOMIC	PCR	paired	ILLUMINA	Illumina MiSeq	16S rRNA amplicon sequencing using V4V5 hypervariable region and Illumina v3 kit chemistry (300 + 300)	fastq	S1a_V4V5_S117_L001_R1_001.fastq	S1a_V4V5_S117_L001_R2_001.fastq
SRR11321725	SRP253087	new	PRJNA612815	SAMN14384261	S1b_V4V5	V4V5 16S rRNA amplicon sequencing soil: soil 1, spacial replicate b	AMPLICON	GENOMIC	PCR	paired	ILLUMINA	Illumina MiSeq	16S rRNA amplicon sequencing using V4V5 hypervariable region and Illumina v3 kit chemistry (300 + 300)	fastq	S1b_V4V5_S118_L001_R1_001.fastq	S1b_V4V5_S118_L001_R2_001.fastq
SRR11321724	SRP253087	new	PRJNA612815	SAMN14384262	S1c_V4V5	V4V5 16S rRNA amplicon sequencing soil: soil 1, spacial replicate c	AMPLICON	GENOMIC	PCR	paired	ILLUMINA	Illumina MiSeq	16S rRNA amplicon sequencing using V4V5 hypervariable region and Illumina v3 kit chemistry (300 + 300)	fastq	S1c_V4V5_S345_L001_R1_001.fastq	S1c_V4V5_S345_L001_R2_001.fastq
SRR11321723	SRP253087	new	PRJNA612815	SAMN14384263	S1d_V4V5	V4V5 16S rRNA amplicon sequencing soil: soil 1, spacial replicate d	AMPLICON	GENOMIC	PCR	paired	ILLUMINA	Illumina MiSeq	16S rRNA amplicon sequencing using V4V5 hypervariable region and Illumina v3 kit chemistry (300 + 300)	fastq	S1d_V4V5_S357_L001_R1_001.fastq	S1d_V4V5_S357_L001_R2_001.fastq
SRR11321722	SRP253087	new	PRJNA612815	SAMN14384264	S2a_V4V5	V4V5 16S rRNA amplicon sequencing soil: soil 2, spacial replicate a	AMPLICON	GENOMIC	PCR	paired	ILLUMINA	Illumina MiSeq	16S rRNA amplicon sequencing using V4V5 hypervariable region and Illumina v3 kit chemistry (300 + 300)	fastq	S2a_V4V5_S240_L001_R1_001.fastq	S2a_V4V5_S240_L001_R2_001.fastq
SRR11321721	SRP253087	new	PRJNA612815	SAMN14384265	S2b_V4V5	V4V5 16S rRNA amplicon sequencing soil: soil 2, spacial replicate b	AMPLICON	GENOMIC	PCR	paired	ILLUMINA	Illumina MiSeq	16S rRNA amplicon sequencing using V4V5 hypervariable region and Illumina v3 kit chemistry (300 + 300)	fastq	S2b_V4V5_S106_L001_R1_001.fastq	S2b_V4V5_S106_L001_R2_001.fastq
SRR11321720	SRP253087	new	PRJNA612815	SAMN14384266	S2c_V4V5	V4V5 16S rRNA amplicon sequencing soil: soil 2, spacial replicate c	AMPLICON	GENOMIC	PCR	paired	ILLUMINA	Illumina MiSeq	16S rRNA amplicon sequencing using V4V5 hypervariable region and Illumina v3 kit chemistry (300 + 300)	fastq	S2c_V4V5_S309_L001_R1_001.fastq	S2c_V4V5_S309_L001_R2_001.fastq
SRR11321719	SRP253087	new	PRJNA612815	SAMN14384267	S2d_V4V5	V4V5 16S rRNA amplicon sequencing soil: soil 2, spacial replicate d	AMPLICON	GENOMIC	PCR	paired	ILLUMINA	Illumina MiSeq	16S rRNA amplicon sequencing using V4V5 hypervariable region and Illumina v3 kit chemistry (300 + 300)	fastq	S2d_V4V5_S321_L001_R1_001.fastq	S2d_V4V5_S321_L001_R2_001.fastq
SRR11321718	SRP253087	new	PRJNA612815	SAMN14384268	S3a_V4V5	V4V5 16S rRNA amplicon sequencing soil: soil 3, spacial replicate a	AMPLICON	GENOMIC	PCR	paired	ILLUMINA	Illumina MiSeq	16S rRNA amplicon sequencing using V4V5 hypervariable region and Illumina v3 kit chemistry (300 + 300)	fastq	S3a_V4V5_S216_L001_R1_001.fastq	S3a_V4V5_S216_L001_R2_001.fastq
SRR11321717	SRP253087	new	PRJNA612815	SAMN14384269	S3b_V4V5	V4V5 16S rRNA amplicon sequencing soil: soil 3, spacial replicate b	AMPLICON	GENOMIC	PCR	paired	ILLUMINA	Illumina MiSeq	16S rRNA amplicon sequencing using V4V5 hypervariable region and Illumina v3 kit chemistry (300 + 300)	fastq	S3b_V4V5_S142_L001_R1_001.fastq	S3b_V4V5_S142_L001_R2_001.fastq
SRR11321716	SRP253087	new	PRJNA612815	SAMN14384270	S3c_V4V5	V4V5 16S rRNA amplicon sequencing soil: soil 3, spacial replicate c	AMPLICON	GENOMIC	PCR	paired	ILLUMINA	Illumina MiSeq	16S rRNA amplicon sequencing using V4V5 hypervariable region and Illumina v3 kit chemistry (300 + 300)	fastq	S3c_V4V5_2_S203_L001_R1_001.fastq	S3c_V4V5_S203_L001_R2_001.fastq
SRR11321714	SRP253087	new	PRJNA612815	SAMN14384271	S3d_V4V5	V4V5 16S rRNA amplicon sequencing soil: soil 3, spacial replicate d	AMPLICON	GENOMIC	PCR	paired	ILLUMINA	Illumina MiSeq	16S rRNA amplicon sequencing using V4V5 hypervariable region and Illumina v3 kit chemistry (300 + 300)	fastq	S3d_V4V5_S215_L001_R1_001.fastq	S3d_V4V5_S215_L001_R2_001.fastq
SRR11321713	SRP253087	new	PRJNA612815	SAMN14384272	S4a_V4V5	V4V5 16S rRNA amplicon sequencing soil: soil 4, spacial replicate a	AMPLICON	GENOMIC	PCR	paired	ILLUMINA	Illumina MiSeq	16S rRNA amplicon sequencing using V4V5 hypervariable region and Illumina v3 kit chemistry (300 + 300)	fastq	S4a_V4V5_S252_L001_R1_001.fastq	S4a_V4V5_S252_L001_R2_001.fastq
SRR11321712	SRP253087	new	PRJNA612815	SAMN14384273	S4b_V4V5	V4V5 16S rRNA amplicon sequencing soil: soil 4, spacial replicate b	AMPLICON	GENOMIC	PCR	paired	ILLUMINA	Illumina MiSeq	16S rRNA amplicon sequencing using V4V5 hypervariable region and Illumina v3 kit chemistry (300 + 300)	fastq	S4b_V4V5_S166_L001_R1_001.fastq	S4b_V4V5_S166_L001_R2_001.fastq
SRR11321711	SRP253087	new	PRJNA612815	SAMN14384274	S4c_V4V5	V4V5 16S rRNA amplicon sequencing soil: soil 4, spacial replicate c	AMPLICON	GENOMIC	PCR	paired	ILLUMINA	Illumina MiSeq	16S rRNA amplicon sequencing using V4V5 hypervariable region and Illumina v3 kit chemistry (300 + 300)	fastq	S4c_V4V5_S251_L001_R1_001.fastq	S4c_V4V5_S251_L001_R2_001.fastq
SRR11321710	SRP253087	new	PRJNA612815	SAMN14384275	S4d_V4V5	V4V5 16S rRNA amplicon sequencing soil: soil 4, spacial replicate d	AMPLICON	GENOMIC	PCR	paired	ILLUMINA	Illumina MiSeq	16S rRNA amplicon sequencing using V4V5 hypervariable region and Illumina v3 kit chemistry (300 + 300)	fastq	S4d_V4V5_S263_L001_R1_001.fastq	S4d_V4V5_S263_L001_R2_001.fastq
SRR11321709	SRP253087	new	PRJNA612815	SAMN14384276	S5a_V4V5	V4V5 16S rRNA amplicon sequencing soil: soil 5, spacial replicate a	AMPLICON	GENOMIC	PCR	paired	ILLUMINA	Illumina MiSeq	16S rRNA amplicon sequencing using V4V5 hypervariable region and Illumina v3 kit chemistry (300 + 300)	fastq	S5a_V4V5_S105_L001_R1_001.fastq	S5a_V4V5_S105_L001_R2_001.fastq
SRR11321708	SRP253087	new	PRJNA612815	SAMN14384277	S5b_V4V5	V4V5 16S rRNA amplicon sequencing soil: soil 5, spacial replicate b	AMPLICON	GENOMIC	PCR	paired	ILLUMINA	Illumina MiSeq	16S rRNA amplicon sequencing using V4V5 hypervariable region and Illumina v3 kit chemistry (300 + 300)	fastq	S5b_V4V5_S189_L001_R1_001.fastq	S5b_V4V5_S189_L001_R2_001.fastq
SRR11321707	SRP253087	new	PRJNA612815	SAMN14384278	S5c_V4V5	V4V5 16S rRNA amplicon sequencing soil: soil 5, spacial replicate c	AMPLICON	GENOMIC	PCR	paired	ILLUMINA	Illumina MiSeq	16S rRNA amplicon sequencing using V4V5 hypervariable region and Illumina v3 kit chemistry (300 + 300)	fastq	S5c_V4V5_S336_L001_R1_001.fastq	S5c_V4V5_S336_L001_R2_001.fastq
SRR11321706	SRP253087	new	PRJNA612815	SAMN14384279	S5d_V4V5	V4V5 16S rRNA amplicon sequencing soil: soil 5, spacial replicate d	AMPLICON	GENOMIC	PCR	paired	ILLUMINA	Illumina MiSeq	16S rRNA amplicon sequencing using V4V5 hypervariable region and Illumina v3 kit chemistry (300 + 300)	fastq	S5d_V4V5_S297_L001_R1_001.fastq	S5d_V4V5_S297_L001_R2_001.fastq
SRR11321705	SRP253087	new	PRJNA612815	SAMN14384280	S6a_V4V5	V4V5 16S rRNA amplicon sequencing soil: soil 6, spacial replicate a	AMPLICON	GENOMIC	PCR	paired	ILLUMINA	Illumina MiSeq	16S rRNA amplicon sequencing using V4V5 hypervariable region and Illumina v3 kit chemistry (300 + 300)	fastq	S6a_V4V5_S129_L001_R1_001.fastq	S6a_V4V5_S129_L001_R2_001.fastq
SRR11321703	SRP253087	new	PRJNA612815	SAMN14384281	S6b_V4V5	V4V5 16S rRNA amplicon sequencing soil: soil 6, spacial replicate b	AMPLICON	GENOMIC	PCR	paired	ILLUMINA	Illumina MiSeq	16S rRNA amplicon sequencing using V4V5 hypervariable region and Illumina v3 kit chemistry (300 + 300)	fastq	S6b_V4V5_S154_L001_R1_001.fastq	S6b_V4V5_S154_L001_R2_001.fastq
SRR11321702	SRP253087	new	PRJNA612815	SAMN14384282	S6c_V4V5	V4V5 16S rRNA amplicon sequencing soil: soil 6, spacial replicate c	AMPLICON	GENOMIC	PCR	paired	ILLUMINA	Illumina MiSeq	16S rRNA amplicon sequencing using V4V5 hypervariable region and Illumina v3 kit chemistry (300 + 300)	fastq	S6c_V4V5_S227_L001_R1_001.fastq	S6c_V4V5_S227_L001_R2_001.fastq
SRR11321701	SRP253087	new	PRJNA612815	SAMN14384283	S6d_V4V5	V4V5 16S rRNA amplicon sequencing soil: soil 6, spacial replicate d	AMPLICON	GENOMIC	PCR	paired	ILLUMINA	Illumina MiSeq	16S rRNA amplicon sequencing using V4V5 hypervariable region and Illumina v3 kit chemistry (300 + 300)	fastq	S6d_V4V5_S239_L001_R1_001.fastq	S6d_V4V5_S239_L001_R2_001.fastq
SRR11321700	SRP253087	new	PRJNA612815	SAMN14384284	S7a_V4V5	V4V5 16S rRNA amplicon sequencing soil: soil 7, spacial replicate a	AMPLICON	GENOMIC	PCR	paired	ILLUMINA	Illumina MiSeq	16S rRNA amplicon sequencing using V4V5 hypervariable region and Illumina v3 kit chemistry (300 + 300)	fastq	S7a_V4V5_S228_L001_R1_001.fastq	S7a_V4V5_S228_L001_R2_001.fastq
SRR11321699	SRP253087	new	PRJNA612815	SAMN14384285	S7b_V4V5	V4V5 16S rRNA amplicon sequencing soil: soil 7, spacial replicate b	AMPLICON	GENOMIC	PCR	paired	ILLUMINA	Illumina MiSeq	16S rRNA amplicon sequencing using V4V5 hypervariable region and Illumina v3 kit chemistry (300 + 300)	fastq	S7b_V4V5_S178_L001_R1_001.fastq	S7b_V4V5_S178_L001_R2_001.fastq
SRR11321698	SRP253087	new	PRJNA612815	SAMN14384286	S7c_V4V5	V4V5 16S rRNA amplicon sequencing soil: soil 7, spacial replicate c	AMPLICON	GENOMIC	PCR	paired	ILLUMINA	Illumina MiSeq	16S rRNA amplicon sequencing using V4V5 hypervariable region and Illumina v3 kit chemistry (300 + 300)	fastq	S7c_V4V5_S275_L001_R1_001.fastq	S7c_V4V5_S275_L001_R2_001.fastq
SRR11321697	SRP253087	new	PRJNA612815	SAMN14384287	S7d_V4V5	V4V5 16S rRNA amplicon sequencing soil: soil 7, spacial replicate d	AMPLICON	GENOMIC	PCR	paired	ILLUMINA	Illumina MiSeq	16S rRNA amplicon sequencing using V4V5 hypervariable region and Illumina v3 kit chemistry (300 + 300)	fastq	S7d_V4V5_S287_L001_R1_001.fastq	S7d_V4V5_S287_L001_R2_001.fastq
SRR11321696	SRP253087	new	PRJNA612815	SAMN14384288	S8a_V4V5	V4V5 16S rRNA amplicon sequencing soil: soil 8, spacial replicate a	AMPLICON	GENOMIC	PCR	paired	ILLUMINA	Illumina MiSeq	16S rRNA amplicon sequencing using V4V5 hypervariable region and Illumina v3 kit chemistry (300 + 300)	fastq	S8a_V4V5_S264_L001_R1_001.fastq	S8a_V4V5_S264_L001_R2_001.fastq
SRR11321695	SRP253087	new	PRJNA612815	SAMN14384289	S8b_V4V5	V4V5 16S rRNA amplicon sequencing soil: soil 8, spacial replicate b	AMPLICON	GENOMIC	PCR	paired	ILLUMINA	Illumina MiSeq	16S rRNA amplicon sequencing using V4V5 hypervariable region and Illumina v3 kit chemistry (300 + 300)	fastq	S8b_V4V5_S130_L001_R1_001.fastq	S8b_V4V5_S130_L001_R2_001.fastq
SRR11321694	SRP253087	new	PRJNA612815	SAMN14384290	S8c_V4V5	V4V5 16S rRNA amplicon sequencing soil: soil 8, spacial replicate c	AMPLICON	GENOMIC	PCR	paired	ILLUMINA	Illumina MiSeq	16S rRNA amplicon sequencing using V4V5 hypervariable region and Illumina v3 kit chemistry (300 + 300)	fastq	S8c_V4V5_S369_L001_R1_001.fastq	S8c_V4V5_S369_L001_R2_001.fastq
SRR11321692	SRP253087	new	PRJNA612815	SAMN14384291	S8d_V4V5	V4V5 16S rRNA amplicon sequencing soil: soil 8, spacial replicate d	AMPLICON	GENOMIC	PCR	paired	ILLUMINA	Illumina MiSeq	16S rRNA amplicon sequencing using V4V5 hypervariable region and Illumina v3 kit chemistry (300 + 300)	fastq	S8d_V4V5_S381_L001_R1_001.fastq	S8d_V4V5_S381_L001_R2_001.fastq
SRR11321691	SRP253087	new	PRJNA612815	SAMN14381995	Mock_V4V5	V4V5 16S rRNA amplicon sequencing: mock community B	AMPLICON	GENOMIC	PCR	paired	ILLUMINA	Illumina MiSeq	16S rRNA amplicon sequencing using V4V5 hypervariable region and Illumina v3 kit chemistry (300 + 300)	fastq	Mock_V4V5_S91_L001_R1_001.fastq	Mock_V4V5_S91_L001_R2_001.fastq
SRR11321690	SRP253087	new	PRJNA612815	SAMN14382116	SL1_V6V8	V6V8 16S rRNA amplicon sequencing hsa: saliva samples	AMPLICON	GENOMIC	PCR	paired	ILLUMINA	Illumina MiSeq	16S rRNA amplicon sequencing using V6V8 hypervariable region and Illumina v3 kit chemistry (300 + 300)	fastq	SL1_V6V8_S251_L001_R1_001.fastq	SL1_V6V8_S251_L001_R2_001.fastq
SRR11321689	SRP253087	new	PRJNA612815	SAMN14382125	SL10_V6V8	V6V8 16S rRNA amplicon sequencing hsa: saliva samples	AMPLICON	GENOMIC	PCR	paired	ILLUMINA	Illumina MiSeq	16S rRNA amplicon sequencing using V6V8 hypervariable region and Illumina v3 kit chemistry (300 + 300)	fastq	SL10_V6V8_S274_L001_R1_001.fastq	SL10_V6V8_S274_L001_R2_001.fastq
SRR11321688	SRP253087	new	PRJNA612815	SAMN14382126	SL11_V6V8	V6V8 16S rRNA amplicon sequencing hsa: saliva samples	AMPLICON	GENOMIC	PCR	paired	ILLUMINA	Illumina MiSeq	16S rRNA amplicon sequencing using V6V8 hypervariable region and Illumina v3 kit chemistry (300 + 300)	fastq	SL11_V6V8_S202_L001_R1_001.fastq	SL11_V6V8_S202_L001_R2_001.fastq
SRR11321687	SRP253087	new	PRJNA612815	SAMN14382117	SL2_V6V8	V6V8 16S rRNA amplicon sequencing hsa: saliva samples	AMPLICON	GENOMIC	PCR	paired	ILLUMINA	Illumina MiSeq	16S rRNA amplicon sequencing using V6V8 hypervariable region and Illumina v3 kit chemistry (300 + 300)	fastq	SL2_V6V8_S287_L001_R1_001.fastq	SL2_V6V8_S287_L001_R2_001.fastq
SRR11321686	SRP253087	new	PRJNA612815	SAMN14382118	SL3_V6V8	V6V8 16S rRNA amplicon sequencing hsa: saliva samples	AMPLICON	GENOMIC	PCR	paired	ILLUMINA	Illumina MiSeq	16S rRNA amplicon sequencing using V6V8 hypervariable region and Illumina v3 kit chemistry (300 + 300)	fastq	SL3_V6V8_S215_L001_R1_001.fastq	SL3_V6V8_S215_L001_R2_001.fastq
SRR11321685	SRP253087	new	PRJNA612815	SAMN14382119	SL4_V6V8	V6V8 16S rRNA amplicon sequencing hsa: saliva samples	AMPLICON	GENOMIC	PCR	paired	ILLUMINA	Illumina MiSeq	16S rRNA amplicon sequencing using V6V8 hypervariable region and Illumina v3 kit chemistry (300 + 300)	fastq	SL4_V6V8_S286_L001_R1_001.fastq	SL4_V6V8_S286_L001_R2_001.fastq
SRR11321684	SRP253087	new	PRJNA612815	SAMN14382120	SL5_V6V8	V6V8 16S rRNA amplicon sequencing hsa: saliva samples	AMPLICON	GENOMIC	PCR	paired	ILLUMINA	Illumina MiSeq	16S rRNA amplicon sequencing using V6V8 hypervariable region and Illumina v3 kit chemistry (300 + 300)	fastq	SL5_V6V8_S227_L001_R1_001.fastq	SL5_V6V8_S227_L001_R2_001.fastq
SRR11321683	SRP253087	new	PRJNA612815	SAMN14382121	SL6_V6V8	V6V8 16S rRNA amplicon sequencing hsa: saliva samples	AMPLICON	GENOMIC	PCR	paired	ILLUMINA	Illumina MiSeq	16S rRNA amplicon sequencing using V6V8 hypervariable region and Illumina v3 kit chemistry (300 + 300)	fastq	SL6_V6V8_S262_L001_R1_001.fastq	SL6_V6V8_S262_L001_R2_001.fastq
SRR11321681	SRP253087	new	PRJNA612815	SAMN14382122	SL7_V6V8	V6V8 16S rRNA amplicon sequencing hsa: saliva samples	AMPLICON	GENOMIC	PCR	paired	ILLUMINA	Illumina MiSeq	16S rRNA amplicon sequencing using V6V8 hypervariable region and Illumina v3 kit chemistry (300 + 300)	fastq	SL7_V6V8_S250_L001_R1_001.fastq	SL7_V6V8_S250_L001_R2_001.fastq
SRR11321680	SRP253087	new	PRJNA612815	SAMN14382123	SL8_V6V8	V6V8 16S rRNA amplicon sequencing hsa: saliva samples	AMPLICON	GENOMIC	PCR	paired	ILLUMINA	Illumina MiSeq	16S rRNA amplicon sequencing using V6V8 hypervariable region and Illumina v3 kit chemistry (300 + 300)	fastq	SL8_V6V8_S203_L001_R1_001.fastq	SL8_V6V8_S203_L001_R2_001.fastq
SRR11321679	SRP253087	new	PRJNA612815	SAMN14382124	SL9_V6V8	V6V8 16S rRNA amplicon sequencing hsa: saliva samples	AMPLICON	GENOMIC	PCR	paired	ILLUMINA	Illumina MiSeq	16S rRNA amplicon sequencing using V6V8 hypervariable region and Illumina v3 kit chemistry (300 + 300)	fastq	SL9_V6V8_S239_L001_R1_001.fastq	SL9_V6V8_S239_L001_R2_001.fastq
SRR11321678	SRP253087	new	PRJNA612815	SAMN14384260	S1a_V6V8	V6V8 16S rRNA amplicon sequencing soil: soil 1, spacial replicate a	AMPLICON	GENOMIC	PCR	paired	ILLUMINA	Illumina MiSeq	16S rRNA amplicon sequencing using V6V8 hypervariable region and Illumina v3 kit chemistry (300 + 300)	fastq	S1a_V6V8_S176_L001_R1_001.fastq	S1a_V6V8_S176_L001_R2_001.fastq
SRR11321677	SRP253087	new	PRJNA612815	SAMN14384261	S1b_V6V8	V6V8 16S rRNA amplicon sequencing soil: soil 1, spacial replicate b	AMPLICON	GENOMIC	PCR	paired	ILLUMINA	Illumina MiSeq	16S rRNA amplicon sequencing using V6V8 hypervariable region and Illumina v3 kit chemistry (300 + 300)	fastq	S1b_V6V8_S129_L001_R1_001.fastq	S1b_V6V8_S129_L001_R2_001.fastq
SRR11321676	SRP253087	new	PRJNA612815	SAMN14384262	S1c_V6V8	V6V8 16S rRNA amplicon sequencing soil: soil 1, spacial replicate c	AMPLICON	GENOMIC	PCR	paired	ILLUMINA	Illumina MiSeq	16S rRNA amplicon sequencing using V6V8 hypervariable region and Illumina v3 kit chemistry (300 + 300)	fastq	S1c_V6V8_S144_L001_R1_001.fastq	S1c_V6V8_S144_L001_R2_001.fastq
SRR11321675	SRP253087	new	PRJNA612815	SAMN14384263	S1d_V6V8	V6V8 16S rRNA amplicon sequencing soil: soil 1, spacial replicate d	AMPLICON	GENOMIC	PCR	paired	ILLUMINA	Illumina MiSeq	16S rRNA amplicon sequencing using V6V8 hypervariable region and Illumina v3 kit chemistry (300 + 300)	fastq	S1d_V6V8_S156_L001_R1_001.fastq	S1d_V6V8_S156_L001_R2_001.fastq
SRR11321674	SRP253087	new	PRJNA612815	SAMN14384264	S2a_V6V8	V6V8 16S rRNA amplicon sequencing soil: soil 2, spacial replicate a	AMPLICON	GENOMIC	PCR	paired	ILLUMINA	Illumina MiSeq	16S rRNA amplicon sequencing using V6V8 hypervariable region and Illumina v3 kit chemistry (300 + 300)	fastq	S2a_V6V8_S143_L001_R1_001.fastq	S2a_V6V8_S143_L001_R2_001.fastq
SRR11321673	SRP253087	new	PRJNA612815	SAMN14384265	S2b_V6V8	V6V8 16S rRNA amplicon sequencing soil: soil 2, spacial replicate b	AMPLICON	GENOMIC	PCR	paired	ILLUMINA	Illumina MiSeq	16S rRNA amplicon sequencing using V6V8 hypervariable region and Illumina v3 kit chemistry (300 + 300)	fastq	S2b_V6V8_S117_L001_R1_001.fastq	S2b_V6V8_S117_L001_R2_001.fastq
SRR11321672	SRP253087	new	PRJNA612815	SAMN14384266	S2c_V6V8	V6V8 16S rRNA amplicon sequencing soil: soil 2, spacial replicate c	AMPLICON	GENOMIC	PCR	paired	ILLUMINA	Illumina MiSeq	16S rRNA amplicon sequencing using V6V8 hypervariable region and Illumina v3 kit chemistry (300 + 300)	fastq	S2c_V6V8_S108_L001_R1_001.fastq	S2c_V6V8_S108_L001_R2_001.fastq
SRR11321670	SRP253087	new	PRJNA612815	SAMN14384267	S2d_V6V8	V6V8 16S rRNA amplicon sequencing soil: soil 2, spacial replicate d	AMPLICON	GENOMIC	PCR	paired	ILLUMINA	Illumina MiSeq	16S rRNA amplicon sequencing using V6V8 hypervariable region and Illumina v3 kit chemistry (300 + 300)	fastq	S2d_V6V8_S120_L001_R1_001.fastq	S2d_V6V8_S120_L001_R2_001.fastq
SRR11321669	SRP253087	new	PRJNA612815	SAMN14384268	S3a_V6V8	V6V8 16S rRNA amplicon sequencing soil: soil 3, spacial replicate a	AMPLICON	GENOMIC	PCR	paired	ILLUMINA	Illumina MiSeq	16S rRNA amplicon sequencing using V6V8 hypervariable region and Illumina v3 kit chemistry (300 + 300)	fastq	S3a_V6V8_S119_L001_R1_001.fastq	S3a_V6V8_S119_L001_R2_001.fastq
SRR11321668	SRP253087	new	PRJNA612815	SAMN14384269	S3b_V6V8	V6V8 16S rRNA amplicon sequencing soil: soil 3, spacial replicate b	AMPLICON	GENOMIC	PCR	paired	ILLUMINA	Illumina MiSeq	16S rRNA amplicon sequencing using V6V8 hypervariable region and Illumina v3 kit chemistry (300 + 300)	fastq	S3b_V6V8_S153_L001_R1_001.fastq	S3b_V6V8_S153_L001_R2_001.fastq
SRR11321667	SRP253087	new	PRJNA612815	SAMN14384270	S3c_V6V8	V6V8 16S rRNA amplicon sequencing soil: soil 3, spacial replicate c	AMPLICON	GENOMIC	PCR	paired	ILLUMINA	Illumina MiSeq	16S rRNA amplicon sequencing using V6V8 hypervariable region and Illumina v3 kit chemistry (300 + 300)	fastq	S3c_V6V8_S106_L001_R1_001.fastq	S3c_V6V8_S106_L001_R2_001.fastq
SRR11321666	SRP253087	new	PRJNA612815	SAMN14384271	S3d_V6V8	V6V8 16S rRNA amplicon sequencing soil: soil 3, spacial replicate d	AMPLICON	GENOMIC	PCR	paired	ILLUMINA	Illumina MiSeq	16S rRNA amplicon sequencing using V6V8 hypervariable region and Illumina v3 kit chemistry (300 + 300)	fastq	S3d_V6V8_S118_L001_R1_001.fastq	S3d_V6V8_S118_L001_R2_001.fastq
SRR11321665	SRP253087	new	PRJNA612815	SAMN14384272	S4a_V6V8	V6V8 16S rRNA amplicon sequencing soil: soil 4, spacial replicate a	AMPLICON	GENOMIC	PCR	paired	ILLUMINA	Illumina MiSeq	16S rRNA amplicon sequencing using V6V8 hypervariable region and Illumina v3 kit chemistry (300 + 300)	fastq	S4a_V6V8_S155_L001_R1_001.fastq	S4a_V6V8_S155_L001_R2_001.fastq
SRR11321664	SRP253087	new	PRJNA612815	SAMN14384273	S4b_V6V8	V6V8 16S rRNA amplicon sequencing soil: soil 4, spacial replicate b	AMPLICON	GENOMIC	PCR	paired	ILLUMINA	Illumina MiSeq	16S rRNA amplicon sequencing using V6V8 hypervariable region and Illumina v3 kit chemistry (300 + 300)	fastq	S4b_V6V8_S177_L001_R1_001.fastq	S4b_V6V8_S177_L001_R2_001.fastq
SRR11321663	SRP253087	new	PRJNA612815	SAMN14384274	S4c_V6V8	V6V8 16S rRNA amplicon sequencing soil: soil 4, spacial replicate c	AMPLICON	GENOMIC	PCR	paired	ILLUMINA	Illumina MiSeq	16S rRNA amplicon sequencing using V6V8 hypervariable region and Illumina v3 kit chemistry (300 + 300)	fastq	S4c_V6V8_S154_L001_R1_001.fastq	S4c_V6V8_S154_L001_R2_001.fastq
SRR11321662	SRP253087	new	PRJNA612815	SAMN14384275	S4d_V6V8	V6V8 16S rRNA amplicon sequencing soil: soil 4, spacial replicate d	AMPLICON	GENOMIC	PCR	paired	ILLUMINA	Illumina MiSeq	16S rRNA amplicon sequencing using V6V8 hypervariable region and Illumina v3 kit chemistry (300 + 300)	fastq	S4d_V6V8_S166_L001_R1_001.fastq	S4d_V6V8_S166_L001_R2_001.fastq
SRR11321661	SRP253087	new	PRJNA612815	SAMN14384276	S5a_V6V8	V6V8 16S rRNA amplicon sequencing soil: soil 5, spacial replicate a	AMPLICON	GENOMIC	PCR	paired	ILLUMINA	Illumina MiSeq	16S rRNA amplicon sequencing using V6V8 hypervariable region and Illumina v3 kit chemistry (300 + 300)	fastq	S5a_V6V8_S164_L001_R1_001.fastq	S5a_V6V8_S164_L001_R2_001.fastq
SRR11321659	SRP253087	new	PRJNA612815	SAMN14384277	S5b_V6V8	V6V8 16S rRNA amplicon sequencing soil: soil 5, spacial replicate b	AMPLICON	GENOMIC	PCR	paired	ILLUMINA	Illumina MiSeq	16S rRNA amplicon sequencing using V6V8 hypervariable region and Illumina v3 kit chemistry (300 + 300)	fastq	S5b_V6V8_S105_L001_R1_001.fastq	S5b_V6V8_S105_L001_R2_001.fastq
SRR11321658	SRP253087	new	PRJNA612815	SAMN14384278	S5c_V6V8	V6V8 16S rRNA amplicon sequencing soil: soil 5, spacial replicate c	AMPLICON	GENOMIC	PCR	paired	ILLUMINA	Illumina MiSeq	16S rRNA amplicon sequencing using V6V8 hypervariable region and Illumina v3 kit chemistry (300 + 300)	fastq	S5c_V6V8_S179_L001_R1_001.fastq	S5c_V6V8_S179_L001_R2_001.fastq
SRR11321657	SRP253087	new	PRJNA612815	SAMN14384279	S5d_V6V8	V6V8 16S rRNA amplicon sequencing soil: soil 5, spacial replicate d	AMPLICON	GENOMIC	PCR	paired	ILLUMINA	Illumina MiSeq	16S rRNA amplicon sequencing using V6V8 hypervariable region and Illumina v3 kit chemistry (300 + 300)	fastq	S5d_V6V8_S191_L001_R1_001.fastq	S5d_V6V8_S191_L001_R2_001.fastq
SRR11321656	SRP253087	new	PRJNA612815	SAMN14384280	S6a_V6V8	V6V8 16S rRNA amplicon sequencing soil: soil 6, spacial replicate a	AMPLICON	GENOMIC	PCR	paired	ILLUMINA	Illumina MiSeq	16S rRNA amplicon sequencing using V6V8 hypervariable region and Illumina v3 kit chemistry (300 + 300)	fastq	S6a_V6V8_S188_L001_R1_001.fastq	S6a_V6V8_S188_L001_R2_001.fastq
SRR11321655	SRP253087	new	PRJNA612815	SAMN14384281	S6b_V6V8	V6V8 16S rRNA amplicon sequencing soil: soil 6, spacial replicate b	AMPLICON	GENOMIC	PCR	paired	ILLUMINA	Illumina MiSeq	16S rRNA amplicon sequencing using V6V8 hypervariable region and Illumina v3 kit chemistry (300 + 300)	fastq	S6b_V6V8_S165_L001_R1_001.fastq	S6b_V6V8_S165_L001_R2_001.fastq
SRR11321654	SRP253087	new	PRJNA612815	SAMN14384282	S6c_V6V8	V6V8 16S rRNA amplicon sequencing soil: soil 6, spacial replicate c	AMPLICON	GENOMIC	PCR	paired	ILLUMINA	Illumina MiSeq	16S rRNA amplicon sequencing using V6V8 hypervariable region and Illumina v3 kit chemistry (300 + 300)	fastq	S6c_V6V8_S130_L001_R1_001.fastq	S6c_V6V8_S130_L001_R2_001.fastq
SRR11321653	SRP253087	new	PRJNA612815	SAMN14384283	S6d_V6V8	V6V8 16S rRNA amplicon sequencing soil: soil 6, spacial replicate d	AMPLICON	GENOMIC	PCR	paired	ILLUMINA	Illumina MiSeq	16S rRNA amplicon sequencing using V6V8 hypervariable region and Illumina v3 kit chemistry (300 + 300)	fastq	S6d_V6V8_S142_L001_R1_001.fastq	S6d_V6V8_S142_L001_R2_001.fastq
SRR11321652	SRP253087	new	PRJNA612815	SAMN14384284	S7a_V6V8	V6V8 16S rRNA amplicon sequencing soil: soil 7, spacial replicate a	AMPLICON	GENOMIC	PCR	paired	ILLUMINA	Illumina MiSeq	16S rRNA amplicon sequencing using V6V8 hypervariable region and Illumina v3 kit chemistry (300 + 300)	fastq	S7a_V6V8_S131_L001_R1_001.fastq	S7a_V6V8_S131_L001_R2_001.fastq
SRR11321651	SRP253087	new	PRJNA612815	SAMN14384285	S7b_V6V8	V6V8 16S rRNA amplicon sequencing soil: soil 7, spacial replicate b	AMPLICON	GENOMIC	PCR	paired	ILLUMINA	Illumina MiSeq	16S rRNA amplicon sequencing using V6V8 hypervariable region and Illumina v3 kit chemistry (300 + 300)	fastq	S7b_V6V8_S189_L001_R1_001.fastq	S7b_V6V8_S189_L001_R2_001.fastq
SRR11321650	SRP253087	new	PRJNA612815	SAMN14384286	S7c_V6V8	V6V8 16S rRNA amplicon sequencing soil: soil 7, spacial replicate c	AMPLICON	GENOMIC	PCR	paired	ILLUMINA	Illumina MiSeq	16S rRNA amplicon sequencing using V6V8 hypervariable region and Illumina v3 kit chemistry (300 + 300)	fastq	S7c_V6V8_S178_L001_R1_001.fastq	S7c_V6V8_S178_L001_R2_001.fastq
SRR11321648	SRP253087	new	PRJNA612815	SAMN14384287	S7d_V6V8	V6V8 16S rRNA amplicon sequencing soil: soil 7, spacial replicate d	AMPLICON	GENOMIC	PCR	paired	ILLUMINA	Illumina MiSeq	16S rRNA amplicon sequencing using V6V8 hypervariable region and Illumina v3 kit chemistry (300 + 300)	fastq	S7d_V6V8_S190_L001_R1_001.fastq	S7d_V6V8_S190_L001_R2_001.fastq
SRR11321647	SRP253087	new	PRJNA612815	SAMN14384288	S8a_V6V8	V6V8 16S rRNA amplicon sequencing soil: soil 8, spacial replicate a	AMPLICON	GENOMIC	PCR	paired	ILLUMINA	Illumina MiSeq	16S rRNA amplicon sequencing using V6V8 hypervariable region and Illumina v3 kit chemistry (300 + 300)	fastq	S8a_V6V8_S167_L001_R1_001.fastq	S8a_V6V8_S167_L001_R2_001.fastq
SRR11321646	SRP253087	new	PRJNA612815	SAMN14384289	S8b_V6V8	V6V8 16S rRNA amplicon sequencing soil: soil 8, spacial replicate b	AMPLICON	GENOMIC	PCR	paired	ILLUMINA	Illumina MiSeq	16S rRNA amplicon sequencing using V6V8 hypervariable region and Illumina v3 kit chemistry (300 + 300)	fastq	S8b_V6V8_S141_L001_R1_001.fastq	S8b_V6V8_S141_L001_R2_001.fastq
SRR11321645	SRP253087	new	PRJNA612815	SAMN14384290	S8c_V6V8	V6V8 16S rRNA amplicon sequencing soil: soil 8, spacial replicate c	AMPLICON	GENOMIC	PCR	paired	ILLUMINA	Illumina MiSeq	16S rRNA amplicon sequencing using V6V8 hypervariable region and Illumina v3 kit chemistry (300 + 300)	fastq	S8c_V6V8_S168_L001_R1_001.fastq	S8c_V6V8_S168_L001_R2_001.fastq
SRR11321644	SRP253087	new	PRJNA612815	SAMN14384291	S8d_V6V8	V6V8 16S rRNA amplicon sequencing soil: soil 8, spacial replicate d	AMPLICON	GENOMIC	PCR	paired	ILLUMINA	Illumina MiSeq	16S rRNA amplicon sequencing using V6V8 hypervariable region and Illumina v3 kit chemistry (300 + 300)	fastq	S8d_V6V8_S180_L001_R1_001.fastq	S8d_V6V8_S180_L001_R2_001.fastq
SRR11321643	SRP253087	new	PRJNA612815	SAMN14381995	Mock_V6V8	V6V8 16S rRNA amplicon sequencing: mock community B	AMPLICON	GENOMIC	PCR	paired	ILLUMINA	Illumina MiSeq	16S rRNA amplicon sequencing using V6V8 hypervariable region and Illumina v3 kit chemistry (300 + 300)	fastq	Mock_V6V8_S88_L001_R1_001.fastq	Mock_V6V8_S88_L001_R2_001.fastq
